# Supplementary material for: SARS-CoV-2 infects adipose tissue in a fat depot- and viral lineage-dependent manner
Source: Nat Commun. 2022 Sep 29;13:5722. doi: 10.1038/s41467-022-33218-8 (PMC9521555; doi:10.1038/s41467-022-33218-8)
Supplement: Supplementary file 4 — Supplementary Data 1 [file 41467_2022_33218_MOESM4_ESM.xlsx]

## Sheet: Legend
Supplementary Data 1. Proteome data of human mesenchymal stem cells differentiated into adipocytes and infected with SARS-CoV-2 (24 hpi). All the proteomic data used for "in silico" analysis considered only statistically significant dysregulated proteins. Statistical parameters were chosen with a cut-off >0.05, considering two-tailed distribution and multiple comparison correction (q value).

## Sheet: Vis_AD_B
NAME	Accession	Peptide count	Unique peptides	Confidence score	Anova (p)	q Value	Max fold change	FC Log2	Highest mean condition	Lowest mean condition	Description	NAME	VCC_COV_B1_VC_22	VCC_COV_B1_VC_22_2	VCC_COV_B1_VC_22_3	VCC_COV_B1_VC_28	VCC_COV_B1_VC_28_2	VCC_COV_B1_VC_28_3	VCC_Mock_B1_VC_2	VCC_Mock_B1_VC_2_2	VCC_Mock_B1_VC_2_3	VCC_Mock_B1_VC_7	VCC_Mock_B1_VC_7_2	VCC_Mock_B1_VC_7_3		Average CoV2(B)	Average MOCK	FC CoV/MOCK	FC Log2
ELOC	Q15369	3	1	19.7563	9.70846e-12	3.03235e-09	2.537	-1.34313	MOCK	CoV-2(B)	Elongin-C OS=Homo sapiens OX=9606 GN=ELOC PE=1 SV=1	ELOC	27490.2	27021.1	27722.3	25227.5	25423.8	24652.1	63316.7	71814.3	67092.6	64791.7	65673.2	66983.4		26256.2	66612	0.394166	-1.34313
PRL	P01236	2	0	14.9435	3.50989e-10	5.48142e-08	1.69574	0.761918	CoV-2(B)	MOCK	Prolactin OS=Homo sapiens OX=9606 GN=PRL PE=1 SV=1	PRL	433367	421128	432839	388990	395166	405589	232215	241873	247910	245537	242077	251149		412846	243460	1.69574	0.761918
LCP1	P13796	10	1	63.8064	2.23803e-09	2.3301e-07	1.6968	-0.762821	MOCK	CoV-2(B)	Plastin-2 OS=Homo sapiens OX=9606 GN=LCP1 PE=1 SV=6	LCP1	76695.4	76294.8	77579.9	81927.5	78621.5	80052.8	129635	123779	126491	141942	135470	142169		78528.6	133248	0.589343	-0.762821
YES1	P07947	4	2	18.736	3.33394e-09	2.60331e-07	3.2351	1.69381	CoV-2(B)	MOCK	Tyrosine-protein kinase Yes OS=Homo sapiens OX=9606 GN=YES1 PE=1 SV=3	YES1	47890.5	45845.2	42112.3	49708.5	54437.4	58157.2	13781.3	14332.3	15505.9	14579.4	16066.4	17896.2		49691.9	15360.2	3.2351	1.69381
PTGIS	Q16647	20	12	181.646	6.87916e-09	4.29729e-07	1.5099	0.594455	CoV-2(B)	MOCK	Prostacyclin synthase OS=Homo sapiens OX=9606 GN=PTGIS PE=1 SV=1	PTGIS	633372	634662	662697	589044	609485	635438	394404	417479	441363	403328	411042	425723		627450	415556	1.5099	0.594455
ARL8B	Q9NVJ2	6	0	31.7325	1.52776e-08	7.01406e-07	1.57206	-0.652653	MOCK	CoV-2(B)	ADP-ribosylation factor-like protein 8B OS=Homo sapiens OX=9606 GN=ARL8B PE=1 SV=1	ARL8B	101317	102521	104208	95285.3	94330.9	93789.4	152337	168632	159250	148433	148621	152523		98575.3	154966	0.636109	-0.652653
APEX1	P27695	10	8	56.8152	1.57195e-08	7.01406e-07	1.43294	0.518975	CoV-2(B)	MOCK	DNA-(apurinic or apyrimidinic site) endonuclease OS=Homo sapiens OX=9606 GN=APEX1 PE=1 SV=2	APEX1	83279.5	80861	78435	76002.7	74257	74793.5	51528.4	55123	54069.5	54426.2	55427.2	55768.7		77938.1	54390.5	1.43294	0.518975
RPL23	P62829	4	0	46.6202	2.60172e-08	9.8426e-07	1.32773	-0.408961	MOCK	CoV-2(B)	60S ribosomal protein L23 OS=Homo sapiens OX=9606 GN=RPL23 PE=1 SV=1	RPL23	54081.7	57273.6	54405.1	56605.8	57462.1	58494.7	72081.2	74948.9	74713.1	74393.1	73722.4	79342.6		56387.2	74866.9	0.753166	-0.408961
HSD17B10	Q99714	8	1	44.2169	2.83611e-08	9.8426e-07	1.35092	-0.433941	MOCK	CoV-2(B)	3-hydroxyacyl-CoA dehydrogenase type-2 OS=Homo sapiens OX=9606 GN=HSD17B10 PE=1 SV=3	HSD17B10	36027.5	37229.8	35906.5	33377.8	34804.7	37641.1	49087	48894.4	49477.4	48267	47123.3	47581.4		35831.2	48405.1	0.740237	-0.433941
DDX39B	Q13838	6	1	44.3792	3.2852e-08	1.0261e-06	1.43265	-0.518686	MOCK	CoV-2(B)	Spliceosome RNA helicase DDX39B OS=Homo sapiens OX=9606 GN=DDX39B PE=1 SV=1	DDX39B	54320.5	55308	52441.9	55330.6	55649.1	57589.6	80646.9	80568.9	79611.9	71397.9	79934.1	81531		55106.6	78948.5	0.698007	-0.518686
KIT	P10721	6	1	29.2398	4.38289e-08	1.24451e-06	1.7967	0.845347	CoV-2(B)	MOCK	Mast/stem cell growth factor receptor Kit OS=Homo sapiens OX=9606 GN=KIT PE=1 SV=1	KIT	28896.5	28061.3	28520.4	29224.1	33180.1	34439.2	16509	17021.3	17909.5	16055.5	16310	17670.7		30386.9	16912.7	1.7967	0.845347
DLD	P09622	1	1	4.7345	5.53128e-08	1.4397e-06	2.37191	-1.24605	MOCK	CoV-2(B)	Dihydrolipoyl dehydrogenase_ mitochondrial OS=Homo sapiens OX=9606 GN=DLD PE=1 SV=2	DLD	1181.26	1139.22	1121.44	1490.5	1489.84	1437.36	3238.58	3153.93	3169.26	3195.37	2781.65	3103.5		1309.94	3107.05	0.421601	-1.24605
HSP90B1	P14625	51	30	489.485	6.19711e-08	1.48893e-06	1.23251	-0.301601	MOCK	CoV-2(B)	Endoplasmin OS=Homo sapiens OX=9606 GN=HSP90B1 PE=1 SV=1	HSP90B1	643556	637189	641698	641987	629021	640997	816759	798765	816550	781219	758389	754319		639075	787667	0.811352	-0.301601
MIF	P14174	2	1	33.5694	8.47869e-08	1.8916e-06	1.67901	-0.747613	MOCK	CoV-2(B)	Macrophage migration inhibitory factor OS=Homo sapiens OX=9606 GN=MIF PE=1 SV=4	MIF	79887.1	81259.9	80728.1	72104.8	70003.7	67969.4	132694	132127	126188	129265	119024	119536		75325.5	126473	0.595588	-0.747613
TAGLN3	Q9UI15	10	2	69.2139	1.13691e-07	2.36735e-06	1.18649	-0.246695	MOCK	CoV-2(B)	Transgelin-3 OS=Homo sapiens OX=9606 GN=TAGLN3 PE=1 SV=2	TAGLN3	82953.4	84698.7	87818.4	86087	84413.8	82381.2	102541	103133	100160	97497.9	99102.3	100720		84725.4	100526	0.842825	-0.246695
OTUB1	Q96FW1	3	3	18.3192	1.22872e-07	2.39862e-06	1.33734	-0.41937	MOCK	CoV-2(B)	Ubiquitin thioesterase OTUB1 OS=Homo sapiens OX=9606 GN=OTUB1 PE=1 SV=2	OTUB1	5634.86	5904.57	5990.22	6466.48	6302.39	6221.82	8109.54	7820.46	8301.66	8246.49	8216.97	8145.15		6086.73	8140.04	0.747751	-0.41937
LINC01565	O15544	1	1	9.7978	2.27195e-07	4.17426e-06	1.4739	0.559635	CoV-2(B)	MOCK	Protein GR6 OS=Homo sapiens OX=9606 GN=LINC01565 PE=2 SV=1	LINC01565	16793.2	16005.2	15864.3	15044.7	14413.9	14943.7	10490.8	11225.8	9896.45	9927.12	10500.9	11101		15510.8	10523.7	1.4739	0.559635
HSPE1	P61604	7	3	52.3568	2.49462e-07	4.32873e-06	1.17213	-0.229133	MOCK	CoV-2(B)	10 kDa heat shock protein_ mitochondrial OS=Homo sapiens OX=9606 GN=HSPE1 PE=1 SV=2	HSPE1	84497.3	83519.2	84722.9	87291	85996.3	86736.4	97928	96954.4	101333	100945	99358.7	104506		85460.5	100171	0.853148	-0.229133
TIMP3	P35625	1	1	8.8634	3.48043e-07	5.3968e-06	2.53733	1.34331	CoV-2(B)	MOCK	Metalloproteinase inhibitor 3 OS=Homo sapiens OX=9606 GN=TIMP3 PE=1 SV=2	TIMP3	5668.55	5380.43	5663.11	6123.28	5740	6223.76	2900.58	2752.07	2116.99	2034.56	2137.82	1772.83		5799.85	2285.81	2.53733	1.34331
PURA	Q00577	5	3	27.14	3.52372e-07	5.3968e-06	1.39783	-0.483185	MOCK	CoV-2(B)	Transcriptional activator protein Pur-alpha OS=Homo sapiens OX=9606 GN=PURA PE=1 SV=2	PURA	113392	119438	123197	117655	122539	117919	148370	167494	173654	167062	163986	177679		119023	166374	0.715396	-0.483185
AK1	P00568	3	0	27.1734	3.6285e-07	5.3968e-06	1.61032	0.687347	CoV-2(B)	MOCK	Adenylate kinase isoenzyme 1 OS=Homo sapiens OX=9606 GN=AK1 PE=1 SV=3	AK1	27206	26872.9	25128.9	29718.4	28256.6	28451.6	18952.8	18273.1	17806.6	16430.1	15881.2	15514.4		27605.7	17143	1.61032	0.687347
PTGS2	P35354	11	4	62.5483	4.4111e-07	6.25267e-06	1.37817	0.462756	CoV-2(B)	MOCK	Prostaglandin G/H synthase 2 OS=Homo sapiens OX=9606 GN=PTGS2 PE=1 SV=2	PTGS2	102974	101762	104924	119536	110048	115455	78436	80241.2	78818	77008	79117.2	81428.6		109117	79174.8	1.37817	0.462756
ARL8A	Q96BM9	8	1	41.5727	4.74472e-07	6.25267e-06	1.26386	-0.337837	MOCK	CoV-2(B)	ADP-ribosylation factor-like protein 8A OS=Homo sapiens OX=9606 GN=ARL8A PE=1 SV=1	ARL8A	202634	205099	205478	196617	192121	199032	246488	270905	261123	243806	243662	251890		200164	252979	0.791227	-0.337837
RUBCN	Q92622	5	2	21.5614	4.8045e-07	6.25267e-06	1.18657	-0.246802	MOCK	CoV-2(B)	Run domain Beclin-1-interacting and cysteine-rich domain-containing protein OS=Homo sapiens OX=9606 GN=RUBCN PE=1 SV=4	RUBCN	48929.7	51400.2	49647.6	50852.8	47569.2	49153.2	58679.7	60185	60321.5	59150.2	56537.6	58194.3		49592.1	58844.7	0.842762	-0.246802
HM13	Q8TCT9	4	3	30.6504	6.18204e-07	7.55205e-06	1.48138	-0.566937	MOCK	CoV-2(B)	Minor histocompatibility antigen H13 OS=Homo sapiens OX=9606 GN=HM13 PE=1 SV=1	HM13	44771.9	45682	45977.2	47583.6	48091.2	53145.5	70378.6	72650.6	70863.4	62573.2	71166	74932.5		47541.9	70427.4	0.675048	-0.566937
CENPE	Q02224	10	4	59.2821	6.28651e-07	7.55205e-06	1.74752	-0.805312	MOCK	CoV-2(B)	Centromere-associated protein E OS=Homo sapiens OX=9606 GN=CENPE PE=1 SV=2	CENPE	123158	121886	121947	154206	148165	153123	234521	230439	233992	243024	239511	255825		137081	239552	0.572238	-0.805312
GFPT1	Q06210	25	11	176.1	6.66753e-07	7.71311e-06	1.16263	0.217395	CoV-2(B)	MOCK	Glutamine--fructose-6-phosphate aminotransferase [isomerizing] 1 OS=Homo sapiens OX=9606 GN=GFPT1 PE=1 SV=3	GFPT1	1.40679e+06	1.37614e+06	1.38148e+06	1.2942e+06	1.35981e+06	1.35366e+06	1.15278e+06	1.18424e+06	1.18993e+06	1.13873e+06	1.18773e+06	1.17554e+06		1.36202e+06	1.17149e+06	1.16263	0.217395
CNK3/IPCEF1	G9CGD6	1	1	5.2599	6.96068e-07	7.76465e-06	2.02309	-1.01656	MOCK	CoV-2(B)	CNK3/IPCEF1 fusion protein OS=Homo sapiens OX=9606 GN=CNK3/IPCEF1 PE=1 SV=1	CNK3/IPCEF1	18162.8	19259.4	17589.4	19196.3	20188.3	18580.1	29941.1	36010.3	34704.7	40817.9	43437.1	43650.6		18829.4	38093.6	0.494293	-1.01656
FLNC	Q14315	55	27	492.18	8.12726e-07	8.75336e-06	1.15905	-0.212938	MOCK	CoV-2(B)	Filamin-C OS=Homo sapiens OX=9606 GN=FLNC PE=1 SV=3	FLNC	465119	457326	459139	452083	444830	443771	546447	535717	528959	521371	503955	518785		453711	525872	0.862779	-0.212938
CAPN1	P07384	25	12	143.94	9.80313e-07	1.02064e-05	1.09354	-0.129009	MOCK	CoV-2(B)	Calpain-1 catalytic subunit OS=Homo sapiens OX=9606 GN=CAPN1 PE=1 SV=1	CAPN1	141847	140292	139587	139197	137140	135898	150121	149649	151994	155601	152321	152285		138994	151995	0.914459	-0.129009
RPL36	Q9Y3U8	5	2	39.6458	1.10662e-06	1.10663e-05	1.1994	-0.262314	MOCK	CoV-2(B)	60S ribosomal protein L36 OS=Homo sapiens OX=9606 GN=RPL36 PE=1 SV=3	RPL36	47928.9	48959	49049.1	51353.7	49981.1	50422.4	59019.1	58372.8	56300.4	62225.2	60431.2	60706.3		49615.7	59509.2	0.833749	-0.262314
SERPINF1	P36955	2	0	11.0859	1.13377e-06	1.10663e-05	1.27353	-0.348834	MOCK	CoV-2(B)	Pigment epithelium-derived factor OS=Homo sapiens OX=9606 GN=SERPINF1 PE=1 SV=4	SERPINF1	28907.9	31087	27727.1	30460	31974.9	30473.7	38471.6	36830.1	38276.4	39410.6	39205.3	37844.8		30105.1	38339.8	0.785218	-0.348834
PSMA2	P25787	3	2	16.7888	1.2042e-06	1.13976e-05	1.4824	0.567934	CoV-2(B)	MOCK	Proteasome subunit alpha type-2 OS=Homo sapiens OX=9606 GN=PSMA2 PE=1 SV=2	PSMA2	4363.59	3937.13	4804.02	4828.6	4301.33	4458.63	3053.04	2957.17	2737.88	3057.53	2977.16	3224.04		4448.88	3001.14	1.4824	0.567934
PSMD14	O00487	4	3	25.8096	1.57119e-06	1.44337e-05	1.3901	0.475192	CoV-2(B)	MOCK	26S proteasome non-ATPase regulatory subunit 14 OS=Homo sapiens OX=9606 GN=PSMD14 PE=1 SV=1	PSMD14	10537.8	10655.9	10688.8	9962.52	9400.54	8880.13	7253.95	7056.07	7022.9	7381.59	7432.53	7105.69		10021	7208.79	1.3901	0.475192
CTTN	Q14247	17	12	99.5927	1.69023e-06	1.50837e-05	1.12587	-0.171044	MOCK	CoV-2(B)	Src substrate cortactin OS=Homo sapiens OX=9606 GN=CTTN PE=1 SV=2	CTTN	114425	113057	116196	116083	115603	116552	135775	129937	130525	126993	125677	130104		115319	129835	0.8882	-0.171044
RAB2B	Q8WUD1	6	1	45.159	1.8009e-06	1.56249e-05	1.21381	-0.279547	MOCK	CoV-2(B)	Ras-related protein Rab-2B OS=Homo sapiens OX=9606 GN=RAB2B PE=1 SV=1	RAB2B	34353.4	35514.6	34990.7	37060.5	35842.1	32838.8	41070.1	42240.6	41886.2	43926.1	42950.1	43556		35100	42604.9	0.82385	-0.279547
MYO15A	Q9UKN7	4	0	27.2383	1.982e-06	1.58896e-05	1.60194	-0.67982	MOCK	CoV-2(B)	Unconventional myosin-XV OS=Homo sapiens OX=9606 GN=MYO15A PE=1 SV=2	MYO15A	136948	131481	132409	169536	163927	157019	251527	232505	230475	246339	233265	233730		148553	237974	0.624243	-0.67982
GOLGB1	Q14789	13	4	70.1075	1.98244e-06	1.58896e-05	1.14631	-0.196998	MOCK	CoV-2(B)	Golgin subfamily B member 1 OS=Homo sapiens OX=9606 GN=GOLGB1 PE=1 SV=2	GOLGB1	160617	157987	162794	164512	159326	159001	191504	185369	189501	182367	177284	179289		160706	184219	0.872364	-0.196998
CSTB	P04080	3	3	26.7317	1.98404e-06	1.58896e-05	1.36188	-0.445598	MOCK	CoV-2(B)	Cystatin-B OS=Homo sapiens OX=9606 GN=CSTB PE=1 SV=2	CSTB	19431.8	19144.8	17917.1	19113.9	17430.5	17629.2	27395.3	24711.5	23402.8	26493.6	24876.5	23835.8		18444.5	25119.2	0.73428	-0.445598
ALDH18A1	P54886	14	6	78.8937	2.06255e-06	1.61054e-05	1.20289	-0.266502	MOCK	CoV-2(B)	Delta-1-pyrroline-5-carboxylate synthase OS=Homo sapiens OX=9606 GN=ALDH18A1 PE=1 SV=2	ALDH18A1	61688.9	62077.4	62555.3	65005.5	65405.8	68708.4	77320	76516.2	79663.2	74711	77004.4	78427.9		64240.2	77273.8	0.831333	-0.266502
CTPS1	P17812	1	1	12.5186	2.12694e-06	1.62032e-05	2.52936	1.33877	CoV-2(B)	MOCK	CTP synthase 1 OS=Homo sapiens OX=9606 GN=CTPS1 PE=1 SV=2	CTPS1	3766	3612.95	3268.83	5037.69	4726.07	5047.91	1643.76	1427.43	1550.62	1520.49	1888.65	2034.61		4243.24	1677.59	2.52936	1.33877
RDX	P35241	19	4	139.689	2.27077e-06	1.6887e-05	1.14845	-0.199692	MOCK	CoV-2(B)	Radixin OS=Homo sapiens OX=9606 GN=RDX PE=1 SV=1	RDX	145098	147357	150705	153102	150900	156016	167169	169217	173943	172703	176274	177950		150529	172876	0.870737	-0.199692
STT3B	Q8TCJ2	4	2	22.2085	2.3331e-06	1.6947e-05	1.54988	-0.632156	MOCK	CoV-2(B)	Dolichyl-diphosphooligosaccharide--protein glycosyltransferase subunit STT3B OS=Homo sapiens OX=9606 GN=STT3B PE=1 SV=1	STT3B	3258.36	3385.61	3439.06	3025.66	3604.26	3816.52	5100.02	5405.23	5838.88	4843.91	4919.36	5710.79		3421.58	5303.03	0.645212	-0.632156
NDUFS8	O00217	2	2	11.4425	2.81239e-06	1.97467e-05	1.71027	0.774226	CoV-2(B)	MOCK	NADH dehydrogenase [ubiquinone] iron-sulfur protein 8_ mitochondrial OS=Homo sapiens OX=9606 GN=NDUFS8 PE=1 SV=1	NDUFS8	4311.02	4403	4114.22	4589.28	4525.29	4423.9	2172.83	2272.12	2462.21	2511.53	3018.42	2979.57		4394.45	2569.45	1.71027	0.774226
EEF1D	P29692	13	5	107.113	2.84497e-06	1.97467e-05	1.40989	0.495581	CoV-2(B)	MOCK	Elongation factor 1-delta OS=Homo sapiens OX=9606 GN=EEF1D PE=1 SV=5	EEF1D	208333	197815	190647	173915	170647	172036	133064	128793	127097	138585	130996	131168		185566	131617	1.40989	0.495581
ST13P4	Q8IZP2	5	0	32.5402	2.93953e-06	1.97692e-05	1.17299	-0.230191	MOCK	CoV-2(B)	Putative protein FAM10A4 OS=Homo sapiens OX=9606 GN=ST13P4 PE=5 SV=1	ST13P4	25358.6	24963.2	25410.5	26957.5	27413.6	26008.1	30186.9	31170.2	31226.8	30521.1	30307.2	29705		26018.6	30519.5	0.852522	-0.230191
PSMD4	P55036	1	0	5.9407	2.97481e-06	1.97692e-05	1.43751	0.523571	CoV-2(B)	MOCK	26S proteasome non-ATPase regulatory subunit 4 OS=Homo sapiens OX=9606 GN=PSMD4 PE=1 SV=1	PSMD4	1327.73	1199.25	1292.02	1345.79	1361.61	1235.3	801.875	919.766	884.122	857.054	913.79	1022.79		1293.61	899.9	1.43751	0.523571
RPS9	P46781	15	9	100.656	3.11356e-06	2.02603e-05	1.88059	-0.911188	MOCK	CoV-2(B)	40S ribosomal protein S9 OS=Homo sapiens OX=9606 GN=RPS9 PE=1 SV=3	RPS9	108354	105234	106209	143907	143366	142110	225993	222017	225664	243664	241698	249868		124863	234817	0.531747	-0.911188
SEC24D	O94855	16	9	102.053	3.53252e-06	2.25173e-05	1.2142	-0.280006	MOCK	CoV-2(B)	Protein transport protein Sec24D OS=Homo sapiens OX=9606 GN=SEC24D PE=1 SV=2	SEC24D	137536	139549	138899	136107	133536	131366	170804	174817	168805	163261	160037	154270		136166	165332	0.823588	-0.280006
HBG1	P69891;P69892	2	1	22.2163	3.93519e-06	2.41034e-05	1.28557	-0.362406	MOCK	CoV-2(B)	Hemoglobin subunit gamma-1 OS=Homo sapiens OX=9606 GN=HBG1 PE=1 SV=2	HBG1	69949.4	67658.1	69432.4	63050.2	65718.3	73595.7	86211.4	81254.5	90991.3	90412.9	89534.8	87912		68234	87719.5	0.777866	-0.362406
FNTA	P49354	1	0	5.6365	3.99481e-06	2.41034e-05	2.41726	1.27337	CoV-2(B)	MOCK	Protein farnesyltransferase/geranylgeranyltransferase type-1 subunit alpha OS=Homo sapiens OX=9606 GN=FNTA PE=1 SV=1	FNTA	3367.93	3746.92	3903.16	4560.68	4752.67	5277.83	1450.86	1468.45	1896.5	1608.61	1976.02	2193.85		4268.2	1765.72	2.41726	1.27337
EIF3A	Q14152	36	19	207.449	4.01286e-06	2.41034e-05	1.13261	-0.179651	MOCK	CoV-2(B)	Eukaryotic translation initiation factor 3 subunit A OS=Homo sapiens OX=9606 GN=EIF3A PE=1 SV=1	EIF3A	241190	234077	241768	229193	226205	234784	265430	270721	270360	255586	266334	265397		234536	265638	0.882916	-0.179651
CAST	P20810	6	5	32.6796	4.31955e-06	2.52963e-05	1.30838	0.387782	CoV-2(B)	MOCK	Calpastatin OS=Homo sapiens OX=9606 GN=CAST PE=1 SV=4	CAST	27717.5	24948.9	24619.7	25855.1	23642	24149.6	19459.4	18312.3	18026.4	19549.1	19645.4	20366		25155.5	19226.4	1.30838	0.387782
ATL3	Q6DD88	19	9	124.855	4.37344e-06	2.52963e-05	1.28619	-0.363108	MOCK	CoV-2(B)	Atlastin-3 OS=Homo sapiens OX=9606 GN=ATL3 PE=1 SV=1	ATL3	126004	131621	134294	134149	141773	141486	157817	176557	180103	169178	175413	181883		134888	173492	0.777488	-0.363108
MDH1	P40925	14	9	105.743	4.48489e-06	2.54693e-05	1.15054	-0.202312	MOCK	CoV-2(B)	Malate dehydrogenase_ cytoplasmic OS=Homo sapiens OX=9606 GN=MDH1 PE=1 SV=4	MDH1	92224.5	93593.4	92733.4	95719.4	96124.9	101514	111042	108613	107563	111666	108274	110848		95318.3	109668	0.869156	-0.202312
SLC16A3	O15427	2	2	12.6424	5.13683e-06	2.86508e-05	1.35768	-0.44114	MOCK	CoV-2(B)	Monocarboxylate transporter 4 OS=Homo sapiens OX=9606 GN=SLC16A3 PE=1 SV=1	SLC16A3	4719.78	5012.27	5788.02	5258.76	5505.39	5819.94	7393.53	7400.14	7323.23	7321.59	6967.96	7180.61		5350.69	7264.51	0.736553	-0.44114
PSMD8	P48556	3	1	22.2087	5.43203e-06	2.97657e-05	1.17543	-0.233186	MOCK	CoV-2(B)	26S proteasome non-ATPase regulatory subunit 8 OS=Homo sapiens OX=9606 GN=PSMD8 PE=1 SV=2	PSMD8	9649.02	9487.13	9925.71	9309.26	9067.49	9068.62	10877.3	11112.9	11538.6	10765.6	10804.7	11321		9417.87	11070	0.850754	-0.233186
SURF4	O15260	7	4	69.8005	5.73795e-06	3.08999e-05	1.37844	0.463035	CoV-2(B)	MOCK	Surfeit locus protein 4 OS=Homo sapiens OX=9606 GN=SURF4 PE=1 SV=3	SURF4	59768.5	58688.6	57421.7	60978.5	60184.5	61870.9	39502.1	39154.2	41488.9	46452	46401.6	47377.4		59818.8	43396	1.37844	0.463035
MYDGF	Q969H8	5	4	48.7995	5.87348e-06	3.10937e-05	1.1821	-0.241356	MOCK	CoV-2(B)	Myeloid-derived growth factor OS=Homo sapiens OX=9606 GN=MYDGF PE=1 SV=1	MYDGF	35695	33317.3	33088	35149.4	33823.9	33009.8	42929.1	40232.1	39152.1	39621.9	39391.2	39921.1		34013.9	40207.9	0.84595	-0.241356
CYCS	P99999	2	2	12.4466	6.23357e-06	3.20774e-05	1.39119	0.476317	CoV-2(B)	MOCK	Cytochrome c OS=Homo sapiens OX=9606 GN=CYCS PE=1 SV=2	CYCS	5124.23	5314.83	4953.34	5684.52	5822.47	5751.84	3812.73	3691.46	3585.46	4165.34	4218.31	3996.75		5441.87	3911.67	1.39119	0.476317
PPIB	P23284	32	21	300.316	6.27665e-06	3.20774e-05	1.13959	-0.188519	MOCK	CoV-2(B)	Peptidyl-prolyl cis-trans isomerase B OS=Homo sapiens OX=9606 GN=PPIB PE=1 SV=2	PPIB	526940	523021	522676	547803	535387	514588	616156	619800	619178	587009	580577	590263		528403	602164	0.877506	-0.188519
HLA-E	P13747	2	0	10.7465	6.36739e-06	3.20774e-05	1.33565	-0.417538	MOCK	CoV-2(B)	HLA class I histocompatibility antigen_ alpha chain E OS=Homo sapiens OX=9606 GN=HLA-E PE=1 SV=4	HLA-E	42143.8	44181.7	44077	49229.9	47157.8	42850.5	58702.2	59804	54316.4	60547.7	63242	63532.5		44940.1	60024.1	0.748701	-0.417538
STX7	O15400	3	1	20.3451	6.66053e-06	3.30215e-05	1.26433	-0.338368	MOCK	CoV-2(B)	Syntaxin-7 OS=Homo sapiens OX=9606 GN=STX7 PE=1 SV=4	STX7	17650	18821.5	18213.9	18024.9	18540.8	20011	24621.6	24590.1	23989.4	21574.3	22924.8	22971.3		18543.7	23445.2	0.790936	-0.338368
PUF60	Q9UHX1	5	3	32.1068	7.39549e-06	3.60924e-05	1.5752	-0.655534	MOCK	CoV-2(B)	Poly(U)-binding-splicing factor PUF60 OS=Homo sapiens OX=9606 GN=PUF60 PE=1 SV=1	PUF60	38329.1	40903.8	40467.9	47607	48265.6	50086.8	69173.6	72896.6	73001.7	60933.3	68857	73605.5		44276.7	69744.6	0.634841	-0.655534
ACBD3	Q9H3P7	7	3	34.9702	8.70821e-06	4.18451e-05	1.26224	-0.335986	MOCK	CoV-2(B)	Golgi resident protein GCP60 OS=Homo sapiens OX=9606 GN=ACBD3 PE=1 SV=4	ACBD3	280558	269506	286592	314156	308342	308168	381328	372637	385777	372108	354388	364547		294554	371797	0.792242	-0.335986
CEP250	Q9BV73	8	1	48.6783	9.41654e-06	4.39828e-05	1.95339	-0.965977	MOCK	CoV-2(B)	Centrosome-associated protein CEP250 OS=Homo sapiens OX=9606 GN=CEP250 PE=1 SV=2	CEP250	110243	102180	106194	147727	142580	164256	252045	237334	267299	256733	248823	248087		128864	251720	0.511932	-0.965977
APOL2	Q9BQE5	2	2	10.0726	9.43472e-06	4.39828e-05	6.63978	2.73114	CoV-2(B)	MOCK	Apolipoprotein L2 OS=Homo sapiens OX=9606 GN=APOL2 PE=1 SV=1	APOL2	1030.62	849.643	733.567	1750.08	1542.95	1611.69	244.123	159.639	77.0337	231.344	202.504	217.705		1253.09	188.725	6.63978	2.73114
PSMB4	P28070	1	1	6.0062	1.05199e-05	4.83204e-05	3.67893	1.87929	CoV-2(B)	MOCK	Proteasome subunit beta type-4 OS=Homo sapiens OX=9606 GN=PSMB4 PE=1 SV=4	PSMB4	3403.33	2351.97	2111.03	4318.13	3870.41	4108.96	1219.96	1114.76	913.172	856.296	747.519	629.199		3360.64	913.483	3.67893	1.87929
DPP7	Q9UHL4	8	6	48.488	1.08098e-05	4.89325e-05	1.4861	0.571536	CoV-2(B)	MOCK	Dipeptidyl peptidase 2 OS=Homo sapiens OX=9606 GN=DPP7 PE=1 SV=3	DPP7	57892.9	70787.4	70605.3	55405.1	57487.5	55658.2	41380.7	42650.2	40143.1	40157.1	41639	41547		61306.1	41252.9	1.4861	0.571536
PABPC1L	Q4VXU2	8	2	59.2665	1.11026e-05	4.92854e-05	1.13601	-0.183972	MOCK	CoV-2(B)	Polyadenylate-binding protein 1-like OS=Homo sapiens OX=9606 GN=PABPC1L PE=2 SV=1	PABPC1L	103729	104306	106961	108847	105683	103369	124872	122540	122479	117716	115997	115371		105483	119829	0.880276	-0.183972
PLG	P00747	11	7	47.2196	1.1273e-05	4.92854e-05	1.22156	-0.288726	MOCK	CoV-2(B)	Plasminogen OS=Homo sapiens OX=9606 GN=PLG PE=1 SV=2	PLG	145638	137192	146274	141438	132887	131313	173446	167165	172845	171691	157797	176746		139124	169948	0.818625	-0.288726
SEC24C	P53992	2	0	14.8019	1.13871e-05	4.92854e-05	1.27426	-0.349661	MOCK	CoV-2(B)	Protein transport protein Sec24C OS=Homo sapiens OX=9606 GN=SEC24C PE=1 SV=3	SEC24C	491233	497230	484819	536108	510585	508140	684379	689134	665049	602864	619271	597912		504686	643101	0.784769	-0.349661
EIF4G1	Q04637	23	13	148.418	1.15189e-05	4.92854e-05	1.10782	0.147728	CoV-2(B)	MOCK	Eukaryotic translation initiation factor 4 gamma 1 OS=Homo sapiens OX=9606 GN=EIF4G1 PE=1 SV=4	EIF4G1	116051	115681	121088	113393	112473	115662	104088	106139	107313	102619	102885	103723		115725	104461	1.10782	0.147728
GNG2	P59768	1	0	5.5385	1.20032e-05	5.06632e-05	1.34556	-0.428208	MOCK	CoV-2(B)	Guanine nucleotide-binding protein G(I)/G(S)/G(O) subunit gamma-2 OS=Homo sapiens OX=9606 GN=GNG2 PE=1 SV=2	GNG2	6502.75	6190.32	6481.04	7898.72	7119.05	6928.54	9385.24	9071.72	8948.02	9652.57	9299.26	8973.23		6853.4	9221.67	0.743185	-0.428208
MYO1C	O00159	21	12	130.968	1.22263e-05	5.09168e-05	1.18154	-0.240666	MOCK	CoV-2(B)	Unconventional myosin-Ic OS=Homo sapiens OX=9606 GN=MYO1C PE=1 SV=4	MYO1C	127950	127895	134885	126297	128321	131729	155029	158335	157646	140169	152062	154907		129513	153025	0.846355	-0.240666
LAMP1	P11279	6	3	41.1941	1.29035e-05	5.26941e-05	1.24195	-0.312611	MOCK	CoV-2(B)	Lysosome-associated membrane glycoprotein 1 OS=Homo sapiens OX=9606 GN=LAMP1 PE=1 SV=3	LAMP1	28099.3	28775.1	30219.3	33255.4	32043.7	30754.8	39195.6	37479.6	37476.6	38535.2	36758.6	38015.1		30524.6	37910.1	0.805183	-0.312611
HNRNPF	P52597	5	1	39.7944	1.31767e-05	5.26941e-05	1.13491	-0.182583	MOCK	CoV-2(B)	Heterogeneous nuclear ribonucleoprotein F OS=Homo sapiens OX=9606 GN=HNRNPF PE=1 SV=3	HNRNPF	67062.5	67079.4	69953.3	72422.6	71247.1	73192	78184.9	79677	79701.5	79872.2	79275.3	81039		70159.5	79625	0.881124	-0.182583
NUCB1	Q02818	16	9	95.1213	1.33122e-05	5.26941e-05	1.13538	-0.183181	MOCK	CoV-2(B)	Nucleobindin-1 OS=Homo sapiens OX=9606 GN=NUCB1 PE=1 SV=4	NUCB1	84221	78419.7	85152.1	85797.8	83040.8	83774.2	97352.5	94992.7	97210.5	93265.2	92795.7	92536.3		83401	94692.1	0.880759	-0.183181
SPTBN1	Q01082	77	46	497.477	1.33279e-05	5.26941e-05	1.0974	-0.134084	MOCK	CoV-2(B)	Spectrin beta chain_ non-erythrocytic 1 OS=Homo sapiens OX=9606 GN=SPTBN1 PE=1 SV=2	SPTBN1	360280	354695	362846	364494	361815	373486	401571	385825	388396	409797	400600	403519		362936	398285	0.911248	-0.134084
C3	P01024	37	22	229.635	1.45171e-05	5.64779e-05	1.14066	-0.189868	MOCK	CoV-2(B)	Complement C3 OS=Homo sapiens OX=9606 GN=C3 PE=1 SV=2	C3	270419	267716	271518	292716	282305	287142	324922	323180	318437	318985	308586	312862		278636	317829	0.876686	-0.189868
MYO9B	Q13459	6	2	32.3297	1.47453e-05	5.64779e-05	1.51058	-0.595099	MOCK	CoV-2(B)	Unconventional myosin-IXb OS=Homo sapiens OX=9606 GN=MYO9B PE=1 SV=3	MYO9B	83586.6	84826.7	85542	69364	69774.4	67849.7	123972	124241	119601	113035	106572	108868		76823.9	116048	0.661999	-0.595099
VCAN	P13611	18	10	102.769	1.48273e-05	5.64779e-05	1.13778	-0.186218	MOCK	CoV-2(B)	Versican core protein OS=Homo sapiens OX=9606 GN=VCAN PE=1 SV=3	VCAN	98555.7	98563.5	94335.8	92791.1	90942.5	97565.9	110987	107931	107483	106204	106842	112220		95459.1	108611	0.878907	-0.186218
ALDH1A3	P47895	16	11	110.017	1.57259e-05	5.91789e-05	1.10925	-0.149586	MOCK	CoV-2(B)	Aldehyde dehydrogenase family 1 member A3 OS=Homo sapiens OX=9606 GN=ALDH1A3 PE=1 SV=2	ALDH1A3	88187.1	88815.3	88565.1	94002.7	91634	94219.2	101873	100578	98937.8	100319	100685	102618		90903.9	100835	0.901509	-0.149586
ENO1	P06733	51	35	600.163	1.63871e-05	6.08538e-05	1.07454	0.103724	CoV-2(B)	MOCK	Alpha-enolase OS=Homo sapiens OX=9606 GN=ENO1 PE=1 SV=2	ENO1	1.44724e+06	1.43941e+06	1.44276e+06	1.37817e+06	1.41253e+06	1.41098e+06	1.29548e+06	1.31904e+06	1.32506e+06	1.32159e+06	1.32901e+06	1.34908e+06		1.42185e+06	1.32321e+06	1.07454	0.103724
PICALM	Q13492	16	4	111.555	1.65607e-05	6.08538e-05	1.11094	-0.151779	MOCK	CoV-2(B)	Phosphatidylinositol-binding clathrin assembly protein OS=Homo sapiens OX=9606 GN=PICALM PE=1 SV=2	PICALM	136518	137273	139687	141383	137652	138896	162414	154510	154779	150859	148367	152715		138568	153941	0.90014	-0.151779
MAPK3	P27361	11	4	76.6231	1.71469e-05	6.22753e-05	1.20491	-0.268921	MOCK	CoV-2(B)	Mitogen-activated protein kinase 3 OS=Homo sapiens OX=9606 GN=MAPK3 PE=1 SV=4	MAPK3	74457.3	74733.5	80024.5	71696.2	69230.8	69174.8	87793	87087.6	92089.7	86472.5	88601	87292.1		73219.5	88222.7	0.82994	-0.268921
GLUD1	P00367	20	5	124.706	1.77837e-05	6.31803e-05	1.11225	-0.153485	MOCK	CoV-2(B)	Glutamate dehydrogenase 1_ mitochondrial OS=Homo sapiens OX=9606 GN=GLUD1 PE=1 SV=2	GLUD1	91617.4	92503.2	93509.6	93995.5	92356.1	89818.1	102169	99085.4	99179.3	106606	104350	104576		92300	102661	0.899076	-0.153485
GNB4	Q9HAV0	5	1	40.7277	1.78006e-05	6.31803e-05	1.32011	-0.400659	MOCK	CoV-2(B)	Guanine nucleotide-binding protein subunit beta-4 OS=Homo sapiens OX=9606 GN=GNB4 PE=1 SV=3	GNB4	91091.5	92855.1	86921.3	98956.3	101557	97364.2	127404	137546	132088	117365	118228	118176		94791	125135	0.757512	-0.400659
RPS18	P62269	5	1	38.3648	1.83477e-05	6.43904e-05	1.41421	-0.500001	MOCK	CoV-2(B)	40S ribosomal protein S18 OS=Homo sapiens OX=9606 GN=RPS18 PE=1 SV=3	RPS18	68161	73552	74659.9	71794.7	80072.1	78963.8	97736.9	114204	117154	93336	99508	110503		74533.9	105407	0.707106	-0.500001
RPS8	P62241	12	9	137.976	1.91631e-05	6.61232e-05	1.11572	-0.157974	MOCK	CoV-2(B)	40S ribosomal protein S8 OS=Homo sapiens OX=9606 GN=RPS8 PE=1 SV=2	RPS8	137665	136962	133043	145018	140195	133764	157598	153263	152609	155299	150450	153087		137775	153718	0.896283	-0.157974
PRPH	P41219	12	2	101.15	1.94438e-05	6.61232e-05	1.16955	-0.225955	MOCK	CoV-2(B)	Peripherin OS=Homo sapiens OX=9606 GN=PRPH PE=1 SV=2	PRPH	123677	122952	127407	135764	126155	125068	152983	151873	153971	146004	141257	143967		126837	148343	0.855029	-0.225955
GSTM5	P46439	2	2	10.9543	1.94766e-05	6.61232e-05	1.69829	-0.764082	MOCK	CoV-2(B)	Glutathione S-transferase Mu 5 OS=Homo sapiens OX=9606 GN=GSTM5 PE=1 SV=3	GSTM5	2943.37	3008.49	3509.77	3876.38	4330.47	4183.08	5750.01	6320.24	6816.59	5982.23	6253.63	5987.56		3641.93	6185.04	0.588828	-0.764082
ANXA11	P50995	12	8	88.032	1.98708e-05	6.67363e-05	1.22417	-0.291802	MOCK	CoV-2(B)	Annexin A11 OS=Homo sapiens OX=9606 GN=ANXA11 PE=1 SV=1	ANXA11	55825.9	56650.9	55963	55040	54197.9	52820.6	69532	72283.7	71221	64289.3	62790.6	64468.9		55083	67430.9	0.816881	-0.291802
PLOD2	O00469	31	22	253.403	2.05804e-05	6.80541e-05	1.10866	-0.148818	MOCK	CoV-2(B)	Procollagen-lysine_2-oxoglutarate 5-dioxygenase 2 OS=Homo sapiens OX=9606 GN=PLOD2 PE=1 SV=2	PLOD2	304772	311833	306526	318507	315056	319503	357154	353516	354415	336142	336707	342133		312699	346678	0.901989	-0.148818
TPR	P12270	6	1	32.0806	2.07939e-05	6.80541e-05	1.12738	-0.172979	MOCK	CoV-2(B)	Nucleoprotein TPR OS=Homo sapiens OX=9606 GN=TPR PE=1 SV=3	TPR	56438.4	56296.3	56852	56382.8	53371.3	53765.8	65339.2	62698.8	63082.3	62852.5	60204.9	61361.4		55517.7	62589.8	0.887009	-0.172979
SBDS	Q9Y3A5	2	0	12.4599	2.09169e-05	6.80541e-05	1.56412	0.645349	CoV-2(B)	MOCK	Ribosome maturation protein SBDS OS=Homo sapiens OX=9606 GN=SBDS PE=1 SV=4	SBDS	3533.16	3347.65	3096.9	3221.86	3270.01	2920.31	2542.65	2106.42	2047.86	2131.53	1824.49	1743.75		3231.65	2066.12	1.56412	0.645349
RPS16	P62249	7	6	52.5613	2.17062e-05	6.98942e-05	1.25505	-0.327746	MOCK	CoV-2(B)	40S ribosomal protein S16 OS=Homo sapiens OX=9606 GN=RPS16 PE=1 SV=2	RPS16	54470	53819.9	56413.2	62357.2	59691.9	60266.4	68454	69283.6	71770.7	74199.1	75527.1	76291.6		57836.4	72587.7	0.79678	-0.327746
RNH1	P13489	20	17	204.634	2.32213e-05	7.35743e-05	1.13479	0.182422	CoV-2(B)	MOCK	Ribonuclease inhibitor OS=Homo sapiens OX=9606 GN=RNH1 PE=1 SV=2	RNH1	231899	220281	226060	213573	209985	214554	198353	196022	193529	191780	191578	188737		219392	193333	1.13479	0.182422
RSU1	Q15404	5	4	39.6764	2.33202e-05	7.35743e-05	1.1669	-0.222685	MOCK	CoV-2(B)	Ras suppressor protein 1 OS=Homo sapiens OX=9606 GN=RSU1 PE=1 SV=3	RSU1	52426.5	53658.9	54814.6	54611.1	55450.9	57015.7	62980.3	66216.4	67118.4	60222	61533	64648.1		54663	63786.4	0.856969	-0.222685
TRIP11	Q15643;Q14644	16	7	76.4335	2.39714e-05	7.48724e-05	1.47912	-0.564743	MOCK	CoV-2(B)	Thyroid receptor-interacting protein 11 OS=Homo sapiens OX=9606 GN=TRIP11 PE=1 SV=3	TRIP11	188170	188837	191828	232020	223591	222987	324270	334049	335971	284941	281390	284486		207905	307518	0.676076	-0.564743
IQCA1	Q86XH1	6	1	34.7169	2.59483e-05	8.02447e-05	1.34359	0.426088	CoV-2(B)	MOCK	Dynein regulatory complex protein 11 OS=Homo sapiens OX=9606 GN=IQCA1 PE=2 SV=1	IQCA1	93354.8	91539.1	93422.6	78657.3	80085.6	78361.8	62110.7	69361.7	63326	61819.3	64403.1	62595.6		85903.5	63936.1	1.34359	0.426088
ST13	P50502;Q8NFI4	6	1	37.5871	2.63732e-05	8.07589e-05	1.13229	-0.179246	MOCK	CoV-2(B)	Hsc70-interacting protein OS=Homo sapiens OX=9606 GN=ST13 PE=1 SV=2	ST13	27272.6	27097.2	26732.7	28339.5	29032.5	27310.8	30875.5	32712.7	31354.9	31668.2	30992.9	30113.3		27630.9	31286.2	0.883164	-0.179246
BAZ1A	Q9NRL2	11	3	52.3592	2.70346e-05	8.19807e-05	1.14404	0.194133	CoV-2(B)	MOCK	Bromodomain adjacent to zinc finger domain protein 1A OS=Homo sapiens OX=9606 GN=BAZ1A PE=1 SV=2	BAZ1A	118560	115502	115909	122972	120458	118313	97570.7	101602	102526	104485	108087	107839		118619	103685	1.14404	0.194133
GNA13	Q14344	10	3	56.4232	2.80396e-05	8.42106e-05	1.16175	-0.2163	MOCK	CoV-2(B)	Guanine nucleotide-binding protein subunit alpha-13 OS=Homo sapiens OX=9606 GN=GNA13 PE=1 SV=2	GNA13	87255.1	81041.7	87782.6	88121.2	87527.4	89380.7	104045	100142	98099.6	105475	102075	95562.2		86851.5	100900	0.86077	-0.2163
RAB23	Q9ULC3	2	1	10.5455	2.94679e-05	8.76573e-05	1.56933	-0.650148	MOCK	CoV-2(B)	Ras-related protein Rab-23 OS=Homo sapiens OX=9606 GN=RAB23 PE=1 SV=1	RAB23	17171.5	16853.3	19470.3	19312.6	19940.1	22183.2	31002.7	33920.4	33894.2	25984.5	26941.1	28621.6		19155.2	30060.7	0.637215	-0.650148
HNRNPM	P52272	38	21	252.311	3.00478e-05	8.85391e-05	1.18091	-0.239895	MOCK	CoV-2(B)	Heterogeneous nuclear ribonucleoprotein M OS=Homo sapiens OX=9606 GN=HNRNPM PE=1 SV=3	HNRNPM	356185	352976	353489	387639	364732	374024	453469	436952	444503	430984	413518	405631		364841	430843	0.846807	-0.239895
ADI1	Q9BV57	5	2	25.7965	3.25222e-05	9.49347e-05	1.20299	-0.26662	MOCK	CoV-2(B)	1_2-dihydroxy-3-keto-5-methylthiopentene dioxygenase OS=Homo sapiens OX=9606 GN=ADI1 PE=1 SV=1	ADI1	11424.8	11894.4	11631.4	11831.1	11370	11572.8	14642.4	14660.4	14622.7	13217.3	14003.7	12731		11620.7	13979.6	0.831265	-0.26662
LMNB2	Q03252	8	3	39.4512	3.46272e-05	0.000100143	1.57081	-0.651511	MOCK	CoV-2(B)	Lamin-B2 OS=Homo sapiens OX=9606 GN=LMNB2 PE=1 SV=4	LMNB2	30785.8	31006.1	29373.6	39158.6	35358.8	35337.5	60843	55955	53361.7	53006.3	48403.3	44196.1		33503.4	52627.6	0.636613	-0.651511
GRHPR	Q9UBQ7	5	1	34.1994	3.55412e-05	0.000101181	3.54166	1.82442	CoV-2(B)	MOCK	Glyoxylate reductase/hydroxypyruvate reductase OS=Homo sapiens OX=9606 GN=GRHPR PE=1 SV=1	GRHPR	18420.9	18180.7	17717.6	36691.7	39192.7	39107.8	7406.14	7699.29	7408.23	8243.22	8492.29	8556.52		28218.6	7967.61	3.54166	1.82442
CCDC91	Q7Z6B0	3	1	16.9756	3.56339e-05	0.000101181	1.13304	-0.180198	MOCK	CoV-2(B)	Coiled-coil domain-containing protein 91 OS=Homo sapiens OX=9606 GN=CCDC91 PE=1 SV=2	CCDC91	36442.7	37002	35596.6	38476.9	34452.9	35015	41246.6	40464.1	41046.7	41395.9	39873.3	41827.3		36164.3	40975.6	0.882582	-0.180198
GNAO1	P09471	11	3	68.8815	3.73918e-05	0.000105216	1.16429	-0.219446	MOCK	CoV-2(B)	Guanine nucleotide-binding protein G(o) subunit alpha OS=Homo sapiens OX=9606 GN=GNAO1 PE=1 SV=4	GNAO1	125323	120601	122568	125109	120128	121113	153620	144951	144523	142478	136654	133341		122474	142595	0.858895	-0.219446
GDI1	P31150	19	8	158.779	4.01384e-05	0.000111448	1.15393	-0.206557	MOCK	CoV-2(B)	Rab GDP dissociation inhibitor alpha OS=Homo sapiens OX=9606 GN=GDI1 PE=1 SV=2	GDI1	299237	287643	284118	275392	269289	267114	335172	321124	312042	331752	323409	318328		280466	323638	0.866603	-0.206557
RPS21	P63220	3	1	18.9252	4.03203e-05	0.000111448	1.20151	-0.264843	MOCK	CoV-2(B)	40S ribosomal protein S21 OS=Homo sapiens OX=9606 GN=RPS21 PE=1 SV=1	RPS21	19388	18611.7	20317.4	20603.7	19985	18929.5	25030.5	23550.7	22969.6	24749.2	23481.9	21797.9		19639.2	23596.6	0.832289	-0.264843
HSP90AA5P	Q58FG0	9	0	79.809	4.17898e-05	0.000114497	1.26319	-0.337075	MOCK	CoV-2(B)	Putative heat shock protein HSP 90-alpha A5 OS=Homo sapiens OX=9606 GN=HSP90AA5P PE=2 SV=1	HSP90AA5P	101237	110791	106474	118480	119646	120737	148038	145285	150378	136848	136776	138319		112894	142607	0.791645	-0.337075
NRBP1	Q9UHY1	4	1	20.8455	4.5101e-05	0.000121856	1.18721	-0.24757	MOCK	CoV-2(B)	Nuclear receptor-binding protein OS=Homo sapiens OX=9606 GN=NRBP1 PE=1 SV=1	NRBP1	11746.7	10653.9	11265.6	11358.7	10640.3	10542.9	13458.6	13279.9	13449.8	13234	13157.2	12023.1		11034.7	13100.4	0.842314	-0.24757
KIF5C	O60282	14	5	76.9924	4.5256e-05	0.000121856	1.22757	-0.295804	MOCK	CoV-2(B)	Kinesin heavy chain isoform 5C OS=Homo sapiens OX=9606 GN=KIF5C PE=1 SV=1	KIF5C	338165	326749	346871	376953	376957	378333	453110	443433	456830	436500	416895	425171		357338	438657	0.814618	-0.295804
FBN1	P35555	80	50	594.009	4.62008e-05	0.000123337	1.30709	-0.386358	MOCK	CoV-2(B)	Fibrillin-1 OS=Homo sapiens OX=9606 GN=FBN1 PE=1 SV=4	FBN1	633051	641384	643165	733839	728015	721028	948084	949670	938874	840805	832153	850112		683414	893283	0.765058	-0.386358
GSPT1	P15170;Q8IYD1	5	2	33.5896	4.88598e-05	0.000129321	2.08464	-1.0598	MOCK	CoV-2(B)	Eukaryotic peptide chain release factor GTP-binding subunit ERF3A OS=Homo sapiens OX=9606 GN=GSPT1 PE=1 SV=1	GSPT1	49444.2	50948.1	53096.8	76543	74606.9	71756.9	112783	113491	106374	149243	148784	153976		62732.6	130775	0.479698	-1.0598
RAB3GAP2	Q9H2M9	4	2	21.8353	4.92705e-05	0.000129321	1.12866	-0.174613	MOCK	CoV-2(B)	Rab3 GTPase-activating protein non-catalytic subunit OS=Homo sapiens OX=9606 GN=RAB3GAP2 PE=1 SV=1	RAB3GAP2	46132.4	47813.1	46524.5	49968.2	46557.6	46511.5	55904.4	54111.3	53374.9	53596.2	51077.5	51919.5		47251.2	53330.6	0.886005	-0.174613
COL6A5	A8TX70	3	0	22.2147	5.59194e-05	0.000145549	2.1972	-1.13567	MOCK	CoV-2(B)	Collagen alpha-5(VI) chain OS=Homo sapiens OX=9606 GN=COL6A5 PE=1 SV=1	COL6A5	43170.9	45028.8	46814.4	69649	68280.1	65198.3	104368	106842	99128.5	142467	142147	148011		56356.9	123827	0.455125	-1.13567
TEX15	Q9BXT5	3	2	16.4697	5.64856e-05	0.000145808	1.10692	-0.146546	MOCK	CoV-2(B)	Testis-expressed protein 15 OS=Homo sapiens OX=9606 GN=TEX15 PE=1 SV=2	TEX15	45335.9	45889	44394	44906.2	41801.3	43256.7	49064.9	48396.1	48411.1	50166	48384.3	49555.8		44263.8	48996.4	0.903411	-0.146546
RPS19	P39019	8	5	62.0246	5.85456e-05	0.000149887	1.2045	-0.268438	MOCK	CoV-2(B)	40S ribosomal protein S19 OS=Homo sapiens OX=9606 GN=RPS19 PE=1 SV=2	RPS19	67793.9	66899.5	70085.4	74925.2	75749.4	74990.9	88452.6	87914.8	89406.3	86208.1	86691.5	79798		71740.7	86411.9	0.830218	-0.268438
COMT	P21964	11	6	76.1282	6.72538e-05	0.000170477	1.11479	0.156772	CoV-2(B)	MOCK	Catechol O-methyltransferase OS=Homo sapiens OX=9606 GN=COMT PE=1 SV=2	COMT	48298.7	48141.3	48701.4	46299	46552.9	48009.4	44713	43678.6	42563.1	42387.7	42951.4	40259.2		47667.1	42758.8	1.11479	0.156772
MATR3	P43243	2	0	10.4816	6.76799e-05	0.000170477	1.35666	-0.440064	MOCK	CoV-2(B)	Matrin-3 OS=Homo sapiens OX=9606 GN=MATR3 PE=1 SV=2	MATR3	1784.65	1637.61	1903.45	1913.2	1838.88	2032.93	2179.52	2344.28	2508.57	2744.93	2660.42	2635.79		1851.79	2512.25	0.737102	-0.440064
AKR7A2	O43488	5	2	37.6562	6.98877e-05	0.00017463	1.20617	-0.270439	MOCK	CoV-2(B)	Aflatoxin B1 aldehyde reductase member 2 OS=Homo sapiens OX=9606 GN=AKR7A2 PE=1 SV=3	AKR7A2	55867.8	55312.9	56916.3	53435.6	56207.5	56481.9	68287.8	72150.2	71986.9	64242.3	61010.8	65452.2		55703.7	67188.4	0.829067	-0.270439
PSMC2	P35998	4	2	30.9003	7.08064e-05	0.000175522	1.43737	0.523432	CoV-2(B)	MOCK	26S proteasome regulatory subunit 7 OS=Homo sapiens OX=9606 GN=PSMC2 PE=1 SV=3	PSMC2	7701.7	7353.18	7085.2	7627.07	7856.18	7996.93	4491.22	4604.47	4921.56	5878.14	5945.87	5897.42		7603.37	5289.78	1.43737	0.523432
HSD11B1	P28845	8	6	86.2407	7.23498e-05	0.000177935	1.14617	-0.196827	MOCK	CoV-2(B)	11-beta-hydroxysteroid dehydrogenase 1 OS=Homo sapiens OX=9606 GN=HSD11B1 PE=1 SV=3	HSD11B1	100496	105481	109296	102632	98439.6	98836.1	116391	114712	112453	121656	118066	121826		102530	117517	0.872467	-0.196827
OLA1	Q9NTK5	3	1	34.0916	7.65165e-05	0.000186713	3.34264	1.74099	CoV-2(B)	MOCK	Obg-like ATPase 1 OS=Homo sapiens OX=9606 GN=OLA1 PE=1 SV=2	OLA1	12917.6	11361.6	9441.51	21452	16995.7	15716.8	4438.75	2887.72	2471.9	5743.14	5609.05	5141.61		14647.5	4382.03	3.34264	1.74099
ERAP1	Q9NZ08	9	5	44.5265	7.78873e-05	0.0001876	1.25724	0.330263	CoV-2(B)	MOCK	Endoplasmic reticulum aminopeptidase 1 OS=Homo sapiens OX=9606 GN=ERAP1 PE=1 SV=3	ERAP1	171957	163688	161327	166474	149777	161202	123841	119773	118579	141967	134762	136127		162404	129175	1.25724	0.330263
PSMD9	O00233	3	2	14.2273	7.83646e-05	0.0001876	1.58719	-0.666475	MOCK	CoV-2(B)	26S proteasome non-ATPase regulatory subunit 9 OS=Homo sapiens OX=9606 GN=PSMD9 PE=1 SV=3	PSMD9	14140.5	13844.1	13637	10662.7	10574.3	11196.8	21745.9	20965.9	21879.3	18264	17302.7	17382.2		12342.6	19590	0.630044	-0.666475
SATB2	Q9UPW6	2	0	12.2945	7.86819e-05	0.0001876	1.14043	-0.189577	MOCK	CoV-2(B)	DNA-binding protein SATB2 OS=Homo sapiens OX=9606 GN=SATB2 PE=1 SV=2	SATB2	35087.5	35960.5	34712.3	35781.5	32373.9	33136.4	40819.6	39591.6	39336.3	39797.9	37581.5	39001.5		34508.7	39354.7	0.876863	-0.189577
HSPA4L	O95757	9	5	50.1255	7.97252e-05	0.000188647	1.32835	-0.409635	MOCK	CoV-2(B)	Heat shock 70 kDa protein 4L OS=Homo sapiens OX=9606 GN=HSPA4L PE=1 SV=3	HSPA4L	57688.9	56228.7	57734.7	71744.1	69105.9	67867.6	86604.1	82757.2	84203.1	84700	81870.9	85128.8		63395	84210.7	0.752814	-0.409635
MTHFD1	P11586	4	1	27.4551	8.16812e-05	0.000191822	1.1428	-0.192571	MOCK	CoV-2(B)	C-1-tetrahydrofolate synthase_ cytoplasmic OS=Homo sapiens OX=9606 GN=MTHFD1 PE=1 SV=4	MTHFD1	89993	82481.1	85719.2	88828.6	83271.2	83545.9	97010.7	95568.7	92362	101148	100209	100915		85639.8	97869.1	0.875045	-0.192571
PABPC1L2A	Q5JQF8	5	2	29.6297	8.44898e-05	0.000196937	1.12237	-0.166546	MOCK	CoV-2(B)	Polyadenylate-binding protein 1-like 2 OS=Homo sapiens OX=9606 GN=PABPC1L2A PE=2 SV=1	PABPC1L2A	26423.2	25552.9	25017.2	25425.3	24187.5	26643.5	28895.6	29031.4	28607.6	28129.8	27551.1	29786.9		25541.6	28667.1	0.890973	-0.166546
ACADVL	P49748	12	6	66.5015	8.59825e-05	0.000198932	1.10634	-0.145792	MOCK	CoV-2(B)	Very long-chain specific acyl-CoA dehydrogenase_ mitochondrial OS=Homo sapiens OX=9606 GN=ACADVL PE=1 SV=1	ACADVL	50018.8	48882.4	47602.1	51780.1	50673	51706.1	54704.7	55532.7	53561.2	56672.3	56550.5	55612.8		50110.4	55439	0.903883	-0.145792
CCT8	P50990	15	11	104.287	8.90613e-05	0.00020454	1.14767	-0.198709	MOCK	CoV-2(B)	T-complex protein 1 subunit theta OS=Homo sapiens OX=9606 GN=CCT8 PE=1 SV=4	CCT8	141524	146560	144776	158701	156199	154388	177870	175806	174955	172466	165700	168572		150358	172562	0.87133	-0.198709
ARPC1A	Q92747	5	0	25.6637	9.08533e-05	0.00020567	1.4978	0.582846	CoV-2(B)	MOCK	Actin-related protein 2/3 complex subunit 1A OS=Homo sapiens OX=9606 GN=ARPC1A PE=1 SV=2	ARPC1A	89533.4	104295	111693	88861.7	103282	110969	60039.8	70219.5	79858.4	59150	63132.6	73951.6		101439	67725.3	1.4978	0.582846
ATP1A1	P05023	23	9	160.9	9.15031e-05	0.00020567	1.41583	0.501644	CoV-2(B)	MOCK	Sodium/potassium-transporting ATPase subunit alpha-1 OS=Homo sapiens OX=9606 GN=ATP1A1 PE=1 SV=1	ATP1A1	192868	165989	135080	153520	146987	146087	114365	114684	113087	110337	100937	110888		156755	110716	1.41583	0.501644
ARPC3	O15145	4	2	35.7324	9.19492e-05	0.00020567	1.4181	-0.503957	MOCK	CoV-2(B)	Actin-related protein 2/3 complex subunit 3 OS=Homo sapiens OX=9606 GN=ARPC3 PE=1 SV=3	ARPC3	61611.5	62757.4	60489	74098.2	76950.5	77898.8	103414	105043	100729	95244.7	86847.3	95537.5		68967.6	97802.8	0.70517	-0.503957
EVPL	Q92817	9	4	57.9906	9.21871e-05	0.00020567	1.08915	-0.123205	MOCK	CoV-2(B)	Envoplakin OS=Homo sapiens OX=9606 GN=EVPL PE=1 SV=3	EVPL	217618	206881	221732	208621	212280	211287	229048	228381	227603	233053	233857	240449		213070	232065	0.918146	-0.123205
PAK2	Q13177	2	1	16.2221	9.43543e-05	0.000208484	1.2612	-0.334799	MOCK	CoV-2(B)	Serine/threonine-protein kinase PAK 2 OS=Homo sapiens OX=9606 GN=PAK2 PE=1 SV=3	PAK2	13223.1	13750.3	14637.6	16502.7	15645.8	15444.1	19408.2	17898.5	18741	19772.4	18331.7	18352.2		14867.3	18750.7	0.792895	-0.334799
UBA1	P22314	34	23	298.565	9.52634e-05	0.000208484	1.20104	0.264285	CoV-2(B)	MOCK	Ubiquitin-like modifier-activating enzyme 1 OS=Homo sapiens OX=9606 GN=UBA1 PE=1 SV=3	UBA1	458294	459507	470985	513172	502582	518653	385139	383573	408392	417716	411130	427934		487199	405647	1.20104	0.264285
POSTN	Q15063	16	6	84.2555	9.54508e-05	0.000208484	1.20192	-0.265345	MOCK	CoV-2(B)	Periostin OS=Homo sapiens OX=9606 GN=POSTN PE=1 SV=2	POSTN	546098	553268	541174	611376	584955	584249	720700	724368	708455	644184	664655	649563		570187	685321	0.832	-0.265345
RPL11	P62913	5	4	39.078	9.78207e-05	0.000212176	1.33026	-0.411708	MOCK	CoV-2(B)	60S ribosomal protein L11 OS=Homo sapiens OX=9606 GN=RPL11 PE=1 SV=2	RPL11	71118.7	77053.4	78640.3	75956	83712.7	83467.3	91958.4	109415	114202	94389.1	102156	113034		78324.7	104192	0.751733	-0.411708
NACA	E9PAV3;Q13765	15	6	110.068	9.86237e-05	0.000212443	1.1855	-0.245502	MOCK	CoV-2(B)	Nascent polypeptide-associated complex subunit alpha_ muscle-specific form OS=Homo sapiens OX=9606 GN=NACA PE=1 SV=1	NACA	181884	183527	182823	195895	185785	185814	241577	226882	223048	217759	202957	210478		185955	220450	0.843523	-0.245502
HSPB6	O14558	13	8	137.055	9.99552e-05	0.000213836	1.42948	0.515488	CoV-2(B)	MOCK	Heat shock protein beta-6 OS=Homo sapiens OX=9606 GN=HSPB6 PE=1 SV=2	HSPB6	172555	165373	166423	196686	186748	194959	116965	112207	109435	139662	140511	138661		180457	126240	1.42948	0.515488
RPGRIP1L	Q68CZ1	4	0	26.6738	0.000101443	0.000215543	1.14877	-0.200087	MOCK	CoV-2(B)	Protein fantom OS=Homo sapiens OX=9606 GN=RPGRIP1L PE=1 SV=2	RPGRIP1L	51031.8	51624.4	51339.3	52453.9	48049.9	48532.3	61510.9	59839.6	57963	57759	54805.3	56235.1		50505.3	58018.8	0.870498	-0.200087
PPIC	P45877	5	4	41.1641	0.000104585	0.000220718	1.19382	-0.255584	MOCK	CoV-2(B)	Peptidyl-prolyl cis-trans isomerase C OS=Homo sapiens OX=9606 GN=PPIC PE=1 SV=1	PPIC	79580.1	85263.5	80493.3	83892.1	92104.6	88868	106163	105000	105054	97244.5	97586.2	98040.5		85033.6	101515	0.837648	-0.255584
RPS17	P08708	6	5	66.8153	0.000107488	0.000224242	1.19666	0.259011	CoV-2(B)	MOCK	40S ribosomal protein S17 OS=Homo sapiens OX=9606 GN=RPS17 PE=1 SV=2	RPS17	38129.8	37042.2	36331.7	41229.6	38612.4	38884	31367	30792.1	29436.8	33611.3	33436.1	33750.6		38371.6	32065.7	1.19666	0.259011
ITGAV	P06756	21	13	126.496	0.00010801	0.000224242	1.11441	-0.156286	MOCK	CoV-2(B)	Integrin alpha-V OS=Homo sapiens OX=9606 GN=ITGAV PE=1 SV=2	ITGAV	107104	109723	111005	114654	113275	112972	129754	127763	125509	123099	121141	117978		111455	124207	0.897332	-0.156286
XPNPEP1	Q9NQW7	14	7	77.196	0.000108409	0.000224242	1.34231	-0.424714	MOCK	CoV-2(B)	Xaa-Pro aminopeptidase 1 OS=Homo sapiens OX=9606 GN=XPNPEP1 PE=1 SV=3	XPNPEP1	114023	111348	105951	140389	137413	128445	162332	168570	160390	168630	166153	163970		122928	165007	0.744986	-0.424714
MCTS1	Q9ULC4	1	1	6.5114	0.000110291	0.000226635	3.15706	1.65858	CoV-2(B)	MOCK	Malignant T-cell-amplified sequence 1 OS=Homo sapiens OX=9606 GN=MCTS1 PE=1 SV=1	MCTS1	826.896	800.266	764.995	1213.02	1046.93	1262.71	203.724	186.281	205.278	357.24	448.18	472.818		985.802	312.253	3.15706	1.65858
HSP90AB2P	Q58FF8	16	2	124.996	0.000111515	0.00022765	1.1938	-0.25556	MOCK	CoV-2(B)	Putative heat shock protein HSP 90-beta 2 OS=Homo sapiens OX=9606 GN=HSP90AB2P PE=1 SV=2	HSP90AB2P	173318	178043	186391	183986	188506	188639	235348	228257	227712	210249	202629	207651		183147	218641	0.837662	-0.25556
GBA	P04062	4	3	22.1574	0.000116478	0.000234915	1.24912	-0.320915	MOCK	CoV-2(B)	Lysosomal acid glucosylceramidase OS=Homo sapiens OX=9606 GN=GBA PE=1 SV=3	GBA	11511.2	11098.2	10752.6	12994.2	11341.3	10761.2	15758.2	14362.4	14237.3	13859.9	13925.4	13370.2		11409.8	14252.2	0.800562	-0.320915
KIF5A	Q12840	5	3	26.0773	0.000117252	0.000234915	1.4516	-0.537644	MOCK	CoV-2(B)	Kinesin heavy chain isoform 5A OS=Homo sapiens OX=9606 GN=KIF5A PE=1 SV=2	KIF5A	18449.6	17080.9	17045.5	21051	19019.3	20231.6	24873.3	23848.9	24274.9	30191.8	29942.4	30722.2		18813	27308.9	0.688895	-0.537644
RPN1	P04843	24	12	185.863	0.00011733	0.000234915	1.10266	-0.140995	MOCK	CoV-2(B)	Dolichyl-diphosphooligosaccharide--protein glycosyltransferase subunit 1 OS=Homo sapiens OX=9606 GN=RPN1 PE=1 SV=1	RPN1	175147	172482	165811	169742	163643	161819	187869	180204	180066	190455	184590	189013		168107	185366	0.906894	-0.140995
SMCO2	A6NFE2	1	0	10.8588	0.000119781	0.000238296	1.74102	0.799936	CoV-2(B)	MOCK	Single-pass membrane and coiled-coil domain-containing protein 2 OS=Homo sapiens OX=9606 GN=SMCO2 PE=2 SV=2	SMCO2	26507.8	26529	24977.9	32253.1	28712.8	32546.7	20974.4	19810.1	16716.9	14362.9	13634.5	13022.2		28587.9	16420.2	1.74102	0.799936
RESF1	Q9HCM1;O75747;Q00722;Q6UXY1;Q96HB5;Q9UHL9	6	3	35.3967	0.000134546	0.00026506	1.26259	-0.336385	MOCK	CoV-2(B)	Retroelement silencing factor 1 OS=Homo sapiens OX=9606 GN=RESF1 PE=1 SV=3	RESF1	46637.7	47085.6	50826.1	54776.1	53157.4	55519.7	71029.3	66258.3	65924.7	62299	59812.7	63556.6		51333.8	64813.4	0.792024	-0.336385
BZW1	Q7L1Q6	7	3	39.338	0.000134931	0.00026506	1.17665	0.234686	CoV-2(B)	MOCK	eIF5-mimic protein 2 OS=Homo sapiens OX=9606 GN=BZW1 PE=1 SV=1	BZW1	25174.8	24449	24596.7	26521.7	24799	26179.8	22964.2	22795.4	21486.3	21438.6	19930.7	20327.9		25286.8	21490.5	1.17665	0.234686
CPNE8	Q86YQ8	11	6	65.0045	0.00013632	0.000265949	1.07196	-0.100253	MOCK	CoV-2(B)	Copine-8 OS=Homo sapiens OX=9606 GN=CPNE8 PE=1 SV=2	CPNE8	42174.8	44083.8	45090.2	43538.3	42741.7	42852.4	45901.7	46861.2	46575.4	45842.7	47743.1	46301.8		43413.5	46537.6	0.932869	-0.100253
CBR1	P16152	17	7	131.536	0.000137129	0.000265949	1.25204	-0.324278	MOCK	CoV-2(B)	Carbonyl reductase [NADPH] 1 OS=Homo sapiens OX=9606 GN=CBR1 PE=1 SV=3	CBR1	277442	277852	278421	334679	306140	300110	396580	384808	380325	363159	346973	350076		295774	370320	0.798698	-0.324278
NEFL	P07196	13	4	83.8774	0.000137938	0.000265949	1.16707	-0.222886	MOCK	CoV-2(B)	Neurofilament light polypeptide OS=Homo sapiens OX=9606 GN=NEFL PE=1 SV=3	NEFL	97026.2	96134.7	98493.4	107375	108693	109697	119645	120982	122355	120901	120549	116137		102903	120095	0.85685	-0.222886
VDAC1	P21796	15	11	112.022	0.000139966	0.000268203	1.10914	-0.149441	MOCK	CoV-2(B)	Voltage-dependent anion-selective channel protein 1 OS=Homo sapiens OX=9606 GN=VDAC1 PE=1 SV=2	VDAC1	90212.5	88995.4	88439.6	94841	93857	94634.5	103483	98760.2	99185	106067	100365	103253		91830	101852	0.901599	-0.149441
SEPTIN10	Q9P0V9	3	2	17.1235	0.000144578	0.000275351	1.15934	-0.213305	MOCK	CoV-2(B)	Septin-10 OS=Homo sapiens OX=9606 GN=SEPTIN10 PE=1 SV=2	SEPTIN10	67460.8	67986.3	68353.9	66277.7	66345.5	66572.8	83981.8	83076.4	77596.8	75445.8	73416.5	73693.7		67166.2	77868.5	0.862559	-0.213305
ACLY	P53396	42	20	321.447	0.000145809	0.000276012	1.11693	-0.159544	MOCK	CoV-2(B)	ATP-citrate synthase OS=Homo sapiens OX=9606 GN=ACLY PE=1 SV=3	ACLY	668505	698276	695030	708432	733634	734510	761978	779026	766367	807446	809008	810174		706398	789000	0.895308	-0.159544
IGKC	P01834	2	0	14.9641	0.000146909	0.000276419	2.09085	1.06409	CoV-2(B)	MOCK	Immunoglobulin kappa constant OS=Homo sapiens OX=9606 GN=IGKC PE=1 SV=2	IGKC	22511.7	19385.7	15484.1	20788.4	20702.2	19656.6	14386.4	11349.2	8235.04	8761.5	7462.64	6494.46		19754.8	9448.2	2.09085	1.06409
CTNNA1	P35221	29	12	172.74	0.000149533	0.000279673	1.2066	0.270943	CoV-2(B)	MOCK	Catenin alpha-1 OS=Homo sapiens OX=9606 GN=CTNNA1 PE=1 SV=1	CTNNA1	1.02343e+06	987751	999282	991469	1.04428e+06	1.04076e+06	779498	789684	781684	901362	898336	894189		1.0145e+06	840792	1.2066	0.270943
XPOT	O43592	9	4	47.3451	0.000151328	0.000281345	1.19347	0.255164	CoV-2(B)	MOCK	Exportin-T OS=Homo sapiens OX=9606 GN=XPOT PE=1 SV=2	XPOT	42136.5	43167	43007.3	43512	39891	42374.4	32546.1	33375.5	34422.9	36603.9	37594.4	38355.7		42348	35483.1	1.19347	0.255164
RPS3A	P61247	16	11	125.604	0.000152503	0.000281851	1.4364	-0.522462	MOCK	CoV-2(B)	40S ribosomal protein S3a OS=Homo sapiens OX=9606 GN=RPS3A PE=1 SV=2	RPS3A	242446	240087	208009	197899	187487	163453	301744	297051	278854	299903	305779	296922		206563	296709	0.696183	-0.522462
APRT	P07741	5	5	36.2376	0.000153784	0.000282048	1.22278	0.290169	CoV-2(B)	MOCK	Adenine phosphoribosyltransferase OS=Homo sapiens OX=9606 GN=APRT PE=1 SV=2	APRT	18969.8	19101.9	20031.3	19816.2	19722.7	20901.5	14726.2	15199.4	15947.3	15771.2	17267.7	18033.7		19757.2	16157.6	1.22278	0.290169
DBNL	Q9UJU6	7	3	52.4679	0.000154415	0.000282048	1.16847	-0.224627	MOCK	CoV-2(B)	Drebrin-like protein OS=Homo sapiens OX=9606 GN=DBNL PE=1 SV=1	DBNL	89484.6	85248.8	84624.4	83432.6	82371.4	80296.4	95020	93241.3	93897	106722	101060	100675		84243	98435.9	0.855816	-0.224627
RPL7A	P62424	15	11	111.236	0.0001578	0.000286554	1.33008	-0.411511	MOCK	CoV-2(B)	60S ribosomal protein L7a OS=Homo sapiens OX=9606 GN=RPL7A PE=1 SV=2	RPL7A	223689	222411	231553	264392	261081	259326	343989	350426	354124	297161	298694	300781		243742	324196	0.751836	-0.411511
HSPA1L	P34931	20	3	155.511	0.000161562	0.000290353	1.15145	0.203446	CoV-2(B)	MOCK	Heat shock 70 kDa protein 1-like OS=Homo sapiens OX=9606 GN=HSPA1L PE=1 SV=2	HSPA1L	197356	189486	192957	214092	210080	208208	171429	172002	168671	178937	181036	180670		202030	175458	1.15145	0.203446
DDX3X	O00571	18	5	121.557	0.000161751	0.000290353	1.18453	-0.244311	MOCK	CoV-2(B)	ATP-dependent RNA helicase DDX3X OS=Homo sapiens OX=9606 GN=DDX3X PE=1 SV=3	DDX3X	214028	210228	200815	241329	228896	223205	252894	254664	252965	267397	266188	267693		219750	260300	0.844219	-0.244311
VARS1	P26640	26	15	165.173	0.000168179	0.000300167	1.15081	-0.202653	MOCK	CoV-2(B)	Valine--tRNA ligase OS=Homo sapiens OX=9606 GN=VARS1 PE=1 SV=4	VARS1	803704	792969	787772	891140	829127	840846	968666	992374	975780	905220	930843	918526		824260	948568	0.868951	-0.202653
RPSA	P08865	14	14	111.903	0.00017207	0.000303239	1.14485	-0.195159	MOCK	CoV-2(B)	40S ribosomal protein SA OS=Homo sapiens OX=9606 GN=RPSA PE=1 SV=4	RPSA	108291	107781	107547	119655	116531	115246	127886	124031	124929	135476	131752	128759		112508	128805	0.873476	-0.195159
HSPA5	P11021	46	32	508.661	0.000172375	0.000303239	1.05203	-0.0731731	MOCK	CoV-2(B)	Endoplasmic reticulum chaperone BiP OS=Homo sapiens OX=9606 GN=HSPA5 PE=1 SV=2	HSPA5	780335	772612	775879	797612	795574	783400	835990	843924	827905	815414	805433	821558		784235	825037	0.950545	-0.0731731
STT3A	P46977	12	8	79.6353	0.000172813	0.000303239	1.0993	-0.136588	MOCK	CoV-2(B)	Dolichyl-diphosphooligosaccharide--protein glycosyltransferase subunit STT3A OS=Homo sapiens OX=9606 GN=STT3A PE=1 SV=2	STT3A	59952.5	62358.9	63713.4	60213	60988.8	62455.8	66613.7	67657.8	71755.6	65703.1	66243.7	68418.6		61613.7	67732.1	0.909668	-0.136588
PPP2CB	P62714;P67775	8	4	51.3531	0.000173885	0.000303416	1.61642	-0.692799	MOCK	CoV-2(B)	Serine/threonine-protein phosphatase 2A catalytic subunit beta isoform OS=Homo sapiens OX=9606 GN=PPP2CB PE=1 SV=1	PPP2CB	114373	115204	110501	123311	130317	132750	226616	227671	228677	164250	155870	171173		121076	195709	0.618652	-0.692799
PRAF2	O60831	1	1	15.0248	0.00017718	0.000307362	1.83086	0.872524	CoV-2(B)	MOCK	PRA1 family protein 2 OS=Homo sapiens OX=9606 GN=PRAF2 PE=1 SV=1	PRAF2	4341.91	4595.72	4674.34	6552.73	6388.15	7128.84	2704.93	2653.82	2894.52	3162.45	3299.06	3681.83		5613.61	3066.1	1.83086	0.872524
ESYT2	A0FGR8	4	2	22.3257	0.000178115	0.000307362	1.0932	-0.128563	MOCK	CoV-2(B)	Extended synaptotagmin-2 OS=Homo sapiens OX=9606 GN=ESYT2 PE=1 SV=1	ESYT2	23738.9	23447.8	23648.8	22569.6	22468.2	22606.4	25260.7	25669.2	24531.5	26339.4	25089.8	24496.2		23080	25231.1	0.914742	-0.128563
C3orf14	Q9HBI5	2	0	10.26	0.000188031	0.00032128	1.37529	-0.459732	MOCK	CoV-2(B)	Uncharacterized protein C3orf14 OS=Homo sapiens OX=9606 GN=C3orf14 PE=2 SV=1	C3orf14	10472.4	10727.3	11327.9	13984.8	13678	12044.3	17686.9	17070.2	17596.1	15533.4	15252.1	16204.6		12039.1	16557.2	0.727121	-0.459732
C12orf57	Q99622	3	0	16.3924	0.000189906	0.00032128	1.4681	0.553953	CoV-2(B)	MOCK	Protein C10 OS=Homo sapiens OX=9606 GN=C12orf57 PE=1 SV=1	C12orf57	9496.39	9808.5	9022.7	10296.6	10633.7	11144.1	5663.98	5940.26	6304.36	7554.16	7717.47	7962.62		10067	6857.14	1.4681	0.553953
CCDC47	Q96A33	3	1	15.1983	0.00018998	0.00032128	1.37137	0.455614	CoV-2(B)	MOCK	PAT complex subunit CCDC47 OS=Homo sapiens OX=9606 GN=CCDC47 PE=1 SV=1	CCDC47	9785.27	11202.5	11479.9	12000.7	12266.1	13705	7973.52	8292.72	9329.23	7970.65	8407.85	9390.45		11739.9	8560.73	1.37137	0.455614
UNC5A	Q6ZN44	4	0	25.4323	0.000190295	0.00032128	1.28357	-0.360161	MOCK	CoV-2(B)	Netrin receptor UNC5A OS=Homo sapiens OX=9606 GN=UNC5A PE=1 SV=3	UNC5A	51836.9	50372.9	49933.7	61171.3	57412.9	60641.5	77120.9	71766.4	70389.9	72070.8	65671.7	68315.5		55228.2	70889.2	0.779078	-0.360161
AK2	P54819	5	4	31.4932	0.000195767	0.000327371	1.49293	-0.578146	MOCK	CoV-2(B)	Adenylate kinase 2_ mitochondrial OS=Homo sapiens OX=9606 GN=AK2 PE=1 SV=2	AK2	19627.6	16354	16568.9	24603.5	22218.6	21839.2	32033.3	28990.3	28642.2	32623.1	30172.3	28499.3		20202	30160.1	0.669824	-0.578146
SYNCRIP	O60506	25	12	175.143	0.000195999	0.000327371	1.24042	-0.310827	MOCK	CoV-2(B)	Heterogeneous nuclear ribonucleoprotein Q OS=Homo sapiens OX=9606 GN=SYNCRIP PE=1 SV=2	SYNCRIP	180736	179571	182582	214414	211509	209467	256589	246003	245309	245631	232379	235649		196380	243593	0.806179	-0.310827
RPL27	P61353	6	4	51.5977	0.000200886	0.000333749	1.08458	-0.11713	MOCK	CoV-2(B)	60S ribosomal protein L27 OS=Homo sapiens OX=9606 GN=RPL27 PE=1 SV=2	RPL27	58878.1	59022.2	59385.3	61189	60489.7	57500.5	66911.1	65172.5	63188.1	65740	62493.3	63107.9		59410.8	64435.5	0.92202	-0.11713
UBA52	P62987	6	1	59.0955	0.000203329	0.000336021	1.20444	-0.268368	MOCK	CoV-2(B)	Ubiquitin-60S ribosomal protein L40 OS=Homo sapiens OX=9606 GN=UBA52 PE=1 SV=2	UBA52	103883	102228	104438	117129	114764	119787	127575	131505	126504	140510	136560	134963		110371	132936	0.830258	-0.268368
BDH2	Q9BUT1	2	2	15.2406	0.000205051	0.000336251	1.31541	-0.395512	MOCK	CoV-2(B)	3-hydroxybutyrate dehydrogenase type 2 OS=Homo sapiens OX=9606 GN=BDH2 PE=1 SV=2	BDH2	54220.9	52554.3	53852.1	63863.2	65079.5	64868.7	82678	78758.5	81887.3	71024.2	73597.9	78285.8		59073.1	77705.3	0.76022	-0.395512
RPL9	P32969	7	2	58.9997	0.000205622	0.000336251	1.55296	-0.635017	MOCK	CoV-2(B)	60S ribosomal protein L9 OS=Homo sapiens OX=9606 GN=RPL9 PE=1 SV=1	RPL9	172233	167857	135820	127310	120470	105789	216129	212530	196879	218187	223287	221133		138247	214691	0.643933	-0.635017
ITIH2	P19823	14	9	95.661	0.000213262	0.00034693	1.14645	-0.197168	MOCK	CoV-2(B)	Inter-alpha-trypsin inhibitor heavy chain H2 OS=Homo sapiens OX=9606 GN=ITIH2 PE=1 SV=2	ITIH2	95131.3	94418.2	88535.4	90553.5	88625.7	87448.4	109390	105585	109811	101341	98185.3	100171		90785.4	104081	0.872261	-0.197168
VDAC3	Q9Y277	3	0	24.8163	0.000214506	0.000347146	1.13263	-0.179675	MOCK	CoV-2(B)	Voltage-dependent anion-selective channel protein 3 OS=Homo sapiens OX=9606 GN=VDAC3 PE=1 SV=1	VDAC3	30266.6	30538.6	31216.7	31154.7	30038.8	30222	37454.5	34755.3	35761.6	34111.7	32769	32914.4		30572.9	34627.7	0.882902	-0.179675
FBLIM1	Q8WUP2	5	2	27.6973	0.000221038	0.000355871	1.16203	-0.216642	MOCK	CoV-2(B)	Filamin-binding LIM protein 1 OS=Homo sapiens OX=9606 GN=FBLIM1 PE=1 SV=2	FBLIM1	130609	119955	130649	127895	129192	123221	135674	144202	144314	148549	153102	159067		126920	147485	0.860566	-0.216642
ACTN1	P12814	59	24	676.076	0.000224467	0.00035954	1.17445	-0.231982	MOCK	CoV-2(B)	Alpha-actinin-1 OS=Homo sapiens OX=9606 GN=ACTN1 PE=1 SV=2	ACTN1	978689	994970	985795	1.03594e+06	1.05997e+06	1.08384e+06	1.19859e+06	1.26979e+06	1.28044e+06	1.11447e+06	1.13924e+06	1.20763e+06		1.0232e+06	1.20169e+06	0.851465	-0.231982
ETF1	P62495	4	1	20.6698	0.000228718	0.000362631	1.22224	-0.289527	MOCK	CoV-2(B)	Eukaryotic peptide chain release factor subunit 1 OS=Homo sapiens OX=9606 GN=ETF1 PE=1 SV=3	ETF1	49426.5	50137.5	48559.1	53271.1	50385.4	48276.2	69031.1	62735.4	63475.2	58368.1	55740.2	57389.9		50009.3	61123.3	0.818171	-0.289527
SLC25A6	P12236	7	1	47.967	0.000228719	0.000362631	1.07542	-0.104897	MOCK	CoV-2(B)	ADP/ATP translocase 3 OS=Homo sapiens OX=9606 GN=SLC25A6 PE=1 SV=4	SLC25A6	62628.7	62513.2	64023.2	62992.1	62659.5	67181.9	68252.8	66868.8	70055.6	68505.5	68063	69062.3		63666.4	68468	0.929871	-0.104897
GSTM3	P21266	14	10	104.395	0.000232131	0.000366182	1.16399	-0.219081	MOCK	CoV-2(B)	Glutathione S-transferase Mu 3 OS=Homo sapiens OX=9606 GN=GSTM3 PE=1 SV=3	GSTM3	79837.4	75774.2	78060.7	85206	83383.6	84291.6	101966	95376.8	94323.5	94721.3	91358.5	88598.6		81092.3	94390.7	0.859113	-0.219081
PHB1	P35232	10	9	77.5334	0.000243426	0.000382069	1.15053	-0.202301	MOCK	CoV-2(B)	Prohibitin 1 OS=Homo sapiens OX=9606 GN=PHB1 PE=1 SV=1	PHB1	75664.1	77796.6	77168.8	82305.1	77306.8	78153.8	94434.9	93541.1	94073.1	87764.1	86111.5	82978.9		78065.9	89817.3	0.869163	-0.202301
SSBP1	Q04837	3	1	23.7484	0.000248185	0.000385132	1.14577	0.196323	CoV-2(B)	MOCK	Single-stranded DNA-binding protein_ mitochondrial OS=Homo sapiens OX=9606 GN=SSBP1 PE=1 SV=1	SSBP1	12973.3	12808.2	12815	12214.2	12579.1	13238.5	10515.9	10824.3	10570.9	11284.2	11901.6	11782.2		12771.4	11146.5	1.14577	0.196323
RPL38	P63173	2	0	10.8837	0.000248866	0.000385132	1.15773	0.211294	CoV-2(B)	MOCK	60S ribosomal protein L38 OS=Homo sapiens OX=9606 GN=RPL38 PE=1 SV=2	RPL38	12696.2	13924.4	13445.1	13228.5	12582.9	11786.3	11034.2	11225.9	10857.3	11538.7	11512.9	10913.5		12943.9	11180.4	1.15773	0.211294
AKR7L	Q8NHP1	5	0	34.7026	0.000249077	0.000385132	1.19005	-0.251018	MOCK	CoV-2(B)	Aflatoxin B1 aldehyde reductase member 4 OS=Homo sapiens OX=9606 GN=AKR7L PE=2 SV=7	AKR7L	51131.9	51463.5	52889.3	48492.1	52231.5	52793	62100.8	66437.7	65216.6	57378.1	55741.1	60851.9		51500.2	61287.7	0.840303	-0.251018
PEBP1	P30086	8	6	61.7691	0.00025118	0.000386471	1.20127	-0.26456	MOCK	CoV-2(B)	Phosphatidylethanolamine-binding protein 1 OS=Homo sapiens OX=9606 GN=PEBP1 PE=1 SV=3	PEBP1	30142.8	30193.5	28926.9	33706.7	33773.2	33663.8	39763.1	40015.4	37928.4	37562.9	35691.5	37768.6		31734.5	38121.7	0.832453	-0.26456
ILF2	Q12905	4	4	22.4603	0.000254086	0.000389017	1.33273	0.414383	CoV-2(B)	MOCK	Interleukin enhancer-binding factor 2 OS=Homo sapiens OX=9606 GN=ILF2 PE=1 SV=2	ILF2	6511.71	6652.32	6853.92	7618.58	7830.21	7918.25	5103.32	4704.52	5325.95	5663.28	5592.58	6163.87		7230.83	5425.59	1.33273	0.414383
ARL1	P40616	1	1	6.445	0.000256825	0.000389017	1.17032	-0.226902	MOCK	CoV-2(B)	ADP-ribosylation factor-like protein 1 OS=Homo sapiens OX=9606 GN=ARL1 PE=1 SV=1	ARL1	2222.82	2074.87	2080.91	1960.92	2179.75	2195.11	2433.92	2337.88	2349.81	2650.96	2587.95	2519.37		2119.06	2479.98	0.854468	-0.226902
KIF20A	O95235	4	1	20.0061	0.000257739	0.000389017	1.14042	0.189559	CoV-2(B)	MOCK	Kinesin-like protein KIF20A OS=Homo sapiens OX=9606 GN=KIF20A PE=1 SV=1	KIF20A	15462.1	15513.5	16322.8	14662.2	14902.1	15655.7	13191.2	13956.5	14310.7	12622.1	13350.1	13696.3		15419.7	13521.2	1.14042	0.189559
SLC3A2	P08195	14	11	91.5824	0.000257816	0.000389017	1.15668	0.209988	CoV-2(B)	MOCK	4F2 cell-surface antigen heavy chain OS=Homo sapiens OX=9606 GN=SLC3A2 PE=1 SV=3	SLC3A2	117171	120580	120557	130102	130110	133024	110039	107598	101332	112863	110512	107398		125257	108291	1.15668	0.209988
SNX2	O60749;Q13596	4	2	19.5491	0.000261789	0.000393112	1.5375	-0.620589	MOCK	CoV-2(B)	Sorting nexin-2 OS=Homo sapiens OX=9606 GN=SNX2 PE=1 SV=2	SNX2	14341.7	14374.5	14295.2	19727.7	20525.3	21128.8	25450.5	25929.6	26955.8	27382.7	27214.7	27571.6		17398.9	26750.8	0.650405	-0.620589
PCYOX1	Q9UHG3	15	11	109.232	0.000277004	0.000413969	1.27416	0.349549	CoV-2(B)	MOCK	Prenylcysteine oxidase 1 OS=Homo sapiens OX=9606 GN=PCYOX1 PE=1 SV=3	PCYOX1	222370	229954	222229	178836	190870	195136	169774	159448	157199	165416	163553	157323		206566	162119	1.27416	0.349549
ARPC4	P59998	2	1	19.1799	0.000278786	0.000414648	1.13688	-0.185075	MOCK	CoV-2(B)	Actin-related protein 2/3 complex subunit 4 OS=Homo sapiens OX=9606 GN=ARPC4 PE=1 SV=3	ARPC4	757275	732621	742392	813035	784367	781594	913144	882668	921016	841791	839038	844800		768547	873743	0.879604	-0.185075
ZNHIT2	Q9UHR6	5	3	25.5162	0.000286587	0.000424231	1.23861	-0.308722	MOCK	CoV-2(B)	Zinc finger HIT domain-containing protein 2 OS=Homo sapiens OX=9606 GN=ZNHIT2 PE=1 SV=1	ZNHIT2	111795	111564	111885	135145	124090	127524	162972	148919	146885	150843	140124	144536		120334	149047	0.807357	-0.308722
RPS27A	P62979;P0CG47;P0CG48	7	2	67.4199	0.000288401	0.000424902	1.1882	-0.248772	MOCK	CoV-2(B)	Ubiquitin-40S ribosomal protein S27a OS=Homo sapiens OX=9606 GN=RPS27A PE=1 SV=2	RPS27A	106606	105538	106782	119968	117593	121642	129486	133677	127320	142747	138289	134232		113022	134292	0.841612	-0.248772
HNRNPA1	P09651;A0A2R8Y4L2;Q32P51	12	7	95.4985	0.000292774	0.000429321	1.09799	-0.13487	MOCK	CoV-2(B)	Heterogeneous nuclear ribonucleoprotein A1 OS=Homo sapiens OX=9606 GN=HNRNPA1 PE=1 SV=5	HNRNPA1	125827	123773	124849	126966	122074	126510	145742	136838	140491	137273	131760	131390		125000	137249	0.910752	-0.13487
NIBAN1	Q9BZQ8	3	2	16.9981	0.000296798	0.000433187	1.2866	-0.363568	MOCK	CoV-2(B)	Protein Niban 1 OS=Homo sapiens OX=9606 GN=NIBAN1 PE=1 SV=1	NIBAN1	3769.91	3318.14	3737.59	4338.53	4323.82	4277.5	4850.14	5332.11	5334.15	5047.67	5117.6	4895.1		3960.91	5096.13	0.77724	-0.363568
SFXN1	Q9H9B4	3	2	16.4666	0.000308763	0.000448554	1.62574	0.701096	CoV-2(B)	MOCK	Sideroflexin-1 OS=Homo sapiens OX=9606 GN=SFXN1 PE=1 SV=4	SFXN1	7821.03	7642.5	6371.43	7295.27	6282.81	6501.5	3433.5	3531.77	3547.11	5123.48	5195.87	4950.09		6985.76	4296.97	1.62574	0.701096
MYADM	Q96S97	6	4	30.7865	0.000310403	0.00044885	1.54981	-0.632092	MOCK	CoV-2(B)	Myeloid-associated differentiation marker OS=Homo sapiens OX=9606 GN=MYADM PE=1 SV=2	MYADM	36221.8	37377.6	37697.7	50764.5	48808.6	50222.3	72108.5	74273.9	77241.9	59711.6	59779.2	61529		43515.4	67440.7	0.64524	-0.632092
APOE	P02649	5	2	29.1432	0.000325771	0.000468901	1.21591	-0.282038	MOCK	CoV-2(B)	Apolipoprotein E OS=Homo sapiens OX=9606 GN=APOE PE=1 SV=1	APOE	25911.7	24184.9	25930.4	29953.8	29295.7	28264.8	34218.3	31889.2	32336.1	34977.1	32824.5	32606.6		27256.9	33142	0.822428	-0.282038
SH3BGRL	O75368	6	3	52.6003	0.00033754	0.000483613	1.10636	-0.145827	MOCK	CoV-2(B)	SH3 domain-binding glutamic acid-rich-like protein OS=Homo sapiens OX=9606 GN=SH3BGRL PE=1 SV=1	SH3BGRL	55291.1	52759.1	56240.5	52596.5	50627.2	52901.3	60518.2	58195.9	60863.8	60099.3	57722.1	57097.1		53402.6	59082.7	0.903861	-0.145827
NEFM	P07197	14	4	83.6413	0.000341132	0.000486528	1.21818	-0.284727	MOCK	CoV-2(B)	Neurofilament medium polypeptide OS=Homo sapiens OX=9606 GN=NEFM PE=1 SV=3	NEFM	279933	253364	276046	298578	277898	284409	353594	361984	363391	317492	333157	305020		278371	339106	0.820897	-0.284727
KPNB1	Q14974	18	9	131.454	0.00034791	0.000493939	1.06889	-0.0961192	MOCK	CoV-2(B)	Importin subunit beta-1 OS=Homo sapiens OX=9606 GN=KPNB1 PE=1 SV=2	KPNB1	127161	121918	124876	130788	127408	127837	136424	132109	133618	139528	134011	136657		126665	135391	0.935546	-0.0961192
EIF2S3	P41091;Q2VIR3	10	7	69.2114	0.000356091	0.000503266	1.25433	-0.326918	MOCK	CoV-2(B)	Eukaryotic translation initiation factor 2 subunit 3 OS=Homo sapiens OX=9606 GN=EIF2S3 PE=1 SV=3	EIF2S3	54521	55038	58148.9	66841.7	63646.6	61290.3	73152.3	70771.1	68570	80842.3	79089.2	78490.1		59914.4	75152.5	0.797238	-0.326918
ZBTB6	Q15916	2	1	9.1757	0.000359352	0.000505587	1.48262	-0.568147	MOCK	CoV-2(B)	Zinc finger and BTB domain-containing protein 6 OS=Homo sapiens OX=9606 GN=ZBTB6 PE=1 SV=1	ZBTB6	8879.33	9028.16	8861.57	12521.3	12227	12319.4	16283.3	16053.1	17294.5	15162.7	14734.2	15117.7		10639.5	15774.2	0.674482	-0.568147
WDR87	Q6ZQQ6	32	15	167.894	0.000366463	0.000513279	1.16928	-0.225626	MOCK	CoV-2(B)	WD repeat-containing protein 87 OS=Homo sapiens OX=9606 GN=WDR87 PE=1 SV=3	WDR87	155731	156413	158164	178875	175276	180183	195213	195370	199644	190598	192535	201353		167440	195785	0.855224	-0.225626
RAB1A	P62820;Q15286;P20336;P61018;Q6IQ22;Q96AX2;Q9H082	10	1	100.027	0.000370792	0.000517024	1.15445	0.207201	CoV-2(B)	MOCK	Ras-related protein Rab-1A OS=Homo sapiens OX=9606 GN=RAB1A PE=1 SV=3	RAB1A	390308	397132	403296	448076	401028	409592	335165	335384	351223	369559	358229	372178		408239	353623	1.15445	0.207201
OXSR1	O95747	5	5	29.2885	0.000375215	0.00052031	1.87464	-0.906612	MOCK	CoV-2(B)	Serine/threonine-protein kinase OSR1 OS=Homo sapiens OX=9606 GN=OXSR1 PE=1 SV=1	OXSR1	5839.91	5628.71	6056.66	7196.57	7187.9	7138.36	8828.73	9578.67	9937.21	13959.5	14663.4	16233.5		6508.02	12200.2	0.533436	-0.906612
ALDH1L1	O75891	9	2	50.4595	0.00037648	0.00052031	1.11298	-0.154431	MOCK	CoV-2(B)	Cytosolic 10-formyltetrahydrofolate dehydrogenase OS=Homo sapiens OX=9606 GN=ALDH1L1 PE=1 SV=2	ALDH1L1	54342.2	55240.4	55237.7	55439.3	55390.3	54496.6	66298.7	62438.6	60462.9	61698.2	58632	57916.9		55024.4	61241.2	0.898487	-0.154431
SLC25A5	P05141	11	4	72.1181	0.000384208	0.000528652	1.07134	-0.0994112	MOCK	CoV-2(B)	ADP/ATP translocase 2 OS=Homo sapiens OX=9606 GN=SLC25A5 PE=1 SV=7	SLC25A5	69230.6	69556.1	70022.6	71152	68714.2	71622.4	73235.7	72632.7	74276.2	78335	76090.8	75710.1		70049.7	75046.7	0.933414	-0.0994112
CHCHD3	Q9NX63	2	1	10.479	0.000387106	0.000530303	1.16766	-0.223623	MOCK	CoV-2(B)	MICOS complex subunit MIC19 OS=Homo sapiens OX=9606 GN=CHCHD3 PE=1 SV=1	CHCHD3	125862	115014	126714	125214	126297	120396	131302	139917	140016	145889	150050	156307		123249	143914	0.856412	-0.223623
CWC27	Q6UX04;Q9Y5K3	5	3	24.8776	0.000396784	0.000541186	1.17692	-0.23502	MOCK	CoV-2(B)	Spliceosome-associated protein CWC27 homolog OS=Homo sapiens OX=9606 GN=CWC27 PE=1 SV=1	CWC27	122923	130233	125030	143986	141085	141163	163031	166230	155781	151216	154971	155513		134070	157790	0.849673	-0.23502
RAD50	Q92878	3	1	21.6465	0.000403228	0.00054576	1.84157	-0.880936	MOCK	CoV-2(B)	DNA repair protein RAD50 OS=Homo sapiens OX=9606 GN=RAD50 PE=1 SV=1	RAD50	23772.6	25800.6	26106.7	39958.9	39196.6	41397.8	65494.3	67418.7	71176	51150.5	51913.7	54224.2		32705.5	60229.5	0.543015	-0.880936
MOGS	Q13724	13	5	89.8923	0.000403631	0.00054576	1.09162	-0.126465	MOCK	CoV-2(B)	Mannosyl-oligosaccharide glucosidase OS=Homo sapiens OX=9606 GN=MOGS PE=1 SV=5	MOGS	62310.3	62378.5	61844.7	66655.7	64944.9	66888.5	71330.5	70656.4	71225.8	67994	68348.7	70741.1		64170.4	70049.4	0.916073	-0.126465
ACSL1	P33121	5	2	30.93	0.000414855	0.000558517	1.13702	-0.185263	MOCK	CoV-2(B)	Long-chain-fatty-acid--CoA ligase 1 OS=Homo sapiens OX=9606 GN=ACSL1 PE=1 SV=1	ACSL1	55606.6	57711.8	57946.7	60321.3	57477.9	55949.3	69943.1	67831	67565.2	62813.2	62119.2	62017.2		57502.3	65381.5	0.879489	-0.185263
HYOU1	Q9Y4L1	32	18	238.062	0.000422441	0.00056629	1.04774	0.0672873	CoV-2(B)	MOCK	Hypoxia up-regulated protein 1 OS=Homo sapiens OX=9606 GN=HYOU1 PE=1 SV=1	HYOU1	166060	162358	167722	162599	161630	163517	155921	152726	154856	159492	159290	156768		163981	156509	1.04774	0.0672873
S100A11	P31949	6	3	81.0929	0.000425241	0.000566679	1.09597	0.132203	CoV-2(B)	MOCK	Protein S100-A11 OS=Homo sapiens OX=9606 GN=S100A11 PE=1 SV=2	S100A11	185463	176436	180345	187342	177926	186133	169284	158639	159519	172438	167475	170527		182274	166314	1.09597	0.132203
SLC25A4	P12235	4	0	25.9445	0.00042636	0.000566679	1.10925	-0.149585	MOCK	CoV-2(B)	ADP/ATP translocase 1 OS=Homo sapiens OX=9606 GN=SLC25A4 PE=1 SV=4	SLC25A4	28642	29442.5	30450.5	28949.2	28221.8	31242.9	31612.5	31319.2	33317.9	33189.4	33116.5	33725.2		29491.5	32713.4	0.90151	-0.149585
FKBP2	P26885	4	3	25.9705	0.000441191	0.000583906	1.14144	-0.190854	MOCK	CoV-2(B)	Peptidyl-prolyl cis-trans isomerase FKBP2 OS=Homo sapiens OX=9606 GN=FKBP2 PE=1 SV=2	FKBP2	11097.8	10456.7	10413.6	11699.9	11786.1	11999.5	12668	12872.9	13020.3	12864.8	12560.3	13008		11242.3	12832.4	0.876087	-0.190854
ANKHD1	Q8IWZ3	3	0	21.6772	0.000449726	0.000592691	1.10559	-0.144821	MOCK	CoV-2(B)	Ankyrin repeat and KH domain-containing protein 1 OS=Homo sapiens OX=9606 GN=ANKHD1 PE=1 SV=1	ANKHD1	39245.2	39498.7	38893.9	38935.9	35891.7	36309.8	43067.1	42661.6	41301.2	43329.5	41085.7	41487.4		38129.2	42155.4	0.904491	-0.144821
PAICS	P22234	9	6	54.5882	0.000456791	0.000599472	1.10105	-0.138885	MOCK	CoV-2(B)	Multifunctional protein ADE2 OS=Homo sapiens OX=9606 GN=PAICS PE=1 SV=3	PAICS	35179.1	35772.2	35698.4	35469.8	33721.7	34487	37044.6	36578.3	39693.9	39007	38719.6	40539.4		35054.7	38597.1	0.908221	-0.138885
FERMT3	Q86UX7	4	2	22.7228	0.000467707	0.00061123	1.44571	0.531778	CoV-2(B)	MOCK	Fermitin family homolog 3 OS=Homo sapiens OX=9606 GN=FERMT3 PE=1 SV=1	FERMT3	120443	118490	118006	140045	131353	138621	96385.4	106643	98064.3	69120.4	79032	81261.2		127826	88417.7	1.44571	0.531778
DNA2	P51530	2	0	16.8313	0.000487395	0.000634305	1.19265	-0.254166	MOCK	CoV-2(B)	DNA replication ATP-dependent helicase/nuclease DNA2 OS=Homo sapiens OX=9606 GN=DNA2 PE=1 SV=3	DNA2	47367.3	48585.3	48109.6	56817.7	54834	55224.3	60181.4	59996.7	61528.6	64662	61743.1	62727.5		51823	61806.6	0.838472	-0.254166
MYLK	Q15746	13	5	77.4484	0.000490992	0.000636335	1.16899	-0.225259	MOCK	CoV-2(B)	Myosin light chain kinase_ smooth muscle OS=Homo sapiens OX=9606 GN=MYLK PE=1 SV=4	MYLK	89171.1	85630.5	83531.2	83140.3	77210.6	76454.1	104631	98401.2	96072.9	92708.3	94788.3	92208		82523	96468.3	0.855441	-0.225259
SNAP91	O60641	10	6	58.7348	0.000505785	0.000652798	1.12844	-0.174329	MOCK	CoV-2(B)	Clathrin coat assembly protein AP180 OS=Homo sapiens OX=9606 GN=SNAP91 PE=1 SV=2	SNAP91	59168.1	61109.7	61571.2	66705	66706.6	66641.1	71974.1	70393.6	71323.8	70147.1	72096.6	75017.7		63650.3	71825.5	0.88618	-0.174329
HSP90B2P	Q58FF3	6	1	39.2801	0.000533699	0.000684283	1.18408	-0.243766	MOCK	CoV-2(B)	Putative endoplasmin-like protein OS=Homo sapiens OX=9606 GN=HSP90B2P PE=5 SV=1	HSP90B2P	57965.9	58699.3	60958.8	60444.1	59182.2	57784.1	75180.7	76064.2	73208.4	67748.7	64786.9	63400.2		59172.4	70064.8	0.844538	-0.243766
EIF4G2	P78344	6	4	32.4421	0.000534561	0.000684283	1.11372	-0.155391	MOCK	CoV-2(B)	Eukaryotic translation initiation factor 4 gamma 2 OS=Homo sapiens OX=9606 GN=EIF4G2 PE=1 SV=1	EIF4G2	47092.7	47127.9	44545.5	47534.8	43461.7	42794.3	52145	51049.3	50121.3	51940.7	49177.5	49119.1		45426.1	50592.2	0.897889	-0.155391
AP2M1	Q96CW1	9	3	60.8117	0.000557302	0.000708434	1.23519	-0.304729	MOCK	CoV-2(B)	AP-2 complex subunit mu OS=Homo sapiens OX=9606 GN=AP2M1 PE=1 SV=2	AP2M1	174014	169092	158850	198124	189365	187400	247778	223184	222114	221196	206548	209284		179474	221684	0.809594	-0.304729
CKAP4	Q07065	35	22	362.408	0.000557964	0.000708434	1.08562	0.118519	CoV-2(B)	MOCK	Cytoskeleton-associated protein 4 OS=Homo sapiens OX=9606 GN=CKAP4 PE=1 SV=2	CKAP4	372165	370623	369277	369295	360520	357996	335194	322996	324310	354822	342618	346437		366646	337730	1.08562	0.118519
RPS28	P62857	2	2	14.917	0.000564132	0.000713366	1.19274	-0.254283	MOCK	CoV-2(B)	40S ribosomal protein S28 OS=Homo sapiens OX=9606 GN=RPS28 PE=1 SV=1	RPS28	17426.8	16836.5	18041	19016.1	16929	15813.6	21270.8	20510.9	19170.3	22556.5	21086.5	19525.4		17343.8	20686.7	0.838404	-0.254283
PLEKHA1	Q9HB21	2	0	16.0147	0.000602223	0.000758463	1.17907	-0.237648	MOCK	CoV-2(B)	Pleckstrin homology domain-containing family A member 1 OS=Homo sapiens OX=9606 GN=PLEKHA1 PE=1 SV=2	PLEKHA1	1632.14	1534.78	1668.38	1654.39	1486.85	1679.07	2075.18	1712.06	1833.99	1957.44	1910.3	1895.67		1609.27	1897.44	0.848127	-0.237648
PSMD13	Q9UNM6	5	1	33.4094	0.00060684	0.000761208	1.26677	-0.341153	MOCK	CoV-2(B)	26S proteasome non-ATPase regulatory subunit 13 OS=Homo sapiens OX=9606 GN=PSMD13 PE=1 SV=2	PSMD13	47515.7	48465.8	46035.1	55980.5	55904.4	55868.5	70576.9	69238.8	69377.5	60091.2	61198.8	61923.8		51628.3	65401.2	0.78941	-0.341153
HSP90AB4P	Q58FF6	18	4	135.417	0.000609927	0.00076202	1.09464	-0.130456	MOCK	CoV-2(B)	Putative heat shock protein HSP 90-beta 4 OS=Homo sapiens OX=9606 GN=HSP90AB4P PE=5 SV=1	HSP90AB4P	221247	219097	212922	226548	212628	213847	244956	246134	246301	235411	231326	225787		217715	238319	0.913543	-0.130456
AP2A2	O94973	16	3	100.141	0.000615779	0.000766267	1.20352	-0.26726	MOCK	CoV-2(B)	AP-2 complex subunit alpha-2 OS=Homo sapiens OX=9606 GN=AP2A2 PE=1 SV=2	AP2A2	149483	148713	144999	175887	173356	173773	194739	189150	189130	200224	193311	196300		161035	193809	0.830896	-0.26726
S100A10	P60903	2	0	18.3613	0.000621656	0.000770193	1.25053	-0.322544	MOCK	CoV-2(B)	Protein S100-A10 OS=Homo sapiens OX=9606 GN=S100A10 PE=1 SV=2	S100A10	63531.9	67644.3	64953.8	73687.9	79982.6	77214.6	94857.7	93091.6	93603.9	82818.5	84622	85003		71169.2	88999.5	0.799659	-0.322544
COL6A1	P12109	28	19	279.263	0.000623866	0.000770193	1.12546	-0.170514	MOCK	CoV-2(B)	Collagen alpha-1(VI) chain OS=Homo sapiens OX=9606 GN=COL6A1 PE=1 SV=3	COL6A1	167595	163426	165179	181547	180995	185550	199609	195413	199902	191147	190722	198518		174049	195885	0.888526	-0.170514
GNAT3	A8MTJ3	6	1	35.4725	0.00063514	0.000781024	1.13288	-0.17999	MOCK	CoV-2(B)	Guanine nucleotide-binding protein G(t) subunit alpha-3 OS=Homo sapiens OX=9606 GN=GNAT3 PE=2 SV=2	GNAT3	46188.8	45284.8	43564.6	50411	48064.3	44036.9	52284.4	54695.9	53726.7	50489.6	52144.4	51089.1		46258.4	52405	0.882709	-0.17999
HADHA	P40939	22	15	175.129	0.000645847	0.000791076	1.08819	0.121931	CoV-2(B)	MOCK	Trifunctional enzyme subunit alpha_ mitochondrial OS=Homo sapiens OX=9606 GN=HADHA PE=1 SV=2	HADHA	76517.5	75248.9	72448.7	79672	75561.6	77067	68728.8	66744.1	69479.9	72015.4	71430.8	71119		76085.9	69919.7	1.08819	0.121931
ACTN4	O43707	60	25	620.618	0.000661797	0.000807446	1.12063	-0.164305	MOCK	CoV-2(B)	Alpha-actinin-4 OS=Homo sapiens OX=9606 GN=ACTN4 PE=1 SV=2	ACTN4	691441	701123	696450	653521	684217	696111	766312	805643	813772	713856	737997	782609		687144	770031	0.892358	-0.164305
TRAIP	Q9BWF2	2	1	10.403	0.000684909	0.000830837	2.06159	1.04376	CoV-2(B)	MOCK	E3 ubiquitin-protein ligase TRAIP OS=Homo sapiens OX=9606 GN=TRAIP PE=1 SV=1	TRAIP	6879.06	6244.42	5561.99	12217.5	10293.9	9558.83	4649.23	3746.28	3067.05	4430.21	4584.15	4142.8		8459.29	4103.29	2.06159	1.04376
ITGA5	P08648	18	9	113.049	0.000686289	0.000830837	1.09675	-0.133241	MOCK	CoV-2(B)	Integrin alpha-5 OS=Homo sapiens OX=9606 GN=ITGA5 PE=1 SV=2	ITGA5	969523	934933	926927	999280	956880	948090	1.0864e+06	1.05805e+06	1.10283e+06	1.01406e+06	1.01066e+06	1.01857e+06		955939	1.04843e+06	0.911781	-0.133241
AHSA2P	Q719I0	4	2	20.4238	0.000710789	0.000857175	1.15477	-0.207605	MOCK	CoV-2(B)	Putative activator of 90 kDa heat shock protein ATPase homolog 2 OS=Homo sapiens OX=9606 GN=AHSA2P PE=5 SV=2	AHSA2P	632032	628197	625466	720511	668149	684209	765260	799014	803274	711276	744105	748300		659761	761872	0.865974	-0.207605
CPNE3	O75131	6	3	31.7566	0.000717563	0.000859758	1.21014	-0.275176	MOCK	CoV-2(B)	Copine-3 OS=Homo sapiens OX=9606 GN=CPNE3 PE=1 SV=1	CPNE3	17285.2	17127.1	15986.7	19512.9	17673	16913.6	23654.6	21024.4	19909.5	22026	20263.8	19579.7		17416.4	21076.3	0.826349	-0.275176
HDLBP	Q00341	35	19	230.112	0.000718436	0.000859758	1.25344	-0.325894	MOCK	CoV-2(B)	Vigilin OS=Homo sapiens OX=9606 GN=HDLBP PE=1 SV=2	HDLBP	623991	618545	613767	778343	754565	746275	911171	876257	867003	850590	844619	833946		689248	863931	0.797804	-0.325894
PGRMC2	O15173	6	3	39.6348	0.000723387	0.000862378	1.0904	-0.124853	MOCK	CoV-2(B)	Membrane-associated progesterone receptor component 2 OS=Homo sapiens OX=9606 GN=PGRMC2 PE=1 SV=1	PGRMC2	103907	97691.7	102621	105423	100787	97108.8	112855	113070	108793	113476	108656	105608		101257	110410	0.917098	-0.124853
MYH11	P35749	62	19	453.13	0.000743361	0.000880614	1.09862	-0.135698	MOCK	CoV-2(B)	Myosin-11 OS=Homo sapiens OX=9606 GN=MYH11 PE=1 SV=3	MYH11	1.4822e+06	1.45201e+06	1.44624e+06	1.55889e+06	1.47253e+06	1.53528e+06	1.64961e+06	1.66515e+06	1.65502e+06	1.54116e+06	1.60118e+06	1.71746e+06		1.49119e+06	1.63826e+06	0.91023	-0.135698
STIP1	P31948	23	15	161.46	0.000744322	0.000880614	1.18252	-0.241863	MOCK	CoV-2(B)	Stress-induced-phosphoprotein 1 OS=Homo sapiens OX=9606 GN=STIP1 PE=1 SV=1	STIP1	205733	204990	219538	244495	240030	242368	276734	268628	270454	271916	255783	261346		226193	267477	0.845653	-0.241863
ATP2A3	Q93084	14	4	86.7482	0.00074932	0.0008813	1.1735	-0.230814	MOCK	CoV-2(B)	Sarcoplasmic/endoplasmic reticulum calcium ATPase 3 OS=Homo sapiens OX=9606 GN=ATP2A3 PE=1 SV=3	ATP2A3	58875	56468.7	57184.9	64213.8	62066.7	59516.4	64525.5	66013.2	67809.9	72563	73984.5	75597.6		59720.9	70082.3	0.852154	-0.230814
RER1	O15258	3	1	19.189	0.000750545	0.0008813	1.27117	-0.346156	MOCK	CoV-2(B)	Protein RER1 OS=Homo sapiens OX=9606 GN=RER1 PE=1 SV=1	RER1	5094.77	4753.65	4763.43	6161.27	5589.86	5341.04	6046	7533.05	6606.92	6806.81	6439.03	6869.34		5284	6716.86	0.786678	-0.346156
DECR2	Q9NUI1	2	0	10.5118	0.000782802	0.0009106	1.33361	-0.415335	MOCK	CoV-2(B)	Peroxisomal 2_4-dienoyl-CoA reductase [(3E)-enoyl-CoA-producing] OS=Homo sapiens OX=9606 GN=DECR2 PE=1 SV=1	DECR2	24079.7	24078.9	23963.8	32435.5	30124.2	31142.6	39721.2	36116.2	36315.7	38297.1	35263.2	35431.9		27637.5	36857.6	0.749845	-0.415335
GC	P02774	14	8	132.4	0.000784053	0.0009106	1.34812	-0.430948	MOCK	CoV-2(B)	Vitamin D-binding protein OS=Homo sapiens OX=9606 GN=GC PE=1 SV=2	GC	154546	136823	136580	208033	166147	149896	224873	211689	211801	217193	208316	209570		158671	213907	0.741774	-0.430948
SRP68	Q9UHB9	3	2	16.1793	0.000785393	0.0009106	1.08886	-0.122819	MOCK	CoV-2(B)	Signal recognition particle subunit SRP68 OS=Homo sapiens OX=9606 GN=SRP68 PE=1 SV=2	SRP68	33697.8	33336.1	34106.9	32891	31668.3	31291.3	37633.9	35253.7	35094	34982.6	35548.1	35983.8		32831.9	35749.4	0.918391	-0.122819
ANKRD27	Q96NW4	2	1	11.9198	0.000790258	0.0009106	1.67798	-0.746729	MOCK	CoV-2(B)	Ankyrin repeat domain-containing protein 27 OS=Homo sapiens OX=9606 GN=ANKRD27 PE=1 SV=2	ANKRD27	5576.02	5904.23	5858.46	9301.68	9602.48	9462.55	13026.1	13458.7	14357.4	11903	11831.9	12115.9		7617.57	12782.2	0.595953	-0.746729
COPG1	Q9Y678	39	26	280.585	0.000790758	0.0009106	1.15294	-0.205316	MOCK	CoV-2(B)	Coatomer subunit gamma-1 OS=Homo sapiens OX=9606 GN=COPG1 PE=1 SV=1	COPG1	547655	541125	534224	619599	611630	616013	655342	648815	660559	680752	671920	683594		578374	666830	0.867349	-0.205316
CTSA	P10619	6	1	39.5478	0.000793559	0.0009106	1.41167	-0.497403	MOCK	CoV-2(B)	Lysosomal protective protein OS=Homo sapiens OX=9606 GN=CTSA PE=1 SV=2	CTSA	49224	48440	48254.8	66815.1	65798.3	69526.2	82262.8	80392.5	87605	76765.6	80799.3	83518.5		58009.7	81890.6	0.708381	-0.497403
CCT4	P50991	21	12	157.194	0.000795906	0.0009106	1.06351	-0.0888349	MOCK	CoV-2(B)	T-complex protein 1 subunit delta OS=Homo sapiens OX=9606 GN=CCT4 PE=1 SV=4	CCT4	206961	204611	206549	202797	205506	200727	228978	219795	214104	218239	211716	212256		204525	217515	0.940282	-0.0888349
RPL18A	Q02543	7	5	46.963	0.000799599	0.000911486	1.21334	-0.278979	MOCK	CoV-2(B)	60S ribosomal protein L18a OS=Homo sapiens OX=9606 GN=RPL18A PE=1 SV=2	RPL18A	47432.9	48648.6	47651.5	57930.6	55309.2	56836.2	67397.3	62065	61307.7	65716.8	61328.5	62940.4		52301.5	63459.3	0.824174	-0.278979
F2	P00734	9	3	54.3329	0.000805107	0.000914428	1.17145	-0.228294	MOCK	CoV-2(B)	Prothrombin OS=Homo sapiens OX=9606 GN=F2 PE=1 SV=2	F2	114545	112893	110784	111041	107787	102561	134631	139158	137148	119415	122298	120051		109935	128783	0.853644	-0.228294
TIMP1	P01033	6	2	40.26	0.000809857	0.00091649	1.17224	-0.229264	MOCK	CoV-2(B)	Metalloproteinase inhibitor 1 OS=Homo sapiens OX=9606 GN=TIMP1 PE=1 SV=1	TIMP1	30222.1	29887.9	30193.8	29125.8	27159	25293.9	35813.4	33551.3	34391.1	33161.8	32810.2	31759.1		28647.1	33581.2	0.85307	-0.229264
RPL13	P26373	13	6	88.2375	0.000813215	0.000916969	1.31485	-0.394893	MOCK	CoV-2(B)	60S ribosomal protein L13 OS=Homo sapiens OX=9606 GN=RPL13 PE=1 SV=4	RPL13	75563.4	75545.7	77398	100447	96278	97719.5	115235	120008	120644	110785	110338	110590		87158.5	114600	0.760546	-0.394893
LGALS3	P17931	2	0	10.629	0.000816535	0.0009174	1.1153	-0.157429	MOCK	CoV-2(B)	Galectin-3 OS=Homo sapiens OX=9606 GN=LGALS3 PE=1 SV=5	LGALS3	12610.2	11943.6	12221.5	13135.5	13052.9	13041.9	13853.5	13452.1	13733	15044.8	14199	14486.5		12667.6	14128.2	0.896621	-0.157429
PAFAH1B1	P43034	13	7	75.8482	0.000819728	0.000917686	1.19939	0.262305	CoV-2(B)	MOCK	Platelet-activating factor acetylhydrolase IB subunit beta OS=Homo sapiens OX=9606 GN=PAFAH1B1 PE=1 SV=2	PAFAH1B1	95502.9	88818.8	90950.5	109154	101404	106596	81214.7	82637	87552.3	78167.8	80246.8	84119.7		98737.7	82323	1.19939	0.262305
ATP2A1	O14983	22	8	124.354	0.000823456	0.000918568	1.16637	-0.222024	MOCK	CoV-2(B)	Sarcoplasmic/endoplasmic reticulum calcium ATPase 1 OS=Homo sapiens OX=9606 GN=ATP2A1 PE=1 SV=1	ATP2A1	1.02801e+06	1.01208e+06	992864	1.17309e+06	1.05684e+06	1.06516e+06	1.31804e+06	1.28675e+06	1.26005e+06	1.18617e+06	1.15974e+06	1.17008e+06		1.05467e+06	1.23014e+06	0.857362	-0.222024
SPTAN1	Q13813	81	45	529.425	0.000829153	0.000921631	1.12506	-0.170002	MOCK	CoV-2(B)	Spectrin alpha chain_ non-erythrocytic 1 OS=Homo sapiens OX=9606 GN=SPTAN1 PE=1 SV=3	SPTAN1	577301	562075	574234	640686	626155	643859	677321	670740	680522	677829	677217	693936		604052	679594	0.888842	-0.170002
NOP56	O00567	3	1	15.9855	0.000834465	0.000924247	1.16982	0.226291	CoV-2(B)	MOCK	Nucleolar protein 56 OS=Homo sapiens OX=9606 GN=NOP56 PE=1 SV=4	NOP56	15261.2	14356.2	16345.2	15296.7	14520.7	16332.1	12499.6	13526.6	14047.1	12478.6	12290.1	13898.1		15352	13123.4	1.16982	0.226291
SUB1	P53999	2	1	12.3953	0.000839411	0.000926439	1.22359	-0.291122	MOCK	CoV-2(B)	Activated RNA polymerase II transcriptional coactivator p15 OS=Homo sapiens OX=9606 GN=SUB1 PE=1 SV=3	SUB1	11889.5	11332.6	11774.2	14361.4	13716.7	13425.9	16319.6	15943.3	15033.2	16197.1	15522.4	14589.6		12750.1	15600.9	0.817266	-0.291122
FAM53C	Q9NYF3	1	0	4.9331	0.000853788	0.000938988	1.13636	0.184417	CoV-2(B)	MOCK	Protein FAM53C OS=Homo sapiens OX=9606 GN=FAM53C PE=1 SV=1	FAM53C	6778.64	6956.05	6941.06	6640.92	6222.3	6673.96	5403.2	5826.99	5989.13	5754.45	6273.96	6139.83		6702.15	5897.93	1.13636	0.184417
RPL10A	P62906	5	3	53.4028	0.000886586	0.000971125	1.10029	-0.137889	MOCK	CoV-2(B)	60S ribosomal protein L10a OS=Homo sapiens OX=9606 GN=RPL10A PE=1 SV=2	RPL10A	46158.1	45892.5	47074.3	50821.7	49535.8	46574.2	54574.3	52043.2	50415	53470.8	52748.8	51494.5		47676.1	52457.8	0.908848	-0.137889
PRDX4	Q13162	13	9	147.091	0.000889226	0.000971125	1.10634	-0.145795	MOCK	CoV-2(B)	Peroxiredoxin-4 OS=Homo sapiens OX=9606 GN=PRDX4 PE=1 SV=1	PRDX4	166161	164536	161344	155388	153894	148798	183702	177384	172730	176443	166995	173904		158354	175193	0.903881	-0.145795
LASP1	Q14847	11	6	93.9379	0.00091476	0.000995529	1.12175	-0.165752	MOCK	CoV-2(B)	LIM and SH3 domain protein 1 OS=Homo sapiens OX=9606 GN=LASP1 PE=1 SV=2	LASP1	97705.9	93567.9	92605.8	101380	94334.1	92317.4	113938	105897	101794	112737	104478	102698		95318.6	106924	0.891464	-0.165752
GDI2	P50395	26	14	240.803	0.000962083	0.00104339	1.17192	-0.228879	MOCK	CoV-2(B)	Rab GDP dissociation inhibitor beta OS=Homo sapiens OX=9606 GN=GDI2 PE=1 SV=2	GDI2	224882	220412	220639	204275	198088	200276	239550	229168	233582	259999	259298	265073		211429	247778	0.853298	-0.228879
IQSEC1	Q6DN90	4	3	22.059	0.000974634	0.00105335	1.27151	-0.346542	MOCK	CoV-2(B)	IQ motif and SEC7 domain-containing protein 1 OS=Homo sapiens OX=9606 GN=IQSEC1 PE=1 SV=1	IQSEC1	32139.4	32769.3	33542.2	41322	39277.6	41983.6	49925.4	46970.6	47817.9	46493.7	43500.8	46338.7		36839	46841.2	0.786467	-0.346542
ARCN1	P48444	15	6	106.472	0.000978442	0.00105382	1.15392	-0.206547	MOCK	CoV-2(B)	Coatomer subunit delta OS=Homo sapiens OX=9606 GN=ARCN1 PE=1 SV=1	ARCN1	247510	242340	253526	239501	229676	229828	299498	291590	287933	267928	256970	260479		240397	277400	0.866609	-0.206547
SERBP1	Q8NC51	9	3	60.0659	0.000982378	0.00105442	1.12043	0.164053	CoV-2(B)	MOCK	Plasminogen activator inhibitor 1 RNA-binding protein OS=Homo sapiens OX=9606 GN=SERBP1 PE=1 SV=2	SERBP1	48912.6	47678.5	48033.1	44110	43303	43525.1	40869.7	40227.8	40625.9	41186.1	40238.8	42794.7		45927	40990.5	1.12043	0.164053
CORO1C	Q9ULV4	10	8	78.8219	0.000987239	0.00105601	1.17499	-0.232652	MOCK	CoV-2(B)	Coronin-1C OS=Homo sapiens OX=9606 GN=CORO1C PE=1 SV=1	CORO1C	985098	970059	951472	1.13855e+06	1.03018e+06	1.04288e+06	1.28618e+06	1.25562e+06	1.23063e+06	1.15099e+06	1.12531e+06	1.14015e+06		1.01971e+06	1.19815e+06	0.851069	-0.232652
MALRD1	Q5VYJ5	4	1	22.3206	0.00100676	0.00107321	1.16543	-0.220867	MOCK	CoV-2(B)	MAM and LDL-receptor class A domain-containing protein 1 OS=Homo sapiens OX=9606 GN=MALRD1 PE=1 SV=4	MALRD1	45328.3	40800.6	43783.3	48121.7	44194.2	46877	57365.6	50364.5	50838.3	54699.1	49386.9	50969.6		44850.8	52270.7	0.85805	-0.220867
PGM3	O95394	2	2	17.2646	0.00102057	0.00108424	1.15516	-0.208095	MOCK	CoV-2(B)	Phosphoacetylglucosamine mutase OS=Homo sapiens OX=9606 GN=PGM3 PE=1 SV=1	PGM3	11266.9	11698.3	11614.3	12514.4	11185.9	11389.3	14706.5	12716.2	13138.1	14355.8	12848.1	12714.3		11611.5	13413.2	0.86568	-0.208095
COL5A1	P20908	30	18	188.266	0.00104711	0.00110866	1.07493	-0.104237	MOCK	CoV-2(B)	Collagen alpha-1(V) chain OS=Homo sapiens OX=9606 GN=COL5A1 PE=1 SV=3	COL5A1	358310	348660	360102	369614	351264	347410	395734	392264	389451	379266	371481	367157		355893	382559	0.930297	-0.104237
STAT1	P42224	24	12	163.307	0.00106086	0.00111943	1.32701	-0.40818	MOCK	CoV-2(B)	Signal transducer and activator of transcription 1-alpha/beta OS=Homo sapiens OX=9606 GN=STAT1 PE=1 SV=2	STAT1	217531	220691	214617	291510	284078	280981	349816	350117	343426	324980	320409	314251		251568	333833	0.753574	-0.40818
PDLIM5	Q96HC4	16	13	146.89	0.00108124	0.00113709	1.31732	-0.397606	MOCK	CoV-2(B)	PDZ and LIM domain protein 5 OS=Homo sapiens OX=9606 GN=PDLIM5 PE=1 SV=5	PDLIM5	133723	127468	132602	176049	172132	164078	211852	198921	192516	206347	196108	187816		151009	198927	0.759117	-0.397606
SLC25A1	P53007	4	1	23.4665	0.001096	0.00114874	1.09169	-0.126563	MOCK	CoV-2(B)	Tricarboxylate transport protein_ mitochondrial OS=Homo sapiens OX=9606 GN=SLC25A1 PE=1 SV=2	SLC25A1	18941.6	18686.9	19029.6	17462.8	17835.5	18820.5	20827.6	19323.2	19500.1	20764.3	20341.6	20177.2		18462.8	20155.6	0.916011	-0.126563
EEA1	Q15075	27	13	173.392	0.00111365	0.00116334	1.06522	-0.0911514	MOCK	CoV-2(B)	Early endosome antigen 1 OS=Homo sapiens OX=9606 GN=EEA1 PE=1 SV=2	EEA1	232874	233283	228769	243563	234932	232926	257344	255204	254322	241794	246436	242969		234391	249678	0.938773	-0.0911514
KRT19	P08727;Q8N1A0	26	9	204.684	0.00111998	0.00116605	1.36735	-0.451381	MOCK	CoV-2(B)	Keratin_ type I cytoskeletal 19 OS=Homo sapiens OX=9606 GN=KRT19 PE=1 SV=4	KRT19	628362	634552	645162	872699	866211	848162	1.09462e+06	1.06305e+06	1.06126e+06	980533	970429	976544		749191	1.02441e+06	0.731343	-0.451381
TPD52L1	Q16890	4	3	18.2271	0.00114108	0.00118408	1.15605	0.2092	CoV-2(B)	MOCK	Tumor protein D53 OS=Homo sapiens OX=9606 GN=TPD52L1 PE=1 SV=1	TPD52L1	18936	18510.7	18010.8	19898.5	18804.5	21343	16728.9	15191.4	16431.8	17576.8	17051.9	16931.7		19250.6	16652.1	1.15605	0.2092
COL6A2	P12110	19	12	106.848	0.00114572	0.00118495	1.09487	-0.130754	MOCK	CoV-2(B)	Collagen alpha-2(VI) chain OS=Homo sapiens OX=9606 GN=COL6A2 PE=1 SV=4	COL6A2	273362	263656	287367	277606	269217	284094	316237	304954	308913	300521	283677	298030		275884	302056	0.913354	-0.130754
PLIN2	Q99541	5	1	26.9193	0.00116104	0.00119684	1.12002	-0.163519	MOCK	CoV-2(B)	Perilipin-2 OS=Homo sapiens OX=9606 GN=PLIN2 PE=1 SV=2	PLIN2	10541.2	10545.4	10820.2	11619.5	12218.8	11061.3	12849.9	12238.3	12749.9	12452.6	12280.5	12253.1		11134.4	12470.7	0.892845	-0.163519
LIMA1	Q9UHB6	17	6	94.9593	0.00119818	0.00123106	1.14765	-0.198685	MOCK	CoV-2(B)	LIM domain and actin-binding protein 1 OS=Homo sapiens OX=9606 GN=LIMA1 PE=1 SV=1	LIMA1	250905	247473	244732	244103	229036	233178	295917	290948	293719	266376	258426	258051		241571	277240	0.871344	-0.198685
CCT6B	Q92526	3	0	23.3819	0.00120513	0.00123413	1.45486	0.540875	CoV-2(B)	MOCK	T-complex protein 1 subunit zeta-2 OS=Homo sapiens OX=9606 GN=CCT6B PE=1 SV=5	CCT6B	15617	15062.3	14537.8	18827.4	21036.8	21708.7	11857.6	11453	10535.8	13336.4	13429.5	12790.2		17798.3	12233.7	1.45486	0.540875
ATP5F1B	P06576	25	19	290.966	0.00122591	0.00125132	1.16552	0.220973	CoV-2(B)	MOCK	ATP synthase subunit beta_ mitochondrial OS=Homo sapiens OX=9606 GN=ATP5F1B PE=1 SV=3	ATP5F1B	281427	278220	280201	247220	239534	242153	231492	226452	228280	216422	217383	225941		261459	224328	1.16552	0.220973
IMMT	Q16891	4	0	21.3744	0.00123379	0.00125525	1.19154	-0.252833	MOCK	CoV-2(B)	MICOS complex subunit MIC60 OS=Homo sapiens OX=9606 GN=IMMT PE=1 SV=1	IMMT	7106.8	7168.06	7166.24	6392.21	5882.16	5954.46	7626.69	7635.64	8109.97	7824.02	8181.13	7891.04		6611.65	7878.08	0.839247	-0.252833
ZNF408	Q9H9D4	3	2	20.6084	0.00124712	0.0012647	1.2996	-0.378067	MOCK	CoV-2(B)	Zinc finger protein 408 OS=Homo sapiens OX=9606 GN=ZNF408 PE=1 SV=1	ZNF408	37106.6	36758.5	37226	50236.6	44951.5	46626.5	60298.1	54712.3	53995.3	55214.8	51357.3	53098.2		42150.9	54779.3	0.769468	-0.378067
FARSB	Q9NSD9	12	8	92.5444	0.0012625	0.00127614	1.14437	-0.194548	MOCK	CoV-2(B)	Phenylalanine--tRNA ligase beta subunit OS=Homo sapiens OX=9606 GN=FARSB PE=1 SV=3	FARSB	91611.4	96718.5	99324.9	92221.1	105905	107181	111522	113620	119844	109384	109515	114682		98827.1	113094	0.873846	-0.194548
CNDP2	Q96KP4	14	5	81.858	0.00127416	0.00128378	1.10005	-0.13757	MOCK	CoV-2(B)	Cytosolic non-specific dipeptidase OS=Homo sapiens OX=9606 GN=CNDP2 PE=1 SV=2	CNDP2	89698.1	88762.7	88497.9	81282.6	79458.4	82649.9	92424.7	93459.8	93206.5	95221.8	93243.7	93853.9		85058.3	93568.4	0.909049	-0.13757
CPNE7	Q9UBL6	12	5	67.9729	0.00130579	0.00131142	1.23611	0.305813	CoV-2(B)	MOCK	Copine-7 OS=Homo sapiens OX=9606 GN=CPNE7 PE=1 SV=1	CPNE7	848016	820283	824334	828638	896690	892078	603195	628165	624623	750396	764720	762853		851673	688992	1.23611	0.305813
A2M	P01023	17	4	107.85	0.00132601	0.00132746	1.13886	-0.18759	MOCK	CoV-2(B)	Alpha-2-macroglobulin OS=Homo sapiens OX=9606 GN=A2M PE=1 SV=3	A2M	241755	236120	241564	254444	245351	251467	299815	293583	293703	265409	263176	259238		245117	279154	0.878071	-0.18759
ATP5PD	O75947	9	6	79.6377	0.00133431	0.0013315	1.174	0.231431	CoV-2(B)	MOCK	ATP synthase subunit d_ mitochondrial OS=Homo sapiens OX=9606 GN=ATP5PD PE=1 SV=3	ATP5PD	46668.3	46630.5	49395.2	45013.9	46516	55411.6	39356.7	41133.6	43356	38794.4	40710.5	43357.3		48272.6	41118.1	1.174	0.231431
DBI	P07108	3	1	29.7991	0.00135156	0.00134442	1.10971	-0.150179	MOCK	CoV-2(B)	Acyl-CoA-binding protein OS=Homo sapiens OX=9606 GN=DBI PE=1 SV=2	DBI	24550.4	25306.1	24695.4	24919.5	23826.9	23474	27577	26775.3	24911.1	29066.6	27469.8	27074.5		24462.1	27145.7	0.901139	-0.150179
MDH2	P40926	18	14	161.435	0.00140066	0.00138883	1.08523	-0.117999	MOCK	CoV-2(B)	Malate dehydrogenase_ mitochondrial OS=Homo sapiens OX=9606 GN=MDH2 PE=1 SV=3	MDH2	131723	131646	135327	133371	132640	126304	146313	141703	135443	152208	141472	141288		131835	143071	0.921465	-0.117999
EIF2S1	P05198	12	6	79.7571	0.00140639	0.00139011	1.07802	-0.108387	MOCK	CoV-2(B)	Eukaryotic translation initiation factor 2 subunit 1 OS=Homo sapiens OX=9606 GN=EIF2S1 PE=1 SV=3	EIF2S1	83581.5	84344.8	87995.2	83934.8	81151.4	79569.2	93275.1	88541.9	90530.7	90419.6	86768.2	90097.4		83429.5	89938.8	0.927625	-0.108387
MFGE8	Q08431	6	5	42.7797	0.00142344	0.00140251	1.20307	-0.266722	MOCK	CoV-2(B)	Lactadherin OS=Homo sapiens OX=9606 GN=MFGE8 PE=1 SV=3	MFGE8	17831.9	19194.9	18419.1	17571.8	15230.9	15655.3	22285.1	20223.4	19265.8	21714.3	20818.2	20696.9		17317.3	20834	0.831206	-0.266722
RPS25	P62851	3	1	23.729	0.00143357	0.00140806	1.1212	-0.165039	MOCK	CoV-2(B)	40S ribosomal protein S25 OS=Homo sapiens OX=9606 GN=RPS25 PE=1 SV=1	RPS25	25600.3	25575.6	26041.8	29013.9	28991.7	28176.3	30037.3	31731.5	30495.7	30621.6	30526.2	29790.9		27233.3	30533.8	0.891904	-0.165039
PFN1	P07737	14	10	172.388	0.00157526	0.00154237	1.05409	-0.0760023	MOCK	CoV-2(B)	Profilin-1 OS=Homo sapiens OX=9606 GN=PFN1 PE=1 SV=2	PFN1	275413	276150	284498	281754	271856	273568	286646	286055	289269	297927	289371	303941		277206	292201	0.948683	-0.0760023
POMZP3	Q6PJE2	2	1	9.2743	0.00159504	0.00155686	1.17599	-0.233878	MOCK	CoV-2(B)	POM121 and ZP3 fusion protein OS=Homo sapiens OX=9606 GN=POMZP3 PE=2 SV=4	POMZP3	10774.7	10448.2	10765.1	11817.8	11938.2	12214.3	14056.6	13385	14549.4	12265.6	12578.4	13083.3		11326.4	13319.7	0.850346	-0.233878
PGLS	O95336	3	1	20.4445	0.0016085	0.00156511	1.11228	-0.153526	MOCK	CoV-2(B)	6-phosphogluconolactonase OS=Homo sapiens OX=9606 GN=PGLS PE=1 SV=2	PGLS	14773.5	15224.5	14851.4	16852.5	16027.5	15709.7	16698.5	17162.9	18059.1	17370.9	16662.3	17977.2		15573.2	17321.8	0.89905	-0.153526
FIS1	Q9Y3D6	3	1	18.281	0.00162748	0.00157866	1.6225	0.698218	CoV-2(B)	MOCK	Mitochondrial fission 1 protein OS=Homo sapiens OX=9606 GN=FIS1 PE=1 SV=2	FIS1	4639.09	5104.67	4616.64	6743.1	6799.14	7669.3	4068.11	4377.81	4051.12	3029.01	3222.84	3175.28		5928.66	3654.03	1.6225	0.698218
RCN2	Q14257	2	2	14.6937	0.00163704	0.00158302	1.54943	-0.631738	MOCK	CoV-2(B)	Reticulocalbin-2 OS=Homo sapiens OX=9606 GN=RCN2 PE=1 SV=1	RCN2	12543.3	11899.7	11884.2	19684	19391.3	19618.5	25775.1	24173.3	24727.7	25284.9	24509.5	22758		15836.8	24538.1	0.645398	-0.631738
TGFB1I1	O43294	7	4	57.2844	0.00168105	0.00161753	1.3917	-0.476845	MOCK	CoV-2(B)	Transforming growth factor beta-1-induced transcript 1 protein OS=Homo sapiens OX=9606 GN=TGFB1I1 PE=1 SV=2	TGFB1I1	75994.4	72714.3	81967.9	104446	109843	109636	132724	135666	134098	123655	118511	127184		92433.5	128639	0.718547	-0.476845
SEC63	Q9UGP8	7	5	32.8524	0.00168309	0.00161753	1.10679	-0.146375	MOCK	CoV-2(B)	Translocation protein SEC63 homolog OS=Homo sapiens OX=9606 GN=SEC63 PE=1 SV=2	SEC63	20448.3	19679.5	20777.1	21082.1	19592.2	18957.9	22321.6	23067.7	21499.8	22724.8	23029.3	20765.4		20089.5	22234.8	0.903518	-0.146375
RAB2A	P61019	9	2	61.0112	0.00172123	0.00164911	1.1089	-0.149134	MOCK	CoV-2(B)	Ras-related protein Rab-2A OS=Homo sapiens OX=9606 GN=RAB2A PE=1 SV=1	RAB2A	39805.6	40596.7	40333.3	45366.8	44053.7	41525.2	45170.7	45814.9	45149	48182.2	46868.3	47905.1		41946.9	46515	0.901792	-0.149134
YWHAE	P62258	15	5	169.02	0.00177312	0.00169363	1.20505	-0.26909	MOCK	CoV-2(B)	14-3-3 protein epsilon OS=Homo sapiens OX=9606 GN=YWHAE PE=1 SV=1	YWHAE	214538	212092	211275	255316	247645	257175	265765	264199	274318	291759	290984	297679		233007	280784	0.829843	-0.26909
FKBP11	Q9NYL4	1	0	5.9267	0.00178327	0.00169813	1.63131	0.706033	CoV-2(B)	MOCK	Peptidyl-prolyl cis-trans isomerase FKBP11 OS=Homo sapiens OX=9606 GN=FKBP11 PE=1 SV=1	FKBP11	3219.87	2965.81	2751.34	2555.72	1956.14	2691.57	1146.26	1504.82	1918.15	2198.35	1744.3	1382.27		2690.07	1649.02	1.63131	0.706033
STIM1	Q13586	6	2	36.552	0.00182203	0.00172865	1.13377	-0.18113	MOCK	CoV-2(B)	Stromal interaction molecule 1 OS=Homo sapiens OX=9606 GN=STIM1 PE=1 SV=3	STIM1	43536.5	43556.4	43207.2	42484.9	42872.7	42205.7	52697.7	51653.7	50543.1	47721	45310.8	44431.9		42977.2	48726.4	0.882012	-0.18113
LPP	Q93052	5	4	29.915	0.00182638	0.00172865	1.16068	-0.214966	MOCK	CoV-2(B)	Lipoma-preferred partner OS=Homo sapiens OX=9606 GN=LPP PE=1 SV=1	LPP	15202.4	13923.6	14552.4	15459.7	14439.7	15374.7	19226.9	17703.8	17598	17058.4	15561.5	16096.3		14825.4	17207.5	0.861567	-0.214966
CDK5	Q00535	4	0	20.4427	0.00183228	0.00172899	1.29996	-0.378469	MOCK	CoV-2(B)	Cyclin-dependent-like kinase 5 OS=Homo sapiens OX=9606 GN=CDK5 PE=1 SV=3	CDK5	41827.1	40246.4	40686.2	55416.2	54129.9	53556.6	61329.7	60975	60129.7	64082.9	63942.5	61150.3		47643.7	61935	0.769254	-0.378469
ALDH1B1	P30837	6	1	37.9221	0.00185712	0.00174447	1.14792	0.199022	CoV-2(B)	MOCK	Aldehyde dehydrogenase X_ mitochondrial OS=Homo sapiens OX=9606 GN=ALDH1B1 PE=1 SV=4	ALDH1B1	24727.7	23837.8	24404.5	22564.5	21462	22357.1	19925.5	19286.2	18876.8	21989.8	21298.1	20020.3		23225.6	20232.8	1.14792	0.199022
SCP2	P22307	12	8	81.5433	0.00187059	0.00174447	1.08835	-0.122148	MOCK	CoV-2(B)	Sterol carrier protein 2 OS=Homo sapiens OX=9606 GN=SCP2 PE=1 SV=2	SCP2	70630.6	70602.1	69996.1	71110.6	66873.6	68127.9	77352.8	78179.3	78360.5	76203.3	74027.7	70090.9		69556.8	75702.4	0.918819	-0.122148
TPI1	P60174	30	23	278.518	0.00187594	0.00174447	1.11168	-0.152737	MOCK	CoV-2(B)	Triosephosphate isomerase OS=Homo sapiens OX=9606 GN=TPI1 PE=1 SV=4	TPI1	616046	610071	617008	570291	564266	577049	692126	666456	695178	630997	627101	639852		592455	658619	0.899542	-0.152737
GNAI1	P63096	5	0	32.3796	0.00187995	0.00174447	1.11808	-0.161017	MOCK	CoV-2(B)	Guanine nucleotide-binding protein G(i) subunit alpha-1 OS=Homo sapiens OX=9606 GN=GNAI1 PE=1 SV=2	GNAI1	47846.7	46369.4	44785	52716.6	50323.1	46602.5	54037	55768.8	55110	52648.7	53408.2	51752.2		48107.2	53787.5	0.894394	-0.161017
ATP1A3	P13637	14	3	107.87	0.00188113	0.00174447	1.22904	0.297527	CoV-2(B)	MOCK	Sodium/potassium-transporting ATPase subunit alpha-3 OS=Homo sapiens OX=9606 GN=ATP1A3 PE=1 SV=3	ATP1A3	224262	209436	198554	196572	200563	192386	148508	149406	149878	180570	186515	179213		203629	165682	1.22904	0.297527
RRAS2	P62070	3	0	19.424	0.00188461	0.00174447	1.24209	0.312771	CoV-2(B)	MOCK	Ras-related protein R-Ras2 OS=Homo sapiens OX=9606 GN=RRAS2 PE=1 SV=1	RRAS2	16437.1	15212.9	15473.4	12801.1	12296.2	13520.2	10946.3	11536.2	11530.5	11001.3	11662.3	12352.8		14290.2	11504.9	1.24209	0.312771
PPME1	Q9Y570	8	7	46.7853	0.00188778	0.00174447	1.09654	0.132956	CoV-2(B)	MOCK	Protein phosphatase methylesterase 1 OS=Homo sapiens OX=9606 GN=PPME1 PE=1 SV=3	PPME1	39621.2	36723.2	38611	34784.6	34964.9	37200.2	33108.4	33605.8	34272.2	33636.3	33849.2	33897.2		36984.2	33728.2	1.09654	0.132956
RUVBL1	Q9Y265	8	4	53.1291	0.00190312	0.00175346	1.47116	-0.556952	MOCK	CoV-2(B)	RuvB-like 1 OS=Homo sapiens OX=9606 GN=RUVBL1 PE=1 SV=1	RUVBL1	96773.2	94722.3	100919	115238	112255	130204	181883	175863	198748	130222	133740	135960		108352	159403	0.679737	-0.556952
RPL32	P62910	5	3	44.7515	0.00191749	0.0017615	1.12244	-0.166641	MOCK	CoV-2(B)	60S ribosomal protein L32 OS=Homo sapiens OX=9606 GN=RPL32 PE=1 SV=2	RPL32	60008.3	56107.3	57257.7	64339.8	63250.8	60836.2	67748	66110.5	64599.6	71663.7	70499.4	65478.3		60300	67683.3	0.890915	-0.166641
AARS1	P49588	27	15	199.867	0.00192717	0.0017652	1.23782	0.307804	CoV-2(B)	MOCK	Alanine--tRNA ligase_ cytoplasmic OS=Homo sapiens OX=9606 GN=AARS1 PE=1 SV=2	AARS1	560995	531918	550957	655995	628983	672930	504848	509308	532673	446458	445274	471209		600296	484961	1.23782	0.307804
HNRNPDL	O14979	7	1	44.7896	0.001946	0.00177724	1.26559	-0.339805	MOCK	CoV-2(B)	Heterogeneous nuclear ribonucleoprotein D-like OS=Homo sapiens OX=9606 GN=HNRNPDL PE=1 SV=3	HNRNPDL	28614.1	28171.2	29190.1	30868.5	28207.8	29005	31840.4	32477.9	32857.3	40230.6	41144.3	41732.9		29009.4	36713.9	0.790148	-0.339805
PBX3	P40426	3	1	18.8335	0.00196017	0.00178496	1.14406	0.194164	CoV-2(B)	MOCK	Pre-B-cell leukemia transcription factor 3 OS=Homo sapiens OX=9606 GN=PBX3 PE=1 SV=1	PBX3	15800.5	14824.2	14062.8	13539.9	12863.7	13578.5	12692	12631.5	12138.6	12565.4	12001.4	11979		14111.6	12334.6	1.14406	0.194164
HBD	P02042;P68871;P02100	7	2	47.7234	0.00206258	0.00187275	1.16329	-0.218211	MOCK	CoV-2(B)	Hemoglobin subunit delta OS=Homo sapiens OX=9606 GN=HBD PE=1 SV=2	HBD	106749	102351	106797	88663.9	89471	98154.2	114801	106662	117483	117502	116510	115927		98697.6	114814	0.859631	-0.218211
LUC7L2	Q9Y383	2	1	10.8147	0.00220058	0.00199226	1.63776	-0.711727	MOCK	CoV-2(B)	Putative RNA-binding protein Luc7-like 2 OS=Homo sapiens OX=9606 GN=LUC7L2 PE=1 SV=2	LUC7L2	4770.5	4075.99	4665.75	7894.72	7699.32	7561.97	10068.7	9429.29	10032.7	11368.1	10537.7	8617.46		6111.38	10009	0.610589	-0.711727
ABHD14B	Q96IU4	2	1	13.4474	0.00229407	0.0020709	1.18759	-0.248038	MOCK	CoV-2(B)	Protein ABHD14B OS=Homo sapiens OX=9606 GN=ABHD14B PE=1 SV=1	ABHD14B	7602.39	7838.29	7364.05	8607.28	9002.78	9319.93	9824.31	10021.7	9122.77	10099.6	9674.01	10322.2		8289.12	9844.08	0.842041	-0.248038
PRCP	P42785	1	0	6.2369	0.0023043	0.00207414	1.10895	-0.149196	MOCK	CoV-2(B)	Lysosomal Pro-X carboxypeptidase OS=Homo sapiens OX=9606 GN=PRCP PE=1 SV=1	PRCP	6364.16	6332.22	6717.09	6312.8	5688.85	6194.8	6629.59	7005.67	7261.1	6782	6958.69	7070.54		6268.32	6951.27	0.901753	-0.149196
CAPZB	P47756	13	9	114.145	0.00234977	0.002109	1.10805	-0.148028	MOCK	CoV-2(B)	F-actin-capping protein subunit beta OS=Homo sapiens OX=9606 GN=CAPZB PE=1 SV=4	CAPZB	67799.4	67441.8	66804.5	74017.9	71694.9	70493.4	83366.3	77613.9	74077.1	79224.2	75562	73602.2		69708.7	77240.9	0.902483	-0.148028
RPS11	P62280	5	5	39.0495	0.00236908	0.00212023	1.15608	-0.209244	MOCK	CoV-2(B)	40S ribosomal protein S11 OS=Homo sapiens OX=9606 GN=RPS11 PE=1 SV=3	RPS11	43408.2	42793	42883.4	49652.7	46603.3	47454	54876.2	52366	57293.8	48364.2	49730.1	52742.7		45465.8	52562.2	0.864991	-0.209244
TUBA1B	P68363;Q9H853	34	5	366.193	0.00239185	0.00213449	1.07747	-0.107643	MOCK	CoV-2(B)	Tubulin alpha-1B chain OS=Homo sapiens OX=9606 GN=TUBA1B PE=1 SV=1	TUBA1B	1.015e+06	1.0149e+06	996703	1.03779e+06	1.05035e+06	1.04527e+06	1.15547e+06	1.1411e+06	1.13511e+06	1.09032e+06	1.04564e+06	1.06957e+06		1.02667e+06	1.1062e+06	0.928103	-0.107643
GORASP2	Q9H8Y8	5	3	32.8636	0.00241867	0.00215228	1.15961	-0.213642	MOCK	CoV-2(B)	Golgi reassembly-stacking protein 2 OS=Homo sapiens OX=9606 GN=GORASP2 PE=1 SV=3	GORASP2	10442.5	10871.3	11610.2	11765.8	11964.7	12394.1	13165.5	12524.4	12696.3	14846.8	13866.7	12969.9		11508.1	13344.9	0.862358	-0.213642
SEC23B	Q15437	14	5	92.5496	0.0024298	0.00215604	1.28095	0.357216	CoV-2(B)	MOCK	Protein transport protein Sec23B OS=Homo sapiens OX=9606 GN=SEC23B PE=1 SV=2	SEC23B	845925	863123	893013	661552	677190	690098	566499	627248	628580	592916	570885	629075		771817	602534	1.28095	0.357216
CFAP58	Q5T655	5	3	26.6641	0.00245587	0.00216806	1.06793	-0.0948104	MOCK	CoV-2(B)	Cilia- and flagella-associated protein 58 OS=Homo sapiens OX=9606 GN=CFAP58 PE=1 SV=1	CFAP58	61429.4	64119.5	60986	64976.6	61873.6	64932.7	65936.8	66991.7	66015.5	67934.4	66247.7	70889		63053	67335.8	0.936395	-0.0948104
ACAT2	Q9BWD1	1	1	5.4657	0.00246307	0.00216806	2.28449	1.19187	CoV-2(B)	MOCK	Acetyl-CoA acetyltransferase_ cytosolic OS=Homo sapiens OX=9606 GN=ACAT2 PE=1 SV=2	ACAT2	1932.13	2644.23	2680.73	1126.01	1537.31	1566.49	486.078	542.661	695.971	1001.22	1139.04	1163.25		1914.49	838.035	2.28449	1.19187
KATNAL2	Q8IYT4	5	1	30.9985	0.00246418	0.00216806	1.48954	-0.574869	MOCK	CoV-2(B)	Katanin p60 ATPase-containing subunit A-like 2 OS=Homo sapiens OX=9606 GN=KATNAL2 PE=1 SV=3	KATNAL2	131164	146470	141748	210578	214823	202060	278840	292985	288039	228523	232209	238720		174474	259886	0.671347	-0.574869
ANXA10	Q9UJ72	4	3	22.0579	0.0024917	0.00218612	1.26252	-0.336306	MOCK	CoV-2(B)	Annexin A10 OS=Homo sapiens OX=9606 GN=ANXA10 PE=1 SV=3	ANXA10	58011.1	58988.8	59842.9	74025.9	71944.2	69923.6	75398.8	78204.3	74517.5	86397.4	89956.7	91363		65456.1	82639.6	0.792067	-0.336306
RAB8A	P61006	3	0	23.7085	0.0025248	0.00220895	1.05642	-0.079178	MOCK	CoV-2(B)	Ras-related protein Rab-8A OS=Homo sapiens OX=9606 GN=RAB8A PE=1 SV=1	RAB8A	43410.4	43862	42654	46252.9	45383.8	44451.2	46094	47420.6	46912.3	48014.7	46332.7	46247.5		44335.7	46837	0.946597	-0.079178
MRTO4	Q9UKD2	5	2	29.5281	0.00254303	0.0022187	1.22383	-0.291404	MOCK	CoV-2(B)	mRNA turnover protein 4 homolog OS=Homo sapiens OX=9606 GN=MRTO4 PE=1 SV=2	MRTO4	59881.5	58443.3	60781	75828.6	72779.6	73996.4	80208	78713.9	78595.6	82748.4	84411.4	86948.2		66951.7	81937.6	0.817107	-0.291404
RAB15	P59190	6	3	49.1732	0.00256122	0.00222834	1.12611	-0.171351	MOCK	CoV-2(B)	Ras-related protein Rab-15 OS=Homo sapiens OX=9606 GN=RAB15 PE=1 SV=1	RAB15	57745.5	59056.5	57202.5	59209.9	58482.3	58255.5	67196.4	70326.3	71553.8	61520.2	60886.4	62602.6		58325.4	65680.9	0.888011	-0.171351
TUBA3C	P0DPH7;P0DPH8;Q6PEY2	28	5	295.015	0.00258486	0.00224266	1.06617	-0.0924324	MOCK	CoV-2(B)	Tubulin alpha-3C chain OS=Homo sapiens OX=9606 GN=TUBA3C PE=1 SV=1	TUBA3C	825929	834465	820037	812300	841487	834681	929821	898373	897478	874513	837995	859492		828150	882945	0.93794	-0.0924324
ZAP70	P43403	2	1	12.4367	0.00265138	0.002294	1.3547	-0.437974	MOCK	CoV-2(B)	Tyrosine-protein kinase ZAP-70 OS=Homo sapiens OX=9606 GN=ZAP70 PE=1 SV=1	ZAP70	10144.1	10594.5	10220.6	14325.1	14287.6	14381.3	16872.3	17160	18775.2	15380.4	15664.1	16332.5		12325.5	16697.4	0.73817	-0.437974
FKBP10	Q96AY3	18	14	162.55	0.00268858	0.00231976	1.21054	-0.275653	MOCK	CoV-2(B)	Peptidyl-prolyl cis-trans isomerase FKBP10 OS=Homo sapiens OX=9606 GN=FKBP10 PE=1 SV=1	FKBP10	196834	190395	196495	240896	224098	237250	248218	241739	247053	272268	271838	275602		214328	259453	0.826076	-0.275653
FARSA	Q9Y285	7	3	41.734	0.00271423	0.00233104	1.13696	0.18518	CoV-2(B)	MOCK	Phenylalanine--tRNA ligase alpha subunit OS=Homo sapiens OX=9606 GN=FARSA PE=1 SV=3	FARSA	306055	324067	332372	290665	287610	304283	250258	255796	269660	281004	279790	286287		307509	270466	1.13696	0.18518
SNX3	O60493	4	2	25.841	0.00271658	0.00233104	1.10749	-0.147289	MOCK	CoV-2(B)	Sorting nexin-3 OS=Homo sapiens OX=9606 GN=SNX3 PE=1 SV=3	SNX3	21985.4	20409.8	21245.9	20906.4	19444.2	19492.1	23933.9	23108.3	22494.2	23404.8	21285	22530.3		20580.6	22792.8	0.902946	-0.147289
LOX	P28300	2	2	10.3293	0.00273134	0.00233729	1.19993	-0.262947	MOCK	CoV-2(B)	Protein-lysine 6-oxidase OS=Homo sapiens OX=9606 GN=LOX PE=1 SV=2	LOX	6768.84	6430.5	6489.95	6579.36	5896.14	5388.46	8274.43	7545.29	7204.76	8058.15	7163.68	6814.88		6258.88	7510.2	0.833384	-0.262947
GNAI3	P08754	9	3	62.6193	0.00277794	0.00237067	1.12808	-0.173867	MOCK	CoV-2(B)	Guanine nucleotide-binding protein G(i) subunit alpha-3 OS=Homo sapiens OX=9606 GN=GNAI3 PE=1 SV=3	GNAI3	72250	72466.1	69289.1	84198.3	80224.1	76416.4	86432.5	88081	86830.4	83446.9	84395.3	83913.6		75807.3	85516.6	0.886463	-0.173867
VCP	P55072	34	23	297.567	0.00278767	0.00237249	1.12555	0.170631	CoV-2(B)	MOCK	Transitional endoplasmic reticulum ATPase OS=Homo sapiens OX=9606 GN=VCP PE=1 SV=4	VCP	222994	220389	218755	243000	241760	252461	198834	198256	203126	210902	213656	218494		233227	207211	1.12555	0.170631
CACNA2D3	Q8IZS8	3	1	16.4043	0.00285245	0.00241872	1.48305	-0.568571	MOCK	CoV-2(B)	Voltage-dependent calcium channel subunit alpha-2/delta-3 OS=Homo sapiens OX=9606 GN=CACNA2D3 PE=1 SV=1	CACNA2D3	118954	123060	119012	196731	188333	187696	238840	250360	241701	218221	222523	213211		155631	230809	0.674284	-0.568571
THY1	P04216	2	1	14.4198	0.00285748	0.00241872	1.36109	-0.444759	MOCK	CoV-2(B)	Thy-1 membrane glycoprotein OS=Homo sapiens OX=9606 GN=THY1 PE=1 SV=2	THY1	6287.06	6101.16	5927.09	5381.59	4874.37	4483.16	8394.84	8404.84	8420.77	6570.28	6914.04	6285.16		5509.07	7498.32	0.734707	-0.444759
NLRP14	Q86W24	7	4	34.2794	0.00288738	0.00243052	1.37559	-0.460053	MOCK	CoV-2(B)	NACHT_ LRR and PYD domains-containing protein 14 OS=Homo sapiens OX=9606 GN=NLRP14 PE=1 SV=1	NLRP14	51649.2	50010.5	46855.2	74013.5	69357.8	67995.5	89376.1	84824.7	82014.9	86157.1	77425.7	75252.2		59980.3	82508.5	0.726959	-0.460053
TMEM43	Q9BTV4	4	2	28.0486	0.00288781	0.00243052	1.351	0.434029	CoV-2(B)	MOCK	Transmembrane protein 43 OS=Homo sapiens OX=9606 GN=TMEM43 PE=1 SV=1	TMEM43	152787	147437	148681	121037	121324	123906	107868	113514	120823	86442.8	83494	91241.2		135862	100564	1.351	0.434029
FHL2	Q14192	19	16	203.188	0.00289477	0.00243052	1.13132	-0.178002	MOCK	CoV-2(B)	Four and a half LIM domains protein 2 OS=Homo sapiens OX=9606 GN=FHL2 PE=1 SV=3	FHL2	138421	136187	146262	150685	144472	144566	179469	167018	166979	154021	149769	156349		143432	162267	0.883926	-0.178002
COPB2	P35606	22	15	154.082	0.00291351	0.0024397	1.08291	-0.114914	MOCK	CoV-2(B)	Coatomer subunit beta' OS=Homo sapiens OX=9606 GN=COPB2 PE=1 SV=2	COPB2	133741	130826	130261	144162	139909	142313	153728	149989	149466	146977	145312	143827		136869	148216	0.923438	-0.114914
AKAP12	Q02952	27	21	184.411	0.00295492	0.00246516	1.26969	-0.344474	MOCK	CoV-2(B)	A-kinase anchor protein 12 OS=Homo sapiens OX=9606 GN=AKAP12 PE=1 SV=4	AKAP12	132085	135659	136168	181862	179172	175002	198757	200040	200928	199797	194722	199195		156658	198907	0.787595	-0.344474
PLOD3	O60568	17	5	86.6657	0.0029597	0.00246516	1.17918	-0.237786	MOCK	CoV-2(B)	Multifunctional procollagen lysine hydroxylase and glycosyltransferase LH3 OS=Homo sapiens OX=9606 GN=PLOD3 PE=1 SV=1	PLOD3	98088.5	96881.7	94389.6	116032	111882	109410	132259	128056	128416	117375	116710	116158		104447	123162	0.848046	-0.237786
SFPQ	P23246	11	5	74.9481	0.00297551	0.00247174	1.43182	-0.51785	MOCK	CoV-2(B)	Splicing factor_ proline- and glutamine-rich OS=Homo sapiens OX=9606 GN=SFPQ PE=1 SV=2	SFPQ	342340	332052	349226	520093	517648	538013	586006	621527	629933	604818	631164	648384		433229	620306	0.698412	-0.51785
G6PD	P11413	28	18	257.834	0.00303392	0.00251027	1.06626	-0.0925639	MOCK	CoV-2(B)	Glucose-6-phosphate 1-dehydrogenase OS=Homo sapiens OX=9606 GN=G6PD PE=1 SV=4	G6PD	305927	293999	296680	314982	307702	295823	317224	311533	314094	328721	328203	335614		302519	322565	0.937855	-0.0925639
TUBAL3	A6NHL2	11	3	110.525	0.00303797	0.00251027	1.32551	-0.40655	MOCK	CoV-2(B)	Tubulin alpha chain-like 3 OS=Homo sapiens OX=9606 GN=TUBAL3 PE=1 SV=2	TUBAL3	243894	244989	235313	342024	328193	320947	402193	407462	388810	366878	356482	351905		285893	378955	0.754425	-0.40655
PKM	P14618	45	37	562.686	0.00307904	0.00253749	1.06134	0.0858907	CoV-2(B)	MOCK	Pyruvate kinase PKM OS=Homo sapiens OX=9606 GN=PKM PE=1 SV=4	PKM	1.28875e+06	1.2723e+06	1.26035e+06	1.24892e+06	1.1752e+06	1.23227e+06	1.21396e+06	1.17944e+06	1.1773e+06	1.16414e+06	1.15159e+06	1.15916e+06		1.2463e+06	1.17427e+06	1.06134	0.0858907
TALDO1	P37837	14	8	102.136	0.00311365	0.00255927	1.10033	-0.137943	MOCK	CoV-2(B)	Transaldolase OS=Homo sapiens OX=9606 GN=TALDO1 PE=1 SV=2	TALDO1	130656	127684	129504	129072	123076	121338	151226	142119	142468	137280	130625	133999		126888	139619	0.908814	-0.137943
TUBA4A	P68366	22	0	287.367	0.0031567	0.00258784	1.09387	-0.129436	MOCK	CoV-2(B)	Tubulin alpha-4A chain OS=Homo sapiens OX=9606 GN=TUBA4A PE=1 SV=1	TUBA4A	696044	696773	679821	696624	697654	679573	814482	787597	762297	749142	706612	715573		691082	755950	0.914189	-0.129436
GART	P22102	16	5	83.7773	0.00316849	0.0025907	1.04365	-0.0616396	MOCK	CoV-2(B)	Trifunctional purine biosynthetic protein adenosine-3 OS=Homo sapiens OX=9606 GN=GART PE=1 SV=1	GART	86547.8	86903.6	90130.2	85797.4	86180.9	86810	93149.3	90489.5	91767.7	91198.1	87574.1	90993.2		87061.6	90862	0.958175	-0.0616396
RAB8B	Q92930	3	0	24.131	0.00317931	0.00259277	1.091	-0.12565	MOCK	CoV-2(B)	Ras-related protein Rab-8B OS=Homo sapiens OX=9606 GN=RAB8B PE=1 SV=2	RAB8B	63776.1	64254.2	63295.4	67438.3	65000.6	60073.2	72856.8	71494.5	71151.9	70525.5	66976.1	65762		63973	69794.5	0.916591	-0.12565
GNAI2	P04899	13	7	108.023	0.00320171	0.00259484	1.08689	-0.12021	MOCK	CoV-2(B)	Guanine nucleotide-binding protein G(i) subunit alpha-2 OS=Homo sapiens OX=9606 GN=GNAI2 PE=1 SV=3	GNAI2	86045.3	86410	83938.3	95309.8	92360.3	89656.9	96746.9	99116.5	99473.2	93939.3	94638.6	96182.5		88953.4	96682.9	0.920054	-0.12021
ERP44	Q9BS26	9	4	68.2079	0.00320401	0.00259484	1.14449	-0.194701	MOCK	CoV-2(B)	Endoplasmic reticulum resident protein 44 OS=Homo sapiens OX=9606 GN=ERP44 PE=1 SV=1	ERP44	52594.5	54541	55053	60591.3	61789.5	61430.1	67062.6	70041.4	69175.1	62347.7	62518.1	64846.9		57666.6	65998.6	0.873754	-0.194701
RAPH1	Q70E73	2	0	12.8016	0.00320678	0.00259484	1.31239	-0.392192	MOCK	CoV-2(B)	Ras-associated and pleckstrin homology domains-containing protein 1 OS=Homo sapiens OX=9606 GN=RAPH1 PE=1 SV=3	RAPH1	22310.6	22794.5	22596.2	31823.1	29422.6	30919.3	38364.4	34652.9	33961.7	35888.6	32461.1	34477.6		26644.4	34967.7	0.761971	-0.392192
ERGIC1	Q969X5	3	2	25.4909	0.00323808	0.0026134	1.19636	-0.258646	MOCK	CoV-2(B)	Endoplasmic reticulum-Golgi intermediate compartment protein 1 OS=Homo sapiens OX=9606 GN=ERGIC1 PE=1 SV=1	ERGIC1	14196.2	14835.6	15641.9	18737.6	16896.3	17492.9	20055.6	17946.6	19042.5	20770.6	19848.7	19340.3		16300.1	19500.7	0.835872	-0.258646
RPS4Y1	P22090;Q8TD47	5	2	34.6349	0.00333316	0.00267783	1.14079	-0.190032	MOCK	CoV-2(B)	40S ribosomal protein S4_ Y isoform 1 OS=Homo sapiens OX=9606 GN=RPS4Y1 PE=1 SV=2	RPS4Y1	80717.8	76770.1	76031.6	88161.7	84485	92089	95158.9	94145.3	93608.4	90498.5	93480.2	101513		83042.5	94734	0.876586	-0.190032
TSSK4	Q6SA08	4	2	20.483	0.00333778	0.00267783	1.08957	-0.123755	MOCK	CoV-2(B)	Testis-specific serine/threonine-protein kinase 4 OS=Homo sapiens OX=9606 GN=TSSK4 PE=1 SV=1	TSSK4	129521	130106	128732	142776	138475	141212	153582	149460	149154	143674	142229	145347		135137	147241	0.917795	-0.123755
SRSF7	Q16629	4	0	31.3213	0.00334364	0.00267783	1.14885	-0.20019	MOCK	CoV-2(B)	Serine/arginine-rich splicing factor 7 OS=Homo sapiens OX=9606 GN=SRSF7 PE=1 SV=1	SRSF7	39301.1	34110.3	35631.5	40393.6	39674	41345	47349.2	45014.4	43430.3	44976.5	41583.5	42404.8		38409.2	44126.4	0.870436	-0.20019
SELENBP1	Q13228	4	3	22.4289	0.00335603	0.00268088	1.16566	-0.221141	MOCK	CoV-2(B)	Methanethiol oxidase OS=Homo sapiens OX=9606 GN=SELENBP1 PE=1 SV=2	SELENBP1	18556.2	19392	20367.2	18843.3	18742.6	19768.1	25090.8	23236.5	24087.7	21872.9	20191.4	20351.4		19278.2	22471.8	0.857887	-0.221141
TF	P02787	5	4	25.0137	0.00342146	0.00272617	1.40144	-0.486912	MOCK	CoV-2(B)	Serotransferrin OS=Homo sapiens OX=9606 GN=TF PE=1 SV=3	TF	18224	19037.3	19290.1	28431.3	28043.5	28136.9	33160.7	33947.4	35941.8	30832.7	30996.3	32953.1		23527.2	32972	0.713551	-0.486912
RAB1B	Q9H0U4;Q92928	10	4	90.8941	0.0034555	0.00274629	1.11559	0.157802	CoV-2(B)	MOCK	Ras-related protein Rab-1B OS=Homo sapiens OX=9606 GN=RAB1B PE=1 SV=1	RAB1B	358743	376973	382720	357410	352660	367979	301634	307774	322077	344275	342237	350910		366081	328151	1.11559	0.157802
VPS35	Q96QK1	7	4	38.127	0.00347184	0.00275228	1.09644	-0.132822	MOCK	CoV-2(B)	Vacuolar protein sorting-associated protein 35 OS=Homo sapiens OX=9606 GN=VPS35 PE=1 SV=2	VPS35	31814.5	33338.8	34188.7	33571.3	32420.8	31191.5	38696	36499.8	35576.5	35927.2	35354.5	33423.8		32754.3	35912.9	0.912046	-0.132822
MRPS7	Q9Y2R9	3	0	14.1978	0.00349197	0.00276123	1.08311	-0.115176	MOCK	CoV-2(B)	28S ribosomal protein S7_ mitochondrial OS=Homo sapiens OX=9606 GN=MRPS7 PE=1 SV=2	MRPS7	131733	131216	129968	142887	138107	140725	154296	149511	149098	143682	141501	144250		135773	147056	0.92327	-0.115176
SPTBN4	Q9H254	50	20	287.144	0.00357523	0.00281993	1.06459	-0.0902946	MOCK	CoV-2(B)	Spectrin beta chain_ non-erythrocytic 4 OS=Homo sapiens OX=9606 GN=SPTBN4 PE=1 SV=2	SPTBN4	1.8494e+06	1.83027e+06	1.81554e+06	1.84662e+06	1.75466e+06	1.83106e+06	1.90709e+06	1.92439e+06	1.947e+06	1.85402e+06	1.9373e+06	2.06353e+06		1.82126e+06	1.93889e+06	0.939331	-0.0902946
GBE1	Q04446	18	14	156.131	0.00366695	0.00288498	1.13504	-0.182742	MOCK	CoV-2(B)	1_4-alpha-glucan-branching enzyme OS=Homo sapiens OX=9606 GN=GBE1 PE=1 SV=3	GBE1	144474	138487	139862	136770	131082	128117	167110	164063	160391	151948	143361	142487		136465	154893	0.881027	-0.182742
LGMN	Q99538	5	3	33.3489	0.0036849	0.00289182	1.30196	-0.380681	MOCK	CoV-2(B)	Legumain OS=Homo sapiens OX=9606 GN=LGMN PE=1 SV=1	LGMN	61937.8	61124.5	62340.5	85838.4	82964.2	85351.4	100671	98822	95783.9	89833.2	96496.2	90677.8		73259.5	95380.6	0.768075	-0.380681
PSMC3	P17980	10	5	66.5505	0.00374258	0.00292973	1.13342	0.180682	CoV-2(B)	MOCK	26S proteasome regulatory subunit 6A OS=Homo sapiens OX=9606 GN=PSMC3 PE=1 SV=3	PSMC3	37050.2	34079.3	33807.8	37104.8	35259.8	35017.6	31465.6	28738.9	28973.3	35023.3	31927.5	31197.8		35386.6	31221.1	1.13342	0.180682
BLMH	Q13867	6	2	38.9217	0.00378173	0.00295297	1.14949	0.200998	CoV-2(B)	MOCK	Bleomycin hydrolase OS=Homo sapiens OX=9606 GN=BLMH PE=1 SV=1	BLMH	285719	303596	311025	271645	268324	283298	226498	233201	246527	263216	262414	267594		287268	249908	1.14949	0.200998
HCK	P08631	6	0	38.16	0.00381201	0.0029692	1.71123	0.775033	CoV-2(B)	MOCK	Tyrosine-protein kinase HCK OS=Homo sapiens OX=9606 GN=HCK PE=1 SV=5	HCK	48495.5	44927.9	40821.5	75362	70923.9	73822.4	46894.6	39377.9	33041.9	30666.9	28521.6	28572.5		59058.9	34512.6	1.71123	0.775033
TUBA1A	Q71U36	25	0	351.695	0.00386995	0.00300682	1.07206	-0.10039	MOCK	CoV-2(B)	Tubulin alpha-1A chain OS=Homo sapiens OX=9606 GN=TUBA1A PE=1 SV=1	TUBA1A	1.00982e+06	1.00897e+06	995145	1.02651e+06	1.04176e+06	1.0384e+06	1.14367e+06	1.12272e+06	1.13043e+06	1.07522e+06	1.03112e+06	1.05852e+06		1.0201e+06	1.09361e+06	0.932781	-0.10039
GLB1	P16278	9	4	57.4779	0.00390417	0.00302589	1.22223	-0.289515	MOCK	CoV-2(B)	Beta-galactosidase OS=Homo sapiens OX=9606 GN=GLB1 PE=1 SV=2	GLB1	84577.7	83621.6	81408.3	107489	101863	97701.9	125409	117426	112160	113689	106257	105427		92777	113395	0.818177	-0.289515
BSG	P35613	7	4	60.3978	0.00395029	0.00305405	1.16176	-0.216312	MOCK	CoV-2(B)	Basigin OS=Homo sapiens OX=9606 GN=BSG PE=1 SV=2	BSG	44055.6	37394.1	40254.2	44280.8	40885.5	39745	52876.3	47807.2	48105.2	49586.5	45615.2	42517.4		41102.5	47751.3	0.860763	-0.216312
CEP76	Q8TAP6	4	2	25.5553	0.00402726	0.00310587	1.15781	0.2114	CoV-2(B)	MOCK	Centrosomal protein of 76 kDa OS=Homo sapiens OX=9606 GN=CEP76 PE=1 SV=1	CEP76	288526	307852	315257	271171	267695	282643	226606	231562	246258	263894	261637	266957		288857	249486	1.15781	0.2114
CHMP4B	Q9H444	1	0	5.7255	0.00404889	0.00311486	1.16994	-0.226433	MOCK	CoV-2(B)	Charged multivesicular body protein 4b OS=Homo sapiens OX=9606 GN=CHMP4B PE=1 SV=1	CHMP4B	2052.33	2138.28	1996.2	2330.86	2442.08	2376.46	2437.68	2476.94	2776.98	2471.17	2628.51	2811.3		2222.7	2600.43	0.854746	-0.226433
CAPN2	P17655	24	12	187.548	0.00407451	0.00312687	1.23504	-0.304562	MOCK	CoV-2(B)	Calpain-2 catalytic subunit OS=Homo sapiens OX=9606 GN=CAPN2 PE=1 SV=6	CAPN2	262077	261349	254642	330150	318065	323705	384926	389404	375440	340137	340527	330877		291664	360218	0.809688	-0.304562
XRCC6	P12956	17	11	113.365	0.00409765	0.00313692	1.12539	-0.17042	MOCK	CoV-2(B)	X-ray repair cross-complementing protein 6 OS=Homo sapiens OX=9606 GN=XRCC6 PE=1 SV=2	XRCC6	70495.2	71568.6	69006	83560	80431.5	76170.1	85232.3	84014.4	83824	87744.3	84162.2	82832.3		75205.2	84634.9	0.888584	-0.17042
SEPTIN7	Q16181	20	9	160.747	0.00416959	0.00318419	1.04337	-0.0612553	MOCK	CoV-2(B)	Septin-7 OS=Homo sapiens OX=9606 GN=SEPTIN7 PE=1 SV=2	SEPTIN7	136128	131941	132858	132014	126973	132640	135392	134540	140523	138212	139359	138904		132092	137822	0.95843	-0.0612553
PDCD6IP	Q8WUM4	20	9	113.063	0.00421242	0.00320905	1.10347	-0.142053	MOCK	CoV-2(B)	Programmed cell death 6-interacting protein OS=Homo sapiens OX=9606 GN=PDCD6IP PE=1 SV=1	PDCD6IP	112374	109813	108884	114487	107192	107390	129994	124985	122426	125095	114987	110962		110023	121408	0.906229	-0.142053
KTI12	Q96EK9	2	1	21.1136	0.00423144	0.00321569	1.24757	0.319118	CoV-2(B)	MOCK	Protein KTI12 homolog OS=Homo sapiens OX=9606 GN=KTI12 PE=1 SV=1	KTI12	92945.2	97442.4	98968.8	80139.7	81217.5	86760.9	73356.4	78037.2	80809.1	57797.1	70544.2	70274		89579.1	71803	1.24757	0.319118
NANS	Q9NR45	5	1	28.0828	0.00424613	0.00321903	1.15951	-0.213514	MOCK	CoV-2(B)	Sialic acid synthase OS=Homo sapiens OX=9606 GN=NANS PE=1 SV=2	NANS	16412.5	16271.2	15974.2	19085.5	16853.1	16169.1	21475.6	19167.6	18915.8	20938.5	18558.3	17782.8		16794.3	19473.1	0.862434	-0.213514
LDHAL6B	Q9BYZ2	2	1	22.5877	0.0043155	0.0032637	1.6153	0.691798	CoV-2(B)	MOCK	L-lactate dehydrogenase A-like 6B OS=Homo sapiens OX=9606 GN=LDHAL6B PE=1 SV=3	LDHAL6B	12673.5	8853.37	8273.63	7025.83	6119.88	6463.06	5980.53	5558.58	5750.28	4483.99	4532.96	4282.06		8234.88	5098.07	1.6153	0.691798
KRT24	Q2M2I5	2	0	9.5841	0.00443573	0.00334652	1.18152	-0.24064	MOCK	CoV-2(B)	Keratin_ type I cytoskeletal 24 OS=Homo sapiens OX=9606 GN=KRT24 PE=1 SV=1	KRT24	13906.4	12886.8	13635.8	12535.6	11928.7	11953.7	16669.8	15713.1	15180.2	15650.9	14780.3	12801.6		12807.8	15132.7	0.84637	-0.24064
ASPH	Q12797	16	12	97.7238	0.00453804	0.00341546	1.12633	-0.171634	MOCK	CoV-2(B)	Aspartyl/asparaginyl beta-hydroxylase OS=Homo sapiens OX=9606 GN=ASPH PE=1 SV=3	ASPH	73581.5	72937	71639.5	79098.2	79639.2	76808.8	88526.2	90171.4	91319.9	77741	81095.6	82168		75617.4	85170.4	0.887837	-0.171634
PGM1	P36871	22	14	158.344	0.00457784	0.00343713	1.09129	-0.126028	MOCK	CoV-2(B)	Phosphoglucomutase-1 OS=Homo sapiens OX=9606 GN=PGM1 PE=1 SV=3	PGM1	160751	156653	162197	152948	144260	143090	171188	171027	171264	164985	163419	161989		153316	167312	0.916351	-0.126028
PSMA3	P25788	10	3	55.3603	0.0046356	0.00347215	1.07203	-0.100349	MOCK	CoV-2(B)	Proteasome subunit alpha type-3 OS=Homo sapiens OX=9606 GN=PSMA3 PE=1 SV=2	PSMA3	38642.1	38370.8	38707	41709.9	38799	39245.6	41457.3	42140.9	44650.9	40498.3	42753.1	40935.6		39245.7	42072.7	0.932807	-0.100349
CCDC180	Q9P1Z9	4	0	24.9856	0.00477634	0.00356901	1.2831	-0.359638	MOCK	CoV-2(B)	Coiled-coil domain-containing protein 180 OS=Homo sapiens OX=9606 GN=CCDC180 PE=2 SV=3	CCDC180	25053.1	24531.8	24244	35872.8	32981.1	32287.3	36903.9	36723.6	36280.2	38811.9	38398.8	37386.5		29161.7	37417.5	0.77936	-0.359638
IARS1	P41252	36	19	196.134	0.00481268	0.00358576	1.02569	-0.0365989	MOCK	CoV-2(B)	Isoleucine--tRNA ligase_ cytoplasmic OS=Homo sapiens OX=9606 GN=IARS1 PE=1 SV=2	IARS1	283538	284743	285603	290131	281721	278648	286695	290903	292376	291820	290181	296200		284064	291362	0.974951	-0.0365989
OSTF1	Q92882	2	1	16.0372	0.00482172	0.00358576	1.35216	-0.435263	MOCK	CoV-2(B)	Osteoclast-stimulating factor 1 OS=Homo sapiens OX=9606 GN=OSTF1 PE=1 SV=2	OSTF1	21487.4	20103	20329.9	17696.3	18247.6	16908	20374.1	24068.3	21482.1	30108.9	29596.4	29560.1		19128.7	25865	0.739559	-0.435263
FBLN1	P23142	18	11	147.219	0.00489498	0.0036316	1.25343	-0.325879	MOCK	CoV-2(B)	Fibulin-1 OS=Homo sapiens OX=9606 GN=FBLN1 PE=1 SV=4	FBLN1	183285	184452	182531	192974	196990	190004	275088	260242	265543	206175	205973	203649		188373	236112	0.797812	-0.325879
ARHGAP1	Q07960	12	7	108.849	0.00492297	0.00364007	1.11535	-0.157495	MOCK	CoV-2(B)	Rho GTPase-activating protein 1 OS=Homo sapiens OX=9606 GN=ARHGAP1 PE=1 SV=1	ARHGAP1	220676	216916	216528	221307	208006	202284	249727	254277	254830	225141	223790	226258		214286	239004	0.89658	-0.157495
LTF	P02788;Q86TE4	26	13	171.342	0.00492972	0.00364007	1.36664	-0.45063	MOCK	CoV-2(B)	Lactotransferrin OS=Homo sapiens OX=9606 GN=LTF PE=1 SV=6	LTF	212224	213996	214260	301295	300118	303521	383829	391283	387464	318732	319326	311384		257569	352003	0.731723	-0.45063
PSMA5	P28066	7	4	52.0243	0.00494566	0.00364324	1.1067	0.146261	CoV-2(B)	MOCK	Proteasome subunit alpha type-5 OS=Homo sapiens OX=9606 GN=PSMA5 PE=1 SV=3	PSMA5	51350.6	54354	50697.7	46616.6	49450.1	50924.1	42148.1	45191.1	45493.6	45924.3	46642.7	48743		50565.5	45690.5	1.1067	0.146261
NLK	Q9UBE8	2	2	9.5075	0.00496038	0.00364548	1.65372	0.725719	CoV-2(B)	MOCK	Serine/threonine-protein kinase NLK OS=Homo sapiens OX=9606 GN=NLK PE=1 SV=2	NLK	5347.45	5725.07	5895.23	7597.66	7863.68	9233.06	2899.78	3284.25	4480.96	3504.32	5073.92	5949.68		6943.69	4198.82	1.65372	0.725719
PLIN3	O60664	12	9	112.488	0.00502208	0.00368216	1.06365	0.0890282	CoV-2(B)	MOCK	Perilipin-3 OS=Homo sapiens OX=9606 GN=PLIN3 PE=1 SV=3	PLIN3	82968.7	79846.9	83751.6	84773.4	80247.7	81190	75416.8	74076.7	75958.2	79745.8	76961.1	81129.8		82129.7	77214.7	1.06365	0.0890282
FAM114A1	Q8IWE2	7	3	47.5754	0.00507336	0.00371105	1.1014	-0.139338	MOCK	CoV-2(B)	Protein NOXP20 OS=Homo sapiens OX=9606 GN=FAM114A1 PE=1 SV=2	FAM114A1	37839.5	36744.9	37230.1	34504.4	32547.1	33968.8	41291	38480.1	38182.4	39469.8	38943.7	38049.1		35472.5	39069.4	0.907935	-0.139338
TUBA1C	Q9BQE3	23	2	339.031	0.00509161	0.00371569	1.0767	-0.106623	MOCK	CoV-2(B)	Tubulin alpha-1C chain OS=Homo sapiens OX=9606 GN=TUBA1C PE=1 SV=1	TUBA1C	934575	937190	923662	953511	972079	966146	1.06797e+06	1.05417e+06	1.06238e+06	993775	957481	987617		947860	1.02057e+06	0.92876	-0.106623
IDH1	O75874	12	8	101.475	0.00516744	0.00376225	1.16836	-0.224489	MOCK	CoV-2(B)	Isocitrate dehydrogenase [NADP] cytoplasmic OS=Homo sapiens OX=9606 GN=IDH1 PE=1 SV=2	IDH1	56902.8	57551.5	58837.8	64861	67411	67587	65515.6	68552	71556	74385.8	76478.5	79488.1		62191.8	72662.7	0.855898	-0.224489
SLC25A3	Q00325	7	6	71.8253	0.00533824	0.00387756	1.09045	-0.124922	MOCK	CoV-2(B)	Phosphate carrier protein_ mitochondrial OS=Homo sapiens OX=9606 GN=SLC25A3 PE=1 SV=2	SLC25A3	67093.9	68161.6	71639.3	71092.1	67857.3	69553.7	73105.5	69747.6	73717.1	80474.9	77635.2	78289.7		69233	75495	0.917054	-0.124922
CCT7	Q99832	20	14	146.639	0.00535819	0.00388302	1.14503	0.195382	CoV-2(B)	MOCK	T-complex protein 1 subunit eta OS=Homo sapiens OX=9606 GN=CCT7 PE=1 SV=2	CCT7	100349	96830.2	92464.8	113191	107967	111808	91791.4	90125.7	84609.8	96015	91981.8	89227.9		103768	90625.3	1.14503	0.195382
CAPZA2	P47755	6	2	47.0035	0.00540685	0.00390921	1.08867	-0.122569	MOCK	CoV-2(B)	F-actin-capping protein subunit alpha-2 OS=Homo sapiens OX=9606 GN=CAPZA2 PE=1 SV=3	CAPZA2	31234.3	31969.3	32489.9	29949.1	28612.4	28892	33535.6	34294.3	34029	32307	32137.2	33083.8		30524.5	33231.2	0.918551	-0.122569
RAB6A	P20340;Q9NRW1	8	5	71.4727	0.0054882	0.00395886	1.07064	-0.0984729	MOCK	CoV-2(B)	Ras-related protein Rab-6A OS=Homo sapiens OX=9606 GN=RAB6A PE=1 SV=3	RAB6A	193290	203229	197234	189658	200815	199311	221043	209573	222017	203917	208087	202504		197256	211190	0.934021	-0.0984729
EEF2	P13639	57	45	553.495	0.00574364	0.00413358	1.12718	0.172718	CoV-2(B)	MOCK	Elongation factor 2 OS=Homo sapiens OX=9606 GN=EEF2 PE=1 SV=4	EEF2	674017	655526	655895	716314	693424	707111	573070	557910	563719	652780	640322	651624		683715	606571	1.12718	0.172718
PHB2	Q99623	8	5	62.4419	0.00586367	0.00421026	1.04306	0.0608171	CoV-2(B)	MOCK	Prohibitin-2 OS=Homo sapiens OX=9606 GN=PHB2 PE=1 SV=2	PHB2	76674.3	76210.6	73669.7	77004.6	73886.1	71998.9	71495.4	72827.7	71867.6	72795.5	70818.6	71086.9		74907.4	71815.3	1.04306	0.0608171
RAB3C	Q96E17	4	2	26.7189	0.00591281	0.00423581	1.24181	-0.312447	MOCK	CoV-2(B)	Ras-related protein Rab-3C OS=Homo sapiens OX=9606 GN=RAB3C PE=1 SV=1	RAB3C	34800	34891.8	34234.3	45909.7	45748.1	46437.6	50079	48677.7	53249.8	48942	49766	49830.9		40336.9	50090.9	0.805275	-0.312447
NONO	Q15233	5	0	40.905	0.00597281	0.004269	1.20763	-0.272178	MOCK	CoV-2(B)	Non-POU domain-containing octamer-binding protein OS=Homo sapiens OX=9606 GN=NONO PE=1 SV=4	NONO	37046.7	36804	38954.8	48017.5	47972.4	46258	51076.2	47939.3	49321.8	54057.8	52927.1	52687.7		42508.9	51335	0.828068	-0.272178
MYL9	P24844	11	3	128.418	0.00600725	0.00428381	1.18988	-0.250817	MOCK	CoV-2(B)	Myosin regulatory light polypeptide 9 OS=Homo sapiens OX=9606 GN=MYL9 PE=1 SV=4	MYL9	199408	199833	195245	242960	224217	236810	281214	271988	272229	246205	238348	235045		216412	257505	0.84042	-0.250817
EVPLL	A8MZ36	4	0	4.7668	0.00617238	0.00439154	1.36834	-0.452429	MOCK	CoV-2(B)	Envoplakin-like protein OS=Homo sapiens OX=9606 GN=EVPLL PE=2 SV=1	EVPLL	10783.1	10482.6	10840.6	16657.8	15910.8	16655.8	19079.3	17624.3	18987.2	18498.4	17764.9	19334		13555.1	18548	0.730811	-0.452429
PGRMC1	O00264	7	4	62.3387	0.00620742	0.00440643	1.06417	-0.0897262	MOCK	CoV-2(B)	Membrane-associated progesterone receptor component 1 OS=Homo sapiens OX=9606 GN=PGRMC1 PE=1 SV=3	PGRMC1	103798	98167.7	101006	106301	100746	97771.9	111482	110983	106006	109220	105726	103375		101299	107799	0.939701	-0.0897262
PFDN5	Q99471	3	2	19.2133	0.00626358	0.00443622	1.09552	0.131618	CoV-2(B)	MOCK	Prefoldin subunit 5 OS=Homo sapiens OX=9606 GN=PFDN5 PE=1 SV=2	PFDN5	16673.8	16921.2	16375.3	17858.9	17398.2	18933.6	15593.7	16402.3	14959.3	15769.4	15798.4	16555.9		17360.2	15846.5	1.09552	0.131618
DECR1	Q16698	6	3	29.503	0.00628717	0.00444285	1.16028	-0.214473	MOCK	CoV-2(B)	2_4-dienoyl-CoA reductase [(3E)-enoyl-CoA-producing]_ mitochondrial OS=Homo sapiens OX=9606 GN=DECR1 PE=1 SV=1	DECR1	17429.6	16496.1	16079.4	15659.7	15956.9	14052.4	19464.2	20021.8	19049.6	18603.3	17735.8	16134		15945.7	18501.5	0.861861	-0.214473
CDC42	P60953	1	0	6.6996	0.00642662	0.00453114	1.32496	0.405953	CoV-2(B)	MOCK	Cell division control protein 42 homolog OS=Homo sapiens OX=9606 GN=CDC42 PE=1 SV=2	CDC42	22201.7	21959	22343.1	27002.3	28175	29874.2	15272.1	16657.2	19413.9	19224.1	21266	22551.2		25259.2	19064.1	1.32496	0.405953
ANXA2P2	A6NMY6	39	10	379.74	0.00645864	0.00454346	1.03477	-0.0493096	MOCK	CoV-2(B)	Putative annexin A2-like protein OS=Homo sapiens OX=9606 GN=ANXA2P2 PE=5 SV=2	ANXA2P2	1.03643e+06	1.04718e+06	1.0402e+06	1.04456e+06	1.02828e+06	1.05079e+06	1.06846e+06	1.08981e+06	1.06883e+06	1.05281e+06	1.06263e+06	1.12213e+06		1.04124e+06	1.07744e+06	0.966399	-0.0493096
ATP2A2	P16615	33	12	235.993	0.00650515	0.00456589	1.14639	-0.197097	MOCK	CoV-2(B)	Sarcoplasmic/endoplasmic reticulum calcium ATPase 2 OS=Homo sapiens OX=9606 GN=ATP2A2 PE=1 SV=1	ATP2A2	219709	215389	221433	267527	252310	254286	286475	275907	277921	276851	264105	258827		238442	273348	0.872304	-0.197097
PARVA	Q9NVD7	10	4	58.1591	0.00670454	0.00468401	1.12792	-0.173659	MOCK	CoV-2(B)	Alpha-parvin OS=Homo sapiens OX=9606 GN=PARVA PE=1 SV=1	PARVA	38806.1	39654.4	42970.6	38727.8	36893	37723.9	46433.2	46646.7	47205.4	42626.9	40317	41578.3		39129.3	44134.6	0.886591	-0.173659
ATP5PO	P48047	7	6	54.2595	0.00671332	0.00468401	1.05119	-0.0720184	MOCK	CoV-2(B)	ATP synthase subunit O_ mitochondrial OS=Homo sapiens OX=9606 GN=ATP5PO PE=1 SV=1	ATP5PO	43323.7	41433.8	43104.1	43262.1	40960	42819.6	46854.3	43705.2	43978.7	45220.8	44182.4	44009.5		42483.9	44658.5	0.951306	-0.0720184
NBEAL1	Q6ZS30	3	2	17.2132	0.00671842	0.00468401	1.37437	-0.458773	MOCK	CoV-2(B)	Neurobeachin-like protein 1 OS=Homo sapiens OX=9606 GN=NBEAL1 PE=2 SV=3	NBEAL1	7932.32	8545.17	8476.09	12624.1	13176	12760	13754.1	14821.6	15439.9	13754.9	14398.7	15122.3		10585.6	14548.6	0.727605	-0.458773
NAGLU	P54802	10	3	54.3705	0.00679133	0.0047243	1.11601	-0.158346	MOCK	CoV-2(B)	Alpha-N-acetylglucosaminidase OS=Homo sapiens OX=9606 GN=NAGLU PE=1 SV=2	NAGLU	46967.8	48964.8	47630.9	53926.6	54001.7	55784.5	55279.8	59199.2	59066.8	55722.3	55749.7	57904.7		51212.7	57153.8	0.896052	-0.158346
CTSD	P07339	20	13	167.397	0.00692363	0.00480563	1.10082	-0.138579	MOCK	CoV-2(B)	Cathepsin D OS=Homo sapiens OX=9606 GN=CTSD PE=1 SV=1	CTSD	162599	165891	160077	156384	146637	144771	168362	164846	163239	177397	180240	176680		156060	171794	0.908413	-0.138579
SEPTIN9	Q9UHD8	26	13	178.941	0.00694619	0.00481059	1.35663	0.440027	CoV-2(B)	MOCK	Septin-9 OS=Homo sapiens OX=9606 GN=SEPTIN9 PE=1 SV=2	SEPTIN9	221529	211521	215395	144648	148795	161706	147069	142024	143029	128512	128340	124507		183932	135580	1.35663	0.440027
CDC37	Q16543	15	4	104.487	0.00704332	0.00486707	1.07634	0.106138	CoV-2(B)	MOCK	Hsp90 co-chaperone Cdc37 OS=Homo sapiens OX=9606 GN=CDC37 PE=1 SV=1	CDC37	81329.7	81294.4	82132.9	88982.2	87017	88463.6	77918.8	77003.5	76083.8	79524.4	79560.8	83010.6		84870	78850.3	1.07634	0.106138
ATP5MF	P56134	3	0	20.3141	0.0071486	0.00492891	1.07065	-0.0984877	MOCK	CoV-2(B)	ATP synthase subunit f_ mitochondrial OS=Homo sapiens OX=9606 GN=ATP5MF PE=1 SV=3	ATP5MF	13403.9	12795.7	14251.2	13856.2	13445.2	13083.7	14441.7	13654	14248	14555.3	14681.7	14966.1		13472.6	14424.5	0.934012	-0.0984877
RAB5C	P51148	6	2	51.991	0.00719721	0.00494822	1.07347	0.102284	CoV-2(B)	MOCK	Ras-related protein Rab-5C OS=Homo sapiens OX=9606 GN=RAB5C PE=1 SV=2	RAB5C	66340.4	65810.3	64892.4	61551.4	59999	60541.2	58273.9	56754.2	57917.5	60466	59319.5	60454.6		63189.1	58864.3	1.07347	0.102284
RAB5B	P61020	7	2	50.801	0.00720828	0.00494822	1.08048	0.111673	CoV-2(B)	MOCK	Ras-related protein Rab-5B OS=Homo sapiens OX=9606 GN=RAB5B PE=1 SV=1	RAB5B	105786	103522	99929.1	116270	108664	107639	100365	100101	99369.2	96947.6	95762.1	101459		106968	99000.8	1.08048	0.111673
FLNB	O75369	84	41	653.535	0.00759323	0.00520105	1.07501	-0.104348	MOCK	CoV-2(B)	Filamin-B OS=Homo sapiens OX=9606 GN=FLNB PE=1 SV=2	FLNB	789858	778153	782348	750777	765536	762388	866130	867440	856719	797624	770750	817618		771510	829380	0.930225	-0.104348
HNRNPH2	P55795	10	4	107.799	0.00762296	0.00520998	1.09977	0.137208	CoV-2(B)	MOCK	Heterogeneous nuclear ribonucleoprotein H2 OS=Homo sapiens OX=9606 GN=HNRNPH2 PE=1 SV=1	HNRNPH2	124951	121379	123537	113895	108774	111867	109566	108493	110750	100428	103071	108191		117401	106750	1.09977	0.137208
SRPRB	Q9Y5M8	6	2	43.5257	0.00771972	0.00526459	1.39325	0.478455	CoV-2(B)	MOCK	Signal recognition particle receptor subunit beta OS=Homo sapiens OX=9606 GN=SRPRB PE=1 SV=3	SRPRB	12441.2	12746.4	12700.4	18452.9	18180.8	19033.9	10272	10409.2	9980.71	12792.2	12026.7	11668.3		15592.6	11191.5	1.39325	0.478455
YAP1	P46937	2	0	11.2477	0.00789409	0.00537178	1.20831	-0.272985	MOCK	CoV-2(B)	Transcriptional coactivator YAP1 OS=Homo sapiens OX=9606 GN=YAP1 PE=1 SV=2	YAP1	24946.5	24482.3	22746	19382.1	21573.3	21135.6	30252.6	29896.1	25176.9	27034.2	26745.2	23128.9		22377.6	27039	0.827606	-0.272985
CPOX	P36551	3	1	15.8028	0.00793166	0.00538561	1.08119	-0.112627	MOCK	CoV-2(B)	Oxygen-dependent coproporphyrinogen-III oxidase_ mitochondrial OS=Homo sapiens OX=9606 GN=CPOX PE=1 SV=3	CPOX	60451.4	60002.4	62260.5	60665.8	58396.6	56455.3	68339	65114	67676.9	62510.3	60918.5	62759.9		59705.3	64553.1	0.924903	-0.112627
MAPK8	P45983	2	0	9.144	0.00797215	0.00540136	1.26868	-0.343327	MOCK	CoV-2(B)	Mitogen-activated protein kinase 8 OS=Homo sapiens OX=9606 GN=MAPK8 PE=1 SV=2	MAPK8	5215.22	5295.72	4522.63	5141.57	5024.02	4637.08	7572.66	7059.49	6530.8	6319.76	5210.16	5159.74		4972.71	6308.77	0.788221	-0.343327
POTEJ	P0CG39	24	1	215.116	0.00799009	0.0054018	1.12616	-0.171418	MOCK	CoV-2(B)	POTE ankyrin domain family member J OS=Homo sapiens OX=9606 GN=POTEJ PE=3 SV=1	POTEJ	761667	738993	694823	721374	685499	686797	867045	864942	835167	732786	738903	791450		714859	805049	0.88797	-0.171418
DES	P17661	11	2	83.489	0.00806986	0.00544394	1.16137	-0.215833	MOCK	CoV-2(B)	Desmin OS=Homo sapiens OX=9606 GN=DES PE=1 SV=3	DES	109702	104879	101510	127609	117317	114255	145713	134492	132279	131534	122933	117293		112545	130707	0.861049	-0.215833
ACTN2	P35609	26	3	263.385	0.00816161	0.00549398	1.14895	-0.20031	MOCK	CoV-2(B)	Alpha-actinin-2 OS=Homo sapiens OX=9606 GN=ACTN2 PE=1 SV=1	ACTN2	323845	335849	325577	343602	374005	382378	382074	425958	426755	357352	381057	422648		347543	399307	0.870364	-0.20031
FHL1	Q13642	14	10	92.8988	0.00819773	0.00550527	1.24434	-0.315378	MOCK	CoV-2(B)	Four and a half LIM domains protein 1 OS=Homo sapiens OX=9606 GN=FHL1 PE=1 SV=4	FHL1	51357.7	50155.2	50947.9	68980.1	66554.3	65162.3	72387.9	68426.2	65976.3	79876.1	76553	76227.4		58859.6	73241.2	0.80364	-0.315378
FUBP1	Q96AE4	4	2	22.5595	0.00821726	0.00550527	1.1285	0.1744	CoV-2(B)	MOCK	Far upstream element-binding protein 1 OS=Homo sapiens OX=9606 GN=FUBP1 PE=1 SV=3	FUBP1	37502.4	35614.4	35537.9	43034	38125.2	41138	35613.3	33717.8	31799.9	34011.8	33693.7	35818.3		38492	34109.1	1.1285	0.1744
MAP1B	P46821	54	34	377.864	0.00823127	0.00550527	1.09094	-0.125568	MOCK	CoV-2(B)	Microtubule-associated protein 1B OS=Homo sapiens OX=9606 GN=MAP1B PE=1 SV=2	MAP1B	471758	473804	478662	441162	430270	421420	519862	505962	496873	490098	473278	478086		452846	494027	0.916643	-0.125568
CRYAB	P02511	2	0	20.8306	0.00838596	0.00559675	1.13605	-0.184021	MOCK	CoV-2(B)	Alpha-crystallin B chain OS=Homo sapiens OX=9606 GN=CRYAB PE=1 SV=2	CRYAB	14657.3	16300.5	13715.3	17379.7	15461.9	15913.6	18753.5	17251.1	18811.1	17156.8	16660	17506.5		15571.4	17689.8	0.880246	-0.184021
KRT4	P19013;Q86Y46;Q7RTS7	14	6	96.1541	0.0084413	0.00562166	1.31147	-0.391186	MOCK	CoV-2(B)	Keratin_ type II cytoskeletal 4 OS=Homo sapiens OX=9606 GN=KRT4 PE=1 SV=5	KRT4	270213	276640	282863	385452	392837	404900	471470	473783	469003	421713	416689	387209		335484	439978	0.762502	-0.391186
PFDN2	Q9UHV9	6	2	38.5023	0.00852597	0.00566597	1.39229	0.477457	CoV-2(B)	MOCK	Prefoldin subunit 2 OS=Homo sapiens OX=9606 GN=PFDN2 PE=1 SV=1	PFDN2	157836	150980	154488	149024	137240	142131	86305.5	85318.6	75234.8	138683	133943	120971		148616	106743	1.39229	0.477457
PNP	P00491	6	4	35.8355	0.00868704	0.00575627	1.22107	-0.288149	MOCK	CoV-2(B)	Purine nucleoside phosphorylase OS=Homo sapiens OX=9606 GN=PNP PE=1 SV=2	PNP	23888	24100.1	25480.1	30705.5	32635.9	31810.3	31700.2	32493.8	33828.8	36830	35553.9	35490.3		28103.3	34316.2	0.818952	-0.288149
GPX7	Q96SL4	5	2	26.4679	0.0086987	0.00575627	1.07811	-0.108505	MOCK	CoV-2(B)	Glutathione peroxidase 7 OS=Homo sapiens OX=9606 GN=GPX7 PE=1 SV=1	GPX7	83638.6	78504.5	78730	78235.9	77147.3	71644.8	81748.1	85593.2	80933.3	85248.5	87094.2	83831.6		77983.5	84074.8	0.927549	-0.108505
MYL12B	O14950;P19105	11	2	121.109	0.00873894	0.00576665	1.17104	-0.227794	MOCK	CoV-2(B)	Myosin regulatory light chain 12B OS=Homo sapiens OX=9606 GN=MYL12B PE=1 SV=2	MYL12B	211410	210149	200374	253979	233382	247248	288093	278462	277541	254774	245488	244211		226090	264762	0.85394	-0.227794
DDAH2	O95865	5	1	28.11	0.00877245	0.00576665	1.12279	-0.167082	MOCK	CoV-2(B)	N(G)_N(G)-dimethylarginine dimethylaminohydrolase 2 OS=Homo sapiens OX=9606 GN=DDAH2 PE=1 SV=1	DDAH2	24344.1	23633	23453.6	28694.6	27188.2	26038.4	30480.7	28482.3	29327	27841	27845.2	28204.9		25558.6	28696.9	0.890642	-0.167082
MAGI1	Q96QZ7	4	1	20.6577	0.00879953	0.00576665	1.39187	-0.477029	MOCK	CoV-2(B)	Membrane-associated guanylate kinase_ WW and PDZ domain-containing protein 1 OS=Homo sapiens OX=9606 GN=MAGI1 PE=1 SV=3	MAGI1	20868.2	21100.1	20570.1	34004.5	35104.7	33088.8	39909.4	38498.5	38861.6	36298.9	36988.1	38736		27456.1	38215.4	0.718455	-0.477029
NAPA	P54920	12	5	69.0147	0.00880537	0.00576665	1.20967	0.274608	CoV-2(B)	MOCK	Alpha-soluble NSF attachment protein OS=Homo sapiens OX=9606 GN=NAPA PE=1 SV=3	NAPA	144362	149959	158158	120812	121056	126486	100911	107698	111384	113582	117692	127294		136805	113094	1.20967	0.274608
CDKL3	Q8IVW4	2	0	15.0737	0.0088067	0.00576665	1.19359	-0.255303	MOCK	CoV-2(B)	Cyclin-dependent kinase-like 3 OS=Homo sapiens OX=9606 GN=CDKL3 PE=1 SV=1	CDKL3	16882	15798.1	16898.4	20279.5	18926.4	19288.4	24560.5	21753.4	22888.1	20896.4	19688.1	19207.7		18012.1	21499	0.837811	-0.255303
HSP90AB3P	Q58FF7	14	1	147.635	0.00887705	0.00580055	1.1362	-0.184217	MOCK	CoV-2(B)	Putative heat shock protein HSP 90-beta-3 OS=Homo sapiens OX=9606 GN=HSP90AB3P PE=5 SV=1	HSP90AB3P	120159	117122	122582	140951	135252	136368	143345	137497	138548	160631	151844	145775		128739	146273	0.880127	-0.184217
CENPS	Q8N2Z9	1	0	5.4506	0.00898394	0.00585815	1.45755	-0.54355	MOCK	CoV-2(B)	Centromere protein S OS=Homo sapiens OX=9606 GN=CENPS PE=1 SV=1	CENPS	2220.6	2264.93	1864.28	1639.01	1749.08	1724.22	3424.58	3412.8	3288.89	2193.86	2255.65	2130.88		1910.35	2784.44	0.686081	-0.54355
YWHAQ	P27348	11	7	135.216	0.00921285	0.00599489	1.1827	-0.242086	MOCK	CoV-2(B)	14-3-3 protein theta OS=Homo sapiens OX=9606 GN=YWHAQ PE=1 SV=1	YWHAQ	165703	155734	163896	200774	196108	210024	205987	206624	220850	214795	214854	228682		182040	215299	0.845522	-0.242086
SF3A1	Q15459	5	1	22.5835	0.00933788	0.00606362	1.14099	-0.19029	MOCK	CoV-2(B)	Splicing factor 3A subunit 1 OS=Homo sapiens OX=9606 GN=SF3A1 PE=1 SV=1	SF3A1	23652.4	24067.6	21874.2	27214.3	26902.9	27379	27585.7	28999.4	28293.5	30885.6	27416.7	29212.3		25181.7	28732.2	0.87643	-0.19029
CAV1	Q03135	3	2	28.6425	0.00943241	0.00611229	1.18613	-0.246266	MOCK	CoV-2(B)	Caveolin-1 OS=Homo sapiens OX=9606 GN=CAV1 PE=1 SV=4	CAV1	17207.5	16513.7	16230.1	19248.5	20279.8	18560.6	24643.5	22643.6	21795.1	20105.9	19323.7	19638.3		18006.7	21358.4	0.843076	-0.246266
IBTK	Q9P2D0	8	4	56.061	0.00947331	0.0061232	1.27629	0.351959	CoV-2(B)	MOCK	Inhibitor of Bruton tyrosine kinase OS=Homo sapiens OX=9606 GN=IBTK PE=1 SV=3	IBTK	357560	323821	317752	266759	247831	255221	254421	252839	250511	202825	208288	217120		294824	231001	1.27629	0.351959
YWHAH	Q04917	6	1	64.9468	0.00950704	0.0061232	1.2318	-0.300766	MOCK	CoV-2(B)	14-3-3 protein eta OS=Homo sapiens OX=9606 GN=YWHAH PE=1 SV=4	YWHAH	121332	118981	118398	160759	156916	164261	166543	163245	171215	176022	176239	182242		140108	172584	0.811821	-0.300766
NME1	P15531	10	2	101.842	0.00950806	0.0061232	1.07315	-0.101851	MOCK	CoV-2(B)	Nucleoside diphosphate kinase A OS=Homo sapiens OX=9606 GN=NME1 PE=1 SV=1	NME1	118784	117572	125367	116661	112585	110195	129429	124425	121936	130433	125315	120916		116861	125409	0.931837	-0.101851
ADH5	P11766	20	15	179.284	0.00959367	0.00615971	1.04979	-0.0700983	MOCK	CoV-2(B)	Alcohol dehydrogenase class-3 OS=Homo sapiens OX=9606 GN=ADH5 PE=1 SV=4	ADH5	130852	131458	131903	133883	126466	124369	141865	134281	134611	139103	133678	134173		129822	136285	0.952573	-0.0700983
TPT1	P13693	5	4	54.3747	0.00960419	0.00615971	1.09723	-0.133867	MOCK	CoV-2(B)	Translationally-controlled tumor protein OS=Homo sapiens OX=9606 GN=TPT1 PE=1 SV=1	TPT1	75497.2	77760.2	75825.1	83278.2	82569.5	81664.7	85891.3	79483.5	84521.1	90165.6	91463	91410.2		79432.5	87155.8	0.911385	-0.133867
DCTN2	Q13561	12	7	72.72	0.00968433	0.00618971	1.1983	-0.260988	MOCK	CoV-2(B)	Dynactin subunit 2 OS=Homo sapiens OX=9606 GN=DCTN2 PE=1 SV=4	DCTN2	142668	142623	152662	187396	187791	190345	203751	194754	206502	193283	199356	204829		167248	200413	0.834516	-0.260988
REXO2	Q9Y3B8	7	3	40.2759	0.0096906	0.00618971	1.09387	0.129437	CoV-2(B)	MOCK	Oligoribonuclease_ mitochondrial OS=Homo sapiens OX=9606 GN=REXO2 PE=1 SV=3	REXO2	23512.2	23041.1	24009.4	21621.8	21819.2	22628.5	22635.2	21087.7	21616.8	20023.4	19596.7	19947.7		22772	20817.9	1.09387	0.129437
MXRA5	Q9NR99	2	0	10.7311	0.0100046	0.00637721	1.18028	-0.239132	MOCK	CoV-2(B)	Matrix-remodeling-associated protein 5 OS=Homo sapiens OX=9606 GN=MXRA5 PE=1 SV=3	MXRA5	43903.9	43787.5	43723.9	54285.1	52654.8	55361	63261.7	58328.4	59884.9	56518.1	53401.8	55273		48952.7	57778	0.847255	-0.239132
MAP2K1	Q02750	3	2	21.4713	0.0100571	0.00639764	1.24492	-0.316057	MOCK	CoV-2(B)	Dual specificity mitogen-activated protein kinase kinase 1 OS=Homo sapiens OX=9606 GN=MAP2K1 PE=1 SV=2	MAP2K1	57891.7	58093.2	59972.8	79107.4	78782.1	80249.6	89482.1	91848	89955.2	79470.8	83960.8	80801.7		69016.1	85919.8	0.803262	-0.316057
PDCD6	O75340	4	3	21.9478	0.0102425	0.00649207	1.06827	-0.0952726	MOCK	CoV-2(B)	Programmed cell death protein 6 OS=Homo sapiens OX=9606 GN=PDCD6 PE=1 SV=1	PDCD6	11461.9	11139.7	11497	11270.4	10929.1	10324.6	12546.8	11635.8	11420	12010.2	11740.2	11817.7		11103.8	11861.8	0.936095	-0.0952726
MAT2A	P31153	5	1	30.9287	0.0102541	0.00649207	1.1404	-0.189539	MOCK	CoV-2(B)	S-adenosylmethionine synthase isoform type-2 OS=Homo sapiens OX=9606 GN=MAT2A PE=1 SV=1	MAT2A	18532.4	17068.9	18978.4	18961.9	18854.5	20078.6	22005.8	23030.7	23419.5	19096	19421.4	21292.6		18745.8	21377.7	0.876886	-0.189539
KRT13	P13646	15	3	105.353	0.0102738	0.00649207	1.36298	-0.446766	MOCK	CoV-2(B)	Keratin_ type I cytoskeletal 13 OS=Homo sapiens OX=9606 GN=KRT13 PE=1 SV=4	KRT13	128115	121755	126641	195282	184645	186598	248043	219075	215587	224668	201647	176319		157172	214223	0.733686	-0.446766
ATP6V1A	P38606	9	4	48.0368	0.0102887	0.00649207	1.15245	-0.204707	MOCK	CoV-2(B)	V-type proton ATPase catalytic subunit A OS=Homo sapiens OX=9606 GN=ATP6V1A PE=1 SV=2	ATP6V1A	28998.3	31177.7	30793.6	36910.8	34896.3	36870.8	37787.6	36925.1	39418.9	36760.3	37605.2	41587		33274.6	38347.4	0.867715	-0.204707
NLRP5	P59047	7	3	39.2487	0.0104998	0.0066119	1.11741	-0.160164	MOCK	CoV-2(B)	NACHT_ LRR and PYD domains-containing protein 5 OS=Homo sapiens OX=9606 GN=NLRP5 PE=1 SV=2	NLRP5	56928.2	56230.7	55710.7	66719.7	62503.9	65309.1	71382.2	69417.1	68147.9	66607.6	65874.1	64641.7		60567	67678.5	0.894924	-0.160164
NCL	P19338	20	15	153.818	0.0107518	0.00675296	1.06072	0.0850424	CoV-2(B)	MOCK	Nucleolin OS=Homo sapiens OX=9606 GN=NCL PE=1 SV=3	NCL	124074	122739	120143	129022	129898	131633	113976	116413	118772	122978	120621	121387		126251	119024	1.06072	0.0850424
ATP1A2	P50993	23	6	145.376	0.010767	0.00675296	1.07338	0.102157	CoV-2(B)	MOCK	Sodium/potassium-transporting ATPase subunit alpha-2 OS=Homo sapiens OX=9606 GN=ATP1A2 PE=1 SV=1	ATP1A2	283643	266692	260561	264783	249582	259440	257572	250030	252678	243341	235794	236954		264117	246062	1.07338	0.102157
MRC2	Q9UBG0	12	10	73.0812	0.0108785	0.00680919	1.1319	-0.178744	MOCK	CoV-2(B)	C-type mannose receptor 2 OS=Homo sapiens OX=9606 GN=MRC2 PE=1 SV=2	MRC2	70060.9	69306.5	70038.8	84396.2	80617.1	84932.2	88668.4	86196	84678.6	85034.8	87110.7	88250.9		76558.6	86656.6	0.883472	-0.178744
ATP5F1D	P30049	2	1	11.6428	0.0109692	0.00685226	1.3196	-0.400103	MOCK	CoV-2(B)	ATP synthase subunit delta_ mitochondrial OS=Homo sapiens OX=9606 GN=ATP5F1D PE=1 SV=2	ATP5F1D	4145.92	4208.94	3944.38	6048.24	5865.55	6110.56	7468.89	6350.75	6415.03	7406.51	5972.46	6401.42		5053.93	6669.18	0.757804	-0.400103
HMGB2	P26583;B2RPK0;P09429	3	3	18.7042	0.0110423	0.00688417	1.10385	-0.14254	MOCK	CoV-2(B)	High mobility group protein B2 OS=Homo sapiens OX=9606 GN=HMGB2 PE=1 SV=2	HMGB2	13730.5	12562.8	12887	12363.2	11264	11635.6	13571.8	14610	13738.1	13631.7	13264.9	13357.2		12407.2	13695.6	0.905923	-0.14254
BCAT1	P54687	7	3	47.9526	0.0111103	0.00691273	1.08591	-0.118899	MOCK	CoV-2(B)	Branched-chain-amino-acid aminotransferase_ cytosolic OS=Homo sapiens OX=9606 GN=BCAT1 PE=1 SV=3	BCAT1	55287.4	58514.9	55562.3	49655	53518.7	53972.1	55918.5	61136.2	59537.9	57151.3	59527.3	61288.4		54418.4	59093.2	0.92089	-0.118899
LGALS1	P09382	16	11	135.369	0.0111864	0.00693576	1.05364	-0.0753877	MOCK	CoV-2(B)	Galectin-1 OS=Homo sapiens OX=9606 GN=LGALS1 PE=1 SV=2	LGALS1	532796	522054	544817	512465	496994	509993	569151	552603	551606	544546	528024	540512		519853	547740	0.949087	-0.0753877
PEA15	Q15121	3	0	26.1215	0.0112064	0.00693576	1.2045	-0.268438	MOCK	CoV-2(B)	Astrocytic phosphoprotein PEA-15 OS=Homo sapiens OX=9606 GN=PEA15 PE=1 SV=2	PEA15	22854.8	22102.2	23271.7	31691.3	29180.5	27721	30825.2	31596.3	29883.1	33116.3	32348.4	31122.8		26136.9	31482	0.830218	-0.268438
PDGFRB	P09619	3	2	14.7499	0.0112217	0.00693576	1.08617	0.11925	CoV-2(B)	MOCK	Platelet-derived growth factor receptor beta OS=Homo sapiens OX=9606 GN=PDGFRB PE=1 SV=1	PDGFRB	13411.2	12958.6	12481.4	14463.4	14059.1	14104.8	12122.1	12126.9	12271.9	13056.1	12644.3	12793.1		13579.7	12502.4	1.08617	0.11925
MAP2K5	Q13163	2	2	11.6892	0.0112396	0.00693576	1.29804	-0.376339	MOCK	CoV-2(B)	Dual specificity mitogen-activated protein kinase kinase 5 OS=Homo sapiens OX=9606 GN=MAP2K5 PE=1 SV=2	MAP2K5	10498.7	10456.1	10780.5	14720.5	15285.2	16554.5	17737.5	17622.2	17886.8	15703.2	16171.5	16509.9		13049.3	16938.5	0.77039	-0.376339
PA2G4	Q9UQ80	8	5	48.6884	0.011273	0.00693576	1.66361	0.734319	CoV-2(B)	MOCK	Proliferation-associated protein 2G4 OS=Homo sapiens OX=9606 GN=PA2G4 PE=1 SV=3	PA2G4	36660	35585.7	31348.5	17154.5	18453.2	18610.5	15008	16138.4	15082	16042.9	16586.7	16003.2		26302	15810.2	1.66361	0.734319
IQGAP1	P46940	50	30	333.854	0.0113016	0.00693576	1.13591	-0.183844	MOCK	CoV-2(B)	Ras GTPase-activating-like protein IQGAP1 OS=Homo sapiens OX=9606 GN=IQGAP1 PE=1 SV=1	IQGAP1	381994	386024	378033	433422	427738	437799	500204	492655	487263	436624	429441	431115		407502	462884	0.880354	-0.183844
DHX9	Q08211	7	3	39.4988	0.0113027	0.00693576	1.08972	-0.123958	MOCK	CoV-2(B)	ATP-dependent RNA helicase A OS=Homo sapiens OX=9606 GN=DHX9 PE=1 SV=4	DHX9	31646	31457.2	32382.1	33703.3	32824.1	33012.6	35211.5	33170.8	32837.4	38630	36535.8	36137.7		32504.2	35420.5	0.917666	-0.123958
CDK12	Q9NYV4	1	0	4.1575	0.011354	0.00695355	1.18206	-0.241298	MOCK	CoV-2(B)	Cyclin-dependent kinase 12 OS=Homo sapiens OX=9606 GN=CDK12 PE=1 SV=2	CDK12	3721.46	4149.84	4360.77	5215.41	4903.87	4779.08	5795.72	5068.84	5088.76	5666.81	5171.58	5277.99		4521.74	5344.95	0.845984	-0.241298
KRT18	P05783	15	8	102.407	0.0114875	0.00702157	1.08362	0.115861	CoV-2(B)	MOCK	Keratin_ type I cytoskeletal 18 OS=Homo sapiens OX=9606 GN=KRT18 PE=1 SV=2	KRT18	266854	262335	265261	247509	231303	242015	240618	237446	234833	230585	229432	225430		252546	233057	1.08362	0.115861
ALCAM	Q13740	8	4	48.2004	0.0116042	0.00707904	1.24352	0.31443	CoV-2(B)	MOCK	CD166 antigen OS=Homo sapiens OX=9606 GN=ALCAM PE=1 SV=2	ALCAM	33909.9	34191.5	35911.2	25692.8	26773.8	28239.1	26329.3	26938.9	26900.2	22375.6	23435.4	22565.3		30786.4	24757.5	1.24352	0.31443
NIBAN2	Q96TA1	9	4	46.1579	0.0116299	0.0070809	1.16182	0.216389	CoV-2(B)	MOCK	Protein Niban 2 OS=Homo sapiens OX=9606 GN=NIBAN2 PE=1 SV=3	NIBAN2	25698	24635.9	25272.1	31291.2	29810.8	30135.5	23328.2	22764.6	22510.3	25130	24968.5	24903.5		27807.2	23934.2	1.16182	0.216389
ARPC5	O15511	6	2	39.9943	0.0119301	0.00724954	1.18002	-0.238808	MOCK	CoV-2(B)	Actin-related protein 2/3 complex subunit 5 OS=Homo sapiens OX=9606 GN=ARPC5 PE=1 SV=3	ARPC5	41042.5	39228.3	38747.3	46553.5	46964.9	46283.9	55269.3	55777.5	54362.3	46799.5	44589.7	48614.2		43136.7	50902.1	0.847445	-0.238808
QARS1	P47897	15	5	76.3606	0.011972	0.00726089	1.28307	0.359604	CoV-2(B)	MOCK	Glutamine--tRNA ligase OS=Homo sapiens OX=9606 GN=QARS1 PE=1 SV=1	QARS1	64834.1	68679.6	74369	94491.9	80202	77113.7	57260.6	50230.8	49380.4	72138.9	65309.8	63952.2		76615	59712.1	1.28307	0.359604
PSMA4	P25789	8	7	70.8506	0.0120007	0.00726418	1.184	0.243675	CoV-2(B)	MOCK	Proteasome subunit alpha type-4 OS=Homo sapiens OX=9606 GN=PSMA4 PE=1 SV=1	PSMA4	77058.1	86270.1	94063.7	83865.2	92711.4	98120.9	74948.2	84376.1	84088.1	65651.9	70465.3	69868.3		88681.5	74899.6	1.184	0.243675
EIF3D	O15371	11	7	64.7898	0.0123531	0.00746302	1.28744	-0.364508	MOCK	CoV-2(B)	Eukaryotic translation initiation factor 3 subunit D OS=Homo sapiens OX=9606 GN=EIF3D PE=1 SV=1	EIF3D	39428.7	38876.9	39243.4	58856.3	55362.4	60032.7	61672	63677.1	64955.6	61001	63641.9	60728.7		48633.4	62612.7	0.776734	-0.364508
TNS1	Q9HBL0	8	3	35.9967	0.0124781	0.00752399	1.12959	-0.175802	MOCK	CoV-2(B)	Tensin-1 OS=Homo sapiens OX=9606 GN=TNS1 PE=1 SV=2	TNS1	42286.6	41888.8	42777.7	42049.4	40207.9	38732.4	52023.5	49162.6	49722.6	44143.9	42584.2	42437.4		41323.8	46679	0.885275	-0.175802
FYN	P06241	2	1	9.0191	0.0126442	0.00760946	1.27509	-0.350598	MOCK	CoV-2(B)	Tyrosine-protein kinase Fyn OS=Homo sapiens OX=9606 GN=FYN PE=1 SV=3	FYN	1527.45	1606.87	1692.31	2308.49	2159.81	1950.97	2819.21	2614.7	2338.22	2290.54	2102.63	2174.23		1874.32	2389.92	0.784259	-0.350598
YWHAZ	P63104;P31947	18	7	211.184	0.0128409	0.00771295	1.12428	-0.168998	MOCK	CoV-2(B)	14-3-3 protein zeta/delta OS=Homo sapiens OX=9606 GN=YWHAZ PE=1 SV=1	YWHAZ	425064	416315	425792	494445	494101	516378	512520	503675	530898	518467	520561	530482		462016	519434	0.88946	-0.168998
KRT71	Q3SY84	7	0	55.8843	0.0130659	0.00783303	1.24108	-0.311594	MOCK	CoV-2(B)	Keratin_ type II cytoskeletal 71 OS=Homo sapiens OX=9606 GN=KRT71 PE=1 SV=3	KRT71	57830	58022.7	58053.7	69585.7	65909.1	65946.2	87662.8	88038.8	88548.6	68590.3	65628.7	67366.5		62557.9	77639.3	0.805751	-0.311594
SLC25A31	Q9H0C2	3	2	18.1879	0.0131023	0.00783984	1.16348	-0.218449	MOCK	CoV-2(B)	ADP/ATP translocase 4 OS=Homo sapiens OX=9606 GN=SLC25A31 PE=1 SV=1	SLC25A31	22876.3	23765.6	24526.2	25756.2	24925	27084.7	25627.9	25585.2	27483.1	31238.6	31078.5	32268.7		24822.3	28880.3	0.859489	-0.218449
CANX	P27824	20	17	175.237	0.0133315	0.00796169	1.03425	-0.0485887	MOCK	CoV-2(B)	Calnexin OS=Homo sapiens OX=9606 GN=CANX PE=1 SV=2	CANX	174701	171931	172663	165633	170420	170489	180108	180950	179358	173954	173381	173223		170973	176829	0.966882	-0.0485887
ACTN3	Q08043	31	3	286.38	0.0134961	0.00804462	1.1123	-0.153541	MOCK	CoV-2(B)	Alpha-actinin-3 OS=Homo sapiens OX=9606 GN=ACTN3 PE=1 SV=2	ACTN3	404195	401254	388766	355971	351797	353357	445559	439488	433708	393590	395162	401100		375890	418101	0.899041	-0.153541
CYB5R3	P00387	14	10	155.766	0.0136905	0.00812102	1.04826	-0.0679998	MOCK	CoV-2(B)	NADH-cytochrome b5 reductase 3 OS=Homo sapiens OX=9606 GN=CYB5R3 PE=1 SV=3	CYB5R3	125127	121508	125769	125031	120240	123081	126067	125420	125199	133686	131259	134874		123459	129418	0.95396	-0.0679998
CD59	P13987	4	3	56.1825	0.0136945	0.00812102	1.16334	-0.21827	MOCK	CoV-2(B)	CD59 glycoprotein OS=Homo sapiens OX=9606 GN=CD59 PE=1 SV=1	CD59	59944.5	59402.7	67274.5	73857.9	73798.9	79002.3	85110.8	77504.4	84394.5	79444.7	74971.2	79359.6		68880.1	80130.8	0.859596	-0.21827
HEXB	P07686	18	7	134.122	0.0137023	0.00812102	1.06129	-0.085825	MOCK	CoV-2(B)	Beta-hexosaminidase subunit beta OS=Homo sapiens OX=9606 GN=HEXB PE=1 SV=4	HEXB	210747	217972	205087	215040	213905	217437	234033	236328	234169	213660	218372	222096		213365	226443	0.942246	-0.085825
HNRNPC	P07910	4	1	31.7516	0.0137381	0.00812682	1.0764	0.106221	CoV-2(B)	MOCK	Heterogeneous nuclear ribonucleoproteins C1/C2 OS=Homo sapiens OX=9606 GN=HNRNPC PE=1 SV=4	HNRNPC	21050.8	20789.1	20592.4	19502.8	18667.8	18812.1	17854.9	18196.1	18540.6	19415.5	18603.1	18328.6		19902.5	18489.8	1.0764	0.106221
DPEP2	Q9H4A9	1	1	5.5753	0.0138061	0.00815162	1.9059	0.930471	CoV-2(B)	MOCK	Dipeptidase 2 OS=Homo sapiens OX=9606 GN=DPEP2 PE=1 SV=3	DPEP2	758.315	710.155	741.26	1701.22	1430.18	1525	653.097	916.063	431.58	631.831	543.389	426.611		1144.35	600.428	1.9059	0.930471
YWHAB	P31946	13	7	135.604	0.0138551	0.00816514	1.18693	-0.247239	MOCK	CoV-2(B)	14-3-3 protein beta/alpha OS=Homo sapiens OX=9606 GN=YWHAB PE=1 SV=3	YWHAB	157587	150026	151455	198345	194341	202628	199985	202925	209213	209175	210254	219929		175730	208580	0.842507	-0.247239
MYH14	Q7Z406	55	16	374.083	0.013892	0.00817146	1.10033	-0.137937	MOCK	CoV-2(B)	Myosin-14 OS=Homo sapiens OX=9606 GN=MYH14 PE=1 SV=2	MYH14	563764	561455	562877	544147	532126	544366	650874	647976	641125	562064	559654	579007		551456	606783	0.908818	-0.137937
S100A16	Q96FQ6	2	1	10.0049	0.0139384	0.00818333	1.23298	0.302152	CoV-2(B)	MOCK	Protein S100-A16 OS=Homo sapiens OX=9606 GN=S100A16 PE=1 SV=1	S100A16	5807.81	5362.85	6005.31	7514.95	7463.86	7170.68	6017.09	5147.8	4790.33	5700.44	5127.89	5111.04		6554.24	5315.76	1.23298	0.302152
PSMD11	O00231	11	5	70.0501	0.0139921	0.00819946	1.05717	-0.0802007	MOCK	CoV-2(B)	26S proteasome non-ATPase regulatory subunit 11 OS=Homo sapiens OX=9606 GN=PSMD11 PE=1 SV=3	PSMD11	48930.3	47222.8	50264	52575	51082.8	52020.8	54624.7	51698	52868.5	54191.8	53953.5	52028.5		50349.3	53227.5	0.945926	-0.0802007
ACTR1A	P61163;P42025	12	6	87.346	0.0141239	0.00826118	1.17886	0.237387	CoV-2(B)	MOCK	Alpha-centractin OS=Homo sapiens OX=9606 GN=ACTR1A PE=1 SV=1	ACTR1A	157809	153281	151156	126241	122591	125977	110481	111706	112389	123272	125099	127109		139509	118343	1.17886	0.237387
CLIC4	Q9Y696	17	11	149.261	0.0142642	0.00832767	1.07987	0.110858	CoV-2(B)	MOCK	Chloride intracellular channel protein 4 OS=Homo sapiens OX=9606 GN=CLIC4 PE=1 SV=4	CLIC4	87066.1	85091.6	87654.7	96819	95923	96460.4	84098.4	84766.6	85995.6	82431.7	84187.1	86928.6		91502.5	84734.7	1.07987	0.110858
RAN	P62826	9	6	83.6732	0.0143771	0.00837787	1.06864	-0.0957745	MOCK	CoV-2(B)	GTP-binding nuclear protein Ran OS=Homo sapiens OX=9606 GN=RAN PE=1 SV=3	RAN	115474	117474	117256	130789	124468	123741	135670	128887	132272	130098	125308	127016		121533	129875	0.93577	-0.0957745
RPL10	P27635	6	5	45.4544	0.0144308	0.00839352	1.10223	-0.140419	MOCK	CoV-2(B)	60S ribosomal protein L10 OS=Homo sapiens OX=9606 GN=RPL10 PE=1 SV=5	RPL10	35061.9	33387.1	34513.3	34120.2	31427.6	33452.9	41234.6	38323.9	34829.1	38064.3	35914.4	34242.6		33660.5	37101.5	0.907255	-0.140419
SPATA5	Q8NB90	10	4	57.5972	0.014475	0.0084036	1.09718	-0.133803	MOCK	CoV-2(B)	ATPase family protein 2 homolog OS=Homo sapiens OX=9606 GN=SPATA5 PE=1 SV=3	SPATA5	185709	186695	192432	191834	189595	193693	205808	225680	223912	186080	198740	210522		189993	208457	0.911426	-0.133803
MAK	P20794	1	1	4.2799	0.0145992	0.00845995	1.18881	-0.249519	MOCK	CoV-2(B)	Serine/threonine-protein kinase MAK OS=Homo sapiens OX=9606 GN=MAK PE=1 SV=2	MAK	2905.66	3258.51	3856.18	2675.61	2781.77	3217.92	3266.93	3796.93	3920.62	3698.52	3860.17	3682.43		3115.94	3704.27	0.841177	-0.249519
RTRAF	Q9Y224	6	4	41.2889	0.0150448	0.00870207	1.0793	-0.110098	MOCK	CoV-2(B)	RNA transcription_ translation and transport factor protein OS=Homo sapiens OX=9606 GN=RTRAF PE=1 SV=1	RTRAF	96139.6	97659.9	93822.7	103201	96002.6	95838	110886	111044	107482	98667.7	101190	99600.2		97110.6	104812	0.926525	-0.110098
PYGB	P11216	31	13	251.949	0.0151907	0.00877022	1.13692	0.185135	CoV-2(B)	MOCK	Glycogen phosphorylase_ brain form OS=Homo sapiens OX=9606 GN=PYGB PE=1 SV=5	PYGB	284690	279332	283432	297263	278008	286714	229038	230449	220514	283447	277848	262269		284906	250594	1.13692	0.185135
RPL7	P18124	22	14	151.768	0.01525	0.0087882	1.05848	-0.081995	MOCK	CoV-2(B)	60S ribosomal protein L7 OS=Homo sapiens OX=9606 GN=RPL7 PE=1 SV=1	RPL7	356723	346789	333070	358735	342612	352169	379460	371236	376461	352274	350285	382612		348350	368721	0.94475	-0.081995
ERP29	P30040	11	7	78.0476	0.0153464	0.00882743	1.07819	0.108606	CoV-2(B)	MOCK	Endoplasmic reticulum resident protein 29 OS=Homo sapiens OX=9606 GN=ERP29 PE=1 SV=4	ERP29	68575.1	66447.6	69463.8	62454.6	61028.4	61846	62796.6	60800.6	61067.6	59376.9	58198.5	59307.3		64969.2	60257.9	1.07819	0.108606
NEFH	P12036	18	3	125.351	0.01559	0.00895111	1.2074	-0.271904	MOCK	CoV-2(B)	Neurofilament heavy polypeptide OS=Homo sapiens OX=9606 GN=NEFH PE=1 SV=4	NEFH	177712	170919	169419	201239	191963	188182	253050	251749	240939	197049	194690	189978		183239	221243	0.828226	-0.271904
SSR4	P51571	4	1	44.2076	0.0159694	0.00914411	1.14514	0.195522	CoV-2(B)	MOCK	Translocon-associated protein subunit delta OS=Homo sapiens OX=9606 GN=SSR4 PE=1 SV=1	SSR4	50346.8	49597.4	49035.6	48367.5	46131.4	48082.4	37561.5	37935.1	38874.6	45015.3	46302.6	48918.6		48593.5	42434.6	1.14514	0.195522
ACSL4	O60488	4	0	33.1712	0.0159847	0.00914411	1.19028	0.251304	CoV-2(B)	MOCK	Long-chain-fatty-acid--CoA ligase 4 OS=Homo sapiens OX=9606 GN=ACSL4 PE=1 SV=2	ACSL4	72576.7	70840.3	70896.5	61506.4	60766.7	61893.3	49664.8	48926.2	49803.6	62042.6	62387.7	61952.6		66413.3	55796.3	1.19028	0.251304
CALU	O43852	20	18	208.241	0.0162131	0.00925777	1.08762	-0.121171	MOCK	CoV-2(B)	Calumenin OS=Homo sapiens OX=9606 GN=CALU PE=1 SV=2	CALU	209546	198387	202330	229958	221529	229098	246007	235138	237086	235791	225526	224402		215141	233991	0.919441	-0.121171
CTNNA3	Q9UI47	2	0	15.5241	0.0163232	0.00930365	3.804	1.92752	CoV-2(B)	MOCK	Catenin alpha-3 OS=Homo sapiens OX=9606 GN=CTNNA3 PE=1 SV=2	CTNNA3	553650	558593	603218	111672	108174	125219	101808	103192	103591	76857.1	74488	81737.7		343421	90278.9	3.804	1.92752
PREP	P48147	7	2	37.4717	0.0164966	0.00937818	1.13382	-0.181191	MOCK	CoV-2(B)	Prolyl endopeptidase OS=Homo sapiens OX=9606 GN=PREP PE=1 SV=2	PREP	78724.6	80083.4	79431.8	71689.9	66394.7	65303.8	88677.4	88594.4	85009.1	77505.5	81738.2	79202.3		73604.7	83454.5	0.881974	-0.181191
SNRPN	P63162;P14678	4	3	23.6002	0.016514	0.00937818	1.22761	-0.295858	MOCK	CoV-2(B)	Small nuclear ribonucleoprotein-associated protein N OS=Homo sapiens OX=9606 GN=SNRPN PE=1 SV=1	SNRPN	10926.5	11532.9	11106.4	12284.3	12398.8	12191.7	16242.2	16499.9	16519.2	13137.2	12204.6	11870.6		11740.1	14412.3	0.814588	-0.295858
ECHS1	P30084	1	1	6.2918	0.0167787	0.00951117	1.47577	0.561473	CoV-2(B)	MOCK	Enoyl-CoA hydratase_ mitochondrial OS=Homo sapiens OX=9606 GN=ECHS1 PE=1 SV=4	ECHS1	5934.87	5795	6122.61	9075.21	8440.52	9619.39	3652.57	3969.79	4637.29	5532.44	6092.14	6599.83		7497.93	5080.68	1.47577	0.561473
CIRBP	Q14011	4	1	22.1662	0.0172069	0.00973626	1.14498	0.195317	CoV-2(B)	MOCK	Cold-inducible RNA-binding protein OS=Homo sapiens OX=9606 GN=CIRBP PE=1 SV=1	CIRBP	13226.3	12494.7	11165.1	15269.7	13681.9	13526	11870.7	11461.1	11326.1	12429.4	10961.2	11266.3		13227.3	11552.4	1.14498	0.195317
LXN	Q9BS40	4	4	40.2365	0.0173172	0.00978097	1.17293	-0.230116	MOCK	CoV-2(B)	Latexin OS=Homo sapiens OX=9606 GN=LXN PE=1 SV=2	LXN	51929.5	46318	48054.4	61929.8	60732.6	57884.8	63167.8	60499.3	58825.4	70093.6	68230.2	62554.5		54474.9	63895.1	0.852566	-0.230116
FBL	P22087	2	1	9.3508	0.017531	0.00988383	1.29676	0.374916	CoV-2(B)	MOCK	rRNA 2'-O-methyltransferase fibrillarin OS=Homo sapiens OX=9606 GN=FBL PE=1 SV=2	FBL	7177.95	7072.7	7229.86	5862.76	5379.79	5329.73	3837.15	4136.13	4626.04	5167.36	5608.36	5969.39		6342.13	4890.74	1.29676	0.374916
DHCR7	Q9UBM7	2	2	11.7482	0.0175932	0.00990104	1.11061	-0.151353	MOCK	CoV-2(B)	7-dehydrocholesterol reductase OS=Homo sapiens OX=9606 GN=DHCR7 PE=1 SV=1	DHCR7	7016	6227.14	7569.69	6383.47	6986.2	6877.91	7590.65	8030.81	7726.43	7745.55	7718.22	6790.47		6843.4	7600.35	0.900406	-0.151353
SLC25A11	Q02978	4	3	22.9293	0.0176667	0.00992453	1.08649	-0.119676	MOCK	CoV-2(B)	Mitochondrial 2-oxoglutarate/malate carrier protein OS=Homo sapiens OX=9606 GN=SLC25A11 PE=1 SV=3	SLC25A11	46057.8	44938	44545.7	49311.1	47167.8	51057.8	50128.2	49734.8	49884.2	50249	51252.6	56313.1		47179.7	51260.3	0.920394	-0.119676
STRAP	Q9Y3F4	5	3	29.3304	0.0177299	0.00994213	1.07334	-0.1021	MOCK	CoV-2(B)	Serine-threonine kinase receptor-associated protein OS=Homo sapiens OX=9606 GN=STRAP PE=1 SV=1	STRAP	25979.6	25575.4	26118.5	25526.4	26764.7	24379.3	26363	26500.1	26176.9	28384.3	29526.1	28712.4		25724	27610.5	0.931676	-0.1021
TKT	P29401	24	21	226.741	0.0178397	0.00998576	1.03865	0.0547061	CoV-2(B)	MOCK	Transketolase OS=Homo sapiens OX=9606 GN=TKT PE=1 SV=3	TKT	176307	174849	178211	176034	174244	176598	166512	163476	164719	177567	171635	173032		176041	169490	1.03865	0.0547061
ESD	P10768	7	4	61.1232	0.0181369	0.0101197	1.14367	-0.193668	MOCK	CoV-2(B)	S-formylglutathione hydrolase OS=Homo sapiens OX=9606 GN=ESD PE=1 SV=2	ESD	62516.4	59041.5	61237.8	62725.5	58378.1	60393	81767	71790.1	72708.3	66887.9	61153.9	62322.3		60715.4	69438.3	0.87438	-0.193668
ASS1	P00966	7	3	43.67	0.0181438	0.0101197	1.2037	0.267472	CoV-2(B)	MOCK	Argininosuccinate synthase OS=Homo sapiens OX=9606 GN=ASS1 PE=1 SV=2	ASS1	21660.7	22318	22299.3	18685.9	18931.4	19512.8	19311.3	19455.9	19102.7	14606.7	14648.7	15398.8		20568	17087.4	1.2037	0.267472
DPYSL2	Q16555	24	17	247.898	0.0182112	0.0101392	1.42465	0.510604	CoV-2(B)	MOCK	Dihydropyrimidinase-related protein 2 OS=Homo sapiens OX=9606 GN=DPYSL2 PE=1 SV=1	DPYSL2	539234	557841	553014	336201	330868	324821	319041	305625	307299	311924	306909	303683		440330	309080	1.42465	0.510604
EIF1AD	Q8N9N8	3	2	21.3598	0.0182896	0.0101646	1.13971	-0.188667	MOCK	CoV-2(B)	Probable RNA-binding protein EIF1AD OS=Homo sapiens OX=9606 GN=EIF1AD PE=1 SV=1	EIF1AD	7017.49	7351.2	7733.36	6084.26	6193.64	6920.94	6994.57	7793.04	8080.55	7695.49	7960.05	8547.34		6883.48	7845.17	0.877416	-0.188667
UBE2N	P61088;Q5JXB2	6	1	49.8565	0.018322	0.0101646	1.11671	-0.159256	MOCK	CoV-2(B)	Ubiquitin-conjugating enzyme E2 N OS=Homo sapiens OX=9606 GN=UBE2N PE=1 SV=1	UBE2N	54772.7	53114.8	54002.7	67041.6	61859.6	62324.8	64578.1	67233.5	67692.9	66530.9	65036	63257.3		58852.7	65721.4	0.895487	-0.159256
HNRNPH3	P31942	8	4	59.3598	0.0184501	0.0102088	1.53757	0.620651	CoV-2(B)	MOCK	Heterogeneous nuclear ribonucleoprotein H3 OS=Homo sapiens OX=9606 GN=HNRNPH3 PE=1 SV=2	HNRNPH3	186455	184460	163475	99558.7	94217.4	98224.4	92630.9	88593.7	89659.7	87020	87030.2	92530.6		137732	89577.5	1.53757	0.620651
RANBP1	P43487	2	1	11.1138	0.018467	0.0102088	1.25962	-0.332988	MOCK	CoV-2(B)	Ran-specific GTPase-activating protein OS=Homo sapiens OX=9606 GN=RANBP1 PE=1 SV=1	RANBP1	16691.1	16564.1	16260.3	25136	24053.3	22005	28196.2	25885.2	23673.2	25911.5	25077.3	23305.2		20118.3	25341.4	0.79389	-0.332988
MAPK9	P45984	2	0	11.6477	0.0185062	0.0102124	1.25749	-0.33055	MOCK	CoV-2(B)	Mitogen-activated protein kinase 9 OS=Homo sapiens OX=9606 GN=MAPK9 PE=1 SV=2	MAPK9	4039.93	3880.51	4322.9	4651.64	4673.65	5451.22	4602.83	4963.05	5233.55	5896.03	6508.55	6773.24		4503.31	5662.88	0.795233	-0.33055
SNX9	Q9Y5X1	3	1	20.8262	0.018709	0.0103061	1.1118	-0.152891	MOCK	CoV-2(B)	Sorting nexin-9 OS=Homo sapiens OX=9606 GN=SNX9 PE=1 SV=1	SNX9	144476	145570	138278	140454	130438	133105	165563	167807	162529	144289	143865	141315		138720	154228	0.899446	-0.152891
EFEMP2	O95967	1	0	4.6022	0.0192257	0.0105722	1.68125	-0.749533	MOCK	CoV-2(B)	EGF-containing fibulin-like extracellular matrix protein 2 OS=Homo sapiens OX=9606 GN=EFEMP2 PE=1 SV=3	EFEMP2	1755.82	1747.75	1843.12	5590.04	4335.28	4816.97	6137.47	5109.85	5094.6	6163.99	5595.53	5673.13		3348.16	5629.09	0.594796	-0.749533
MAP2K2	P36507	4	1	20.794	0.0195334	0.0107225	1.18567	0.245705	CoV-2(B)	MOCK	Dual specificity mitogen-activated protein kinase kinase 2 OS=Homo sapiens OX=9606 GN=MAP2K2 PE=1 SV=1	MAP2K2	7992.84	7348.48	7968.6	8441.04	8877.78	9411.63	6752.83	6855.44	7031.3	5669.15	8011.89	7883.62		8340.06	7034.04	1.18567	0.245705
KTN1	Q86UP2	12	8	59.4579	0.0196401	0.0107621	1.10002	-0.137528	MOCK	CoV-2(B)	Kinectin OS=Homo sapiens OX=9606 GN=KTN1 PE=1 SV=1	KTN1	54942.2	53729.4	51374.8	61247.2	58974.4	55734.1	67156.4	62617.3	58708.1	63543.5	59282.6	58300.8		56000.4	61601.5	0.909075	-0.137528
POGLUT3	Q7Z4H8	12	8	65.7839	0.0197097	0.0107813	1.0701	0.0977515	CoV-2(B)	MOCK	Protein O-glucosyltransferase 3 OS=Homo sapiens OX=9606 GN=POGLUT3 PE=1 SV=2	POGLUT3	48018.8	45607.2	48227.7	49221.2	51250.1	52380.3	48531	46783.2	45618.6	44819.3	44464.3	45182.2		49117.5	45899.8	1.0701	0.0977515
SEC22B	O75396	8	4	75.7291	0.0197798	0.0108008	1.20253	-0.266068	MOCK	CoV-2(B)	Vesicle-trafficking protein SEC22b OS=Homo sapiens OX=9606 GN=SEC22B PE=1 SV=5	SEC22B	76116.4	74222.2	74417.3	105836	97081.4	100532	102587	101000	102364	107229	108369	113631		88034.3	105863	0.831583	-0.266068
INPP5B	P32019	4	1	26.9998	0.0201226	0.0109688	1.07037	-0.0981111	MOCK	CoV-2(B)	Type II inositol 1_4_5-trisphosphate 5-phosphatase OS=Homo sapiens OX=9606 GN=INPP5B PE=1 SV=4	INPP5B	56928.2	55968.7	55860	52590.6	49216.9	52096.4	58965.3	57706.4	58948.1	56961.4	55124.2	57661.5		53776.8	57561.1	0.934255	-0.0981111
EPRS1	P07814	40	20	254.276	0.0203638	0.0110809	1.0557	-0.078203	MOCK	CoV-2(B)	Bifunctional glutamate/proline--tRNA ligase OS=Homo sapiens OX=9606 GN=EPRS1 PE=1 SV=5	EPRS1	410062	407740	417416	406622	395476	400490	456533	441278	434902	421942	406331	412611		406301	428933	0.947237	-0.078203
RPS3	P23396	16	10	134.647	0.0205455	0.0111504	1.05447	-0.0765188	MOCK	CoV-2(B)	40S ribosomal protein S3 OS=Homo sapiens OX=9606 GN=RPS3 PE=1 SV=2	RPS3	188251	183289	181365	200127	194054	193110	199177	196306	193070	210327	200739	202686		190033	200384	0.948343	-0.0765188
HSPA6	P17066;P48741	12	3	99.2373	0.0205629	0.0111504	1.07592	-0.105576	MOCK	CoV-2(B)	Heat shock 70 kDa protein 6 OS=Homo sapiens OX=9606 GN=HSPA6 PE=1 SV=2	HSPA6	81492.1	79407.8	77556	89608.1	89273.9	86344.1	90323.8	88152.7	87686.4	93801.8	91018.7	90940.2		83947	90320.6	0.929434	-0.105576
ACAT1	P24752	1	0	5.6162	0.0208085	0.0112518	1.6249	0.700352	CoV-2(B)	MOCK	Acetyl-CoA acetyltransferase_ mitochondrial OS=Homo sapiens OX=9606 GN=ACAT1 PE=1 SV=1	ACAT1	1743.04	1860.49	1866.36	1290.55	1284.81	2001.6	601.673	579.796	724.912	1302.36	1408.69	1565.63		1674.48	1030.51	1.6249	0.700352
SLURP2	P0DP57	2	1	15.0786	0.0208219	0.0112518	1.18148	-0.24059	MOCK	CoV-2(B)	Secreted Ly-6/uPAR domain-containing protein 2 OS=Homo sapiens OX=9606 GN=SLURP2 PE=1 SV=1	SLURP2	10045.5	10228.7	10735	8775.54	8811.46	9539.62	12203.9	12243.4	13198.6	9801.88	9931.33	11306.9		9689.3	11447.7	0.846399	-0.24059
PALLD	Q8WX93	29	17	183.411	0.020863	0.0112545	1.21289	0.278449	CoV-2(B)	MOCK	Palladin OS=Homo sapiens OX=9606 GN=PALLD PE=1 SV=3	PALLD	625271	582453	567401	468806	445663	452221	482767	445404	452156	402293	394408	413325		523636	431726	1.21289	0.278449
CCDC51	Q96ER9	4	1	18.5965	0.0209866	0.011285	1.13326	-0.180476	MOCK	CoV-2(B)	Mitochondrial potassium channel OS=Homo sapiens OX=9606 GN=CCDC51 PE=1 SV=2	CCDC51	12790.1	12947.6	13611.7	11358.9	11338.9	11488	14289	15024.5	15073.6	12948.7	12459.3	13539.1		12255.9	13889	0.882412	-0.180476
CKB	P12277	8	2	45.6576	0.0209917	0.011285	1.17238	-0.229446	MOCK	CoV-2(B)	Creatine kinase B-type OS=Homo sapiens OX=9606 GN=CKB PE=1 SV=1	CKB	86526.9	84305.8	85440.1	79448.4	76421	77901.3	114642	103361	98931.1	91006.5	83653.1	82925.8		81673.9	95753.3	0.852962	-0.229446
FLT4	P35916	12	4	63.9562	0.0215677	0.0115747	1.57768	0.657804	CoV-2(B)	MOCK	Vascular endothelial growth factor receptor 3 OS=Homo sapiens OX=9606 GN=FLT4 PE=1 SV=3	FLT4	134849	129377	128137	67026.6	67208.2	68477.4	62468.9	62957.5	64096.4	62138	61899.4	63623.8		99179.3	62864	1.57768	0.657804
SRP14	P37108	2	0	22.2933	0.0216982	0.0116248	1.08208	-0.113801	MOCK	CoV-2(B)	Signal recognition particle 14 kDa protein OS=Homo sapiens OX=9606 GN=SRP14 PE=1 SV=2	SRP14	24202.7	23847.6	24479.6	26818.2	23528.4	23116.7	26619	27237.7	24071.6	27384.7	26890.1	25772.4		24332.2	26329.3	0.92415	-0.113801
PSMB5	P28074	5	4	39.7305	0.0217704	0.0116434	1.24268	-0.313452	MOCK	CoV-2(B)	Proteasome subunit beta type-5 OS=Homo sapiens OX=9606 GN=PSMB5 PE=1 SV=3	PSMB5	27008.7	27447.5	26475.9	35008.6	39725.3	40033.4	39834.3	45079.1	43012.1	38847.9	37434.5	38983.4		32616.6	40531.9	0.804714	-0.313452
PSMC6	P62333	11	8	90.3442	0.0219371	0.0117126	1.34152	0.423864	CoV-2(B)	MOCK	26S proteasome regulatory subunit 10B OS=Homo sapiens OX=9606 GN=PSMC6 PE=1 SV=1	PSMC6	49705	51726	52646.9	31988.3	32689.4	35043	30492.5	30988.1	33282.5	30012.5	31798.9	32613.5		42299.8	31531.3	1.34152	0.423864
KIF5B	P33176	36	10	194.998	0.0222188	0.0118243	1.0803	-0.111431	MOCK	CoV-2(B)	Kinesin-1 heavy chain OS=Homo sapiens OX=9606 GN=KIF5B PE=1 SV=1	KIF5B	187972	185172	185083	176887	168280	166446	207997	197660	190575	190313	187345	181856		178307	192624	0.92567	-0.111431
GNS	P15586	3	1	21.6186	0.0222221	0.0118243	1.11627	-0.158692	MOCK	CoV-2(B)	N-acetylglucosamine-6-sulfatase OS=Homo sapiens OX=9606 GN=GNS PE=1 SV=3	GNS	50687.4	50346.8	49828.3	56109.2	53432.7	53261.9	66026	60134.1	61450.7	54989.6	52350.1	55187.4		52277.7	58356.3	0.895837	-0.158692
FSCN1	Q16658	16	12	126.115	0.0223684	0.0118794	1.04809	-0.067766	MOCK	CoV-2(B)	Fascin OS=Homo sapiens OX=9606 GN=FSCN1 PE=1 SV=3	FSCN1	85792	86485.8	87198.3	86335.6	82351.8	80921.3	92183.6	89460.2	90416.1	89967.6	86275.1	85265.4		84847.5	88928	0.954114	-0.067766
NPEPPSL1	A6NEC2	7	0	39.9473	0.0224017	0.0118794	1.036	-0.0510286	MOCK	CoV-2(B)	Puromycin-sensitive aminopeptidase-like protein OS=Homo sapiens OX=9606 GN=NPEPPSL1 PE=2 SV=3	NPEPPSL1	53963.7	54719.3	54101.5	54258.3	52480.8	51422.9	55382.6	57272	56451.3	54466.1	54444	54485.6		53491.1	55416.9	0.965248	-0.0510286
PPP2R1A	P30153	20	12	132.807	0.0224764	0.0118988	1.13139	0.178099	CoV-2(B)	MOCK	Serine/threonine-protein phosphatase 2A 65 kDa regulatory subunit A alpha isoform OS=Homo sapiens OX=9606 GN=PPP2R1A PE=1 SV=4	PPP2R1A	51772.6	49264.3	52173.9	61479	60356	60424.9	46287	47817.2	47603.2	51190.4	51701.2	51912.2		55911.8	49418.5	1.13139	0.178099
KARS1	Q15046	6	3	32.277	0.0225566	0.0119211	1.095	0.130936	CoV-2(B)	MOCK	Lysine--tRNA ligase OS=Homo sapiens OX=9606 GN=KARS1 PE=1 SV=3	KARS1	15345.5	15537.1	15258.7	13880.7	13149.2	14281	13734.5	14346.2	13303.5	12881.6	12985.2	12613.7		14575.4	13310.8	1.095	0.130936
ATP6V1B2	P21281	5	2	28.1051	0.0227623	0.0120001	1.09539	0.131448	CoV-2(B)	MOCK	V-type proton ATPase subunit B_ brain isoform OS=Homo sapiens OX=9606 GN=ATP6V1B2 PE=1 SV=3	ATP6V1B2	20847.4	21395.1	21548.2	19474.1	19488.4	19911.2	20098.4	19556.7	19866.9	17653.5	17633.2	17173.3		20444.1	18663.7	1.09539	0.131448
MFSD10	Q14728	4	3	20.8249	0.022783	0.0120001	1.60866	0.685863	CoV-2(B)	MOCK	Major facilitator superfamily domain-containing protein 10 OS=Homo sapiens OX=9606 GN=MFSD10 PE=1 SV=1	MFSD10	20252.2	16832	18010.8	9714.86	9129.66	9191.88	9107.35	8856.31	9602.8	8521.99	7769.73	7819.13		13855.2	8612.89	1.60866	0.685863
HEBP1	Q9NRV9	3	2	35.7825	0.0229266	0.0120554	1.055	0.0772443	CoV-2(B)	MOCK	Heme-binding protein 1 OS=Homo sapiens OX=9606 GN=HEBP1 PE=1 SV=1	HEBP1	12130.2	12010.9	12431.8	13405.7	12756.8	13027.4	12220.5	11534.8	12072.7	12273.8	11868.1	11843.3		12627.1	11968.9	1.055	0.0772443
CAMK2D	Q13557	3	1	17.2055	0.0229967	0.012072	1.29536	0.373349	CoV-2(B)	MOCK	Calcium/calmodulin-dependent protein kinase type II subunit delta OS=Homo sapiens OX=9606 GN=CAMK2D PE=1 SV=3	CAMK2D	4743.17	4734.69	4955.83	6719.04	6765.22	7469.73	4258.14	4066.59	4668.78	4532.4	4703.4	5089.57		5897.95	4553.15	1.29536	0.373349
ZNF107	Q9UII5	2	0	13.4336	0.0231119	0.0121121	1.69343	-0.759947	MOCK	CoV-2(B)	Zinc finger protein 107 OS=Homo sapiens OX=9606 GN=ZNF107 PE=1 SV=1	ZNF107	1202.24	1431.98	1326.61	3861.29	4122.48	3823.78	4497.68	4359.03	3712.48	4769.73	4783.88	4579.84		2628.06	4450.44	0.590518	-0.759947
SERPINE2	P07093	2	1	20.4733	0.0234968	0.0122932	1.37231	0.456611	CoV-2(B)	MOCK	Glia-derived nexin OS=Homo sapiens OX=9606 GN=SERPINE2 PE=1 SV=1	SERPINE2	5218.12	5461.71	5217.34	8549.83	8205	8792.71	4943.13	4671.53	5171.66	4930.78	5155.86	5327.65		6907.45	5033.43	1.37231	0.456611
PALM	O75781	2	2	15.9881	0.0236127	0.01233	1.20087	-0.26408	MOCK	CoV-2(B)	Paralemmin-1 OS=Homo sapiens OX=9606 GN=PALM PE=1 SV=2	PALM	7062.96	6975.68	6103.1	9425.78	8779.65	8284.4	10207.8	8877.93	8677.99	9551.84	9811.37	8871.47		7771.93	9333.08	0.83273	-0.26408
ATIC	P31939	15	10	104.562	0.0236461	0.01233	1.13598	0.183934	CoV-2(B)	MOCK	Bifunctional purine biosynthesis protein ATIC OS=Homo sapiens OX=9606 GN=ATIC PE=1 SV=3	ATIC	61384.5	59766.9	61343.3	75463.6	72806.5	75037.5	60372.5	60371.8	58423	58755.7	59749.5	59555		67633.7	59537.9	1.13598	0.183934
PPIAL4A	Q9Y536	6	1	43.7568	0.0238389	0.0124098	1.10808	-0.148068	MOCK	CoV-2(B)	Peptidyl-prolyl cis-trans isomerase A-like 4A OS=Homo sapiens OX=9606 GN=PPIAL4A PE=2 SV=1	PPIAL4A	110409	116612	112966	103742	106882	99231.8	124600	133008	125014	110634	113642	113183		108307	120013	0.902458	-0.148068
TBC1D4	O60343	4	1	27.5585	0.024076	0.0125124	2.93517	1.55344	CoV-2(B)	MOCK	TBC1 domain family member 4 OS=Homo sapiens OX=9606 GN=TBC1D4 PE=1 SV=2	TBC1D4	585229	591211	634898	145867	138687	156250	139615	140797	140972	114969	111098	119845		375357	127883	2.93517	1.55344
UGDH	O60701	19	13	153.264	0.0241719	0.0125249	1.22722	0.295397	CoV-2(B)	MOCK	UDP-glucose 6-dehydrogenase OS=Homo sapiens OX=9606 GN=UGDH PE=1 SV=1	UGDH	194987	185865	185893	197943	185614	191821	131764	130136	120024	189063	182788	176882		190354	155110	1.22722	0.295397
EIF4A1	P60842	25	6	227.576	0.0241805	0.0125249	1.07167	0.0998619	CoV-2(B)	MOCK	Eukaryotic initiation factor 4A-I OS=Homo sapiens OX=9606 GN=EIF4A1 PE=1 SV=1	EIF4A1	216674	215372	215643	242656	236141	239300	207636	208346	206396	215492	217418	219158		227631	212408	1.07167	0.0998619
ATP5PF	P18859	1	1	6.3105	0.0242333	0.0125316	1.30975	-0.389294	MOCK	CoV-2(B)	ATP synthase-coupling factor 6_ mitochondrial OS=Homo sapiens OX=9606 GN=ATP5PF PE=1 SV=1	ATP5PF	1038.48	1047.35	1234.25	1669.09	1982.08	1654.66	1790.54	1952.66	1908.32	1738.21	1939.26	1968.84		1437.65	1882.97	0.763503	-0.389294
SRM	P19623	6	6	44.8392	0.0245209	0.0126587	1.17186	-0.228803	MOCK	CoV-2(B)	Spermidine synthase OS=Homo sapiens OX=9606 GN=SRM PE=1 SV=1	SRM	82966.8	81654.4	92276.8	69623	64321.3	66433.8	90197.6	97745.6	87501.5	83359.6	90318.4	86741.9		76212.7	89310.8	0.853342	-0.228803
MOGAT1	Q96PD6	1	0	5.6308	0.0245603	0.0126587	1.44404	-0.530112	MOCK	CoV-2(B)	2-acylglycerol O-acyltransferase 1 OS=Homo sapiens OX=9606 GN=MOGAT1 PE=2 SV=2	MOGAT1	10719.6	10493	10603.1	19035.2	19770.5	18698.7	25949.3	23993.1	23875.8	18083.4	16725.9	20354.4		14886.7	21497	0.692501	-0.530112
ME1	P48163	1	1	5.4523	0.0247218	0.012721	1.19128	-0.252515	MOCK	CoV-2(B)	NADP-dependent malic enzyme OS=Homo sapiens OX=9606 GN=ME1 PE=1 SV=1	ME1	2538.94	2600.27	2739.82	1830.64	2034.7	2201.16	2709.33	2525.09	2711.2	3040	2898.83	2728.62		2324.26	2768.84	0.839432	-0.252515
NIN	Q8N4C6	20	8	112.311	0.0249047	0.012794	1.15751	-0.211029	MOCK	CoV-2(B)	Ninein OS=Homo sapiens OX=9606 GN=NIN PE=1 SV=4	NIN	153746	154485	152141	181902	190081	196934	199905	209447	216017	178010	185580	202455		171548	198569	0.863921	-0.211029
PAPSS1	O43252	3	1	21.4393	0.0251486	0.0128981	1.20987	0.274851	CoV-2(B)	MOCK	Bifunctional 3'-phosphoadenosine 5'-phosphosulfate synthase 1 OS=Homo sapiens OX=9606 GN=PAPSS1 PE=1 SV=2	PAPSS1	26891	29606	30143.4	23094.4	24884.3	26241.9	22400.7	25538.6	26387.5	17872.5	19518.6	21239.4		26810.2	22159.6	1.20987	0.274851
TXNL1	O43396	8	6	46.9647	0.0252616	0.0129348	1.15542	0.208412	CoV-2(B)	MOCK	Thioredoxin-like protein 1 OS=Homo sapiens OX=9606 GN=TXNL1 PE=1 SV=3	TXNL1	15476.5	15347.5	15790.7	17858.2	17130.6	17657.6	12019.1	12902.3	13726.5	15211.3	15885.7	16164.5		16543.5	14318.2	1.15542	0.208412
PRKAR1A	P10644	3	2	17.842	0.0256283	0.0131011	1.12925	-0.175362	MOCK	CoV-2(B)	cAMP-dependent protein kinase type I-alpha regulatory subunit OS=Homo sapiens OX=9606 GN=PRKAR1A PE=1 SV=1	PRKAR1A	11064.1	11160.7	11870.2	8955.51	10057.1	9342.65	11784.5	11492.4	12623.6	11575	11206	11840.2		10408.4	11753.6	0.885546	-0.175362
C1QBP	Q07021	4	0	22.4814	0.0258292	0.0131822	1.13717	-0.185451	MOCK	CoV-2(B)	Complement component 1 Q subcomponent-binding protein_ mitochondrial OS=Homo sapiens OX=9606 GN=C1QBP PE=1 SV=1	C1QBP	14920.2	14128.8	14662.6	17262	17922.6	18794.5	17748.8	18820.2	18926.4	17685.1	18475.3	19435.2		16281.8	18515.2	0.879374	-0.185451
NPM1	P06748	11	6	118.357	0.0259995	0.0132475	1.17716	0.235305	CoV-2(B)	MOCK	Nucleophosmin OS=Homo sapiens OX=9606 GN=NPM1 PE=1 SV=2	NPM1	156427	156276	162299	179990	192111	208656	138142	135263	139286	153799	166115	164267		175960	149479	1.17716	0.235305
GRN	P28799	4	4	20.2345	0.0262739	0.0133655	1.17624	0.234182	CoV-2(B)	MOCK	Progranulin OS=Homo sapiens OX=9606 GN=GRN PE=1 SV=2	GRN	15183.9	18067.2	15345.7	14560.6	12706	13032.3	11187.8	12648.6	13411.5	12082.3	12401	13845.1		14816	12596	1.17624	0.234182
AP1G1	O43747	1	0	5.6767	0.0266683	0.0135441	1.1909	0.252058	CoV-2(B)	MOCK	AP-1 complex subunit gamma-1 OS=Homo sapiens OX=9606 GN=AP1G1 PE=1 SV=5	AP1G1	1432.05	1544.53	1601.89	1782.16	1754.18	1667.38	1449.58	1096.76	1161.41	1453.48	1439.14	1613.71		1630.36	1369.01	1.1909	0.252058
SYNPO2	Q9UMS6	6	1	38.5861	0.0268564	0.0136175	1.09901	-0.136199	MOCK	CoV-2(B)	Synaptopodin-2 OS=Homo sapiens OX=9606 GN=SYNPO2 PE=1 SV=2	SYNPO2	26511.2	25240.4	26348.5	31217.3	29195	30347.6	32365.6	30776.4	29452	31236.5	31058.3	30689.3		28143.3	30929.7	0.909914	-0.136199
CUL4B	Q13620	2	0	16.111	0.0271317	0.0137347	1.1474	-0.198373	MOCK	CoV-2(B)	Cullin-4B OS=Homo sapiens OX=9606 GN=CUL4B PE=1 SV=4	CUL4B	2888.31	2700.05	2464.08	3321.69	3218.07	2962.48	3724.8	3418.24	3026.75	3262.48	3511.62	3198.41		2925.78	3357.05	0.871533	-0.198373
DDX6	P26196	8	4	33.4924	0.0275565	0.0139272	1.18932	-0.250141	MOCK	CoV-2(B)	Probable ATP-dependent RNA helicase DDX6 OS=Homo sapiens OX=9606 GN=DDX6 PE=1 SV=2	DDX6	49446	49381.5	53493.2	60040.3	57710.9	64282.5	56754.1	59880.6	61299	69016.4	73537.5	77167.8		55725.7	66275.9	0.840814	-0.250141
IKBIP	Q70UQ0	11	7	74.7348	0.0277358	0.0139952	1.10893	-0.14917	MOCK	CoV-2(B)	Inhibitor of nuclear factor kappa-B kinase-interacting protein OS=Homo sapiens OX=9606 GN=IKBIP PE=1 SV=1	IKBIP	54290.3	48408.5	48598.5	59092	56822.5	55646.1	64700	58768.8	57326.8	62959.2	56330.3	57942		53809.6	59671.2	0.901769	-0.14917
FLNA	P21333	122	87	1438.03	0.028069	0.0141384	1.14172	-0.191214	MOCK	CoV-2(B)	Filamin-A OS=Homo sapiens OX=9606 GN=FLNA PE=1 SV=4	FLNA	2.37099e+06	2.32985e+06	2.32039e+06	2.05965e+06	2.00691e+06	2.00078e+06	2.76752e+06	2.68476e+06	2.66221e+06	2.31412e+06	2.24169e+06	2.27324e+06		2.18143e+06	2.49059e+06	0.875868	-0.191214
PABPC1	P11940	27	3	187.59	0.0281102	0.0141384	1.08595	-0.118964	MOCK	CoV-2(B)	Polyadenylate-binding protein 1 OS=Homo sapiens OX=9606 GN=PABPC1 PE=1 SV=2	PABPC1	133246	124652	125976	149953	143699	142343	147023	143087	144096	151880	151954	152301		136645	148390	0.920849	-0.118964
ENO2	P09104	20	8	183.297	0.028355	0.0142386	1.10221	0.140399	CoV-2(B)	MOCK	Gamma-enolase OS=Homo sapiens OX=9606 GN=ENO2 PE=1 SV=3	ENO2	267823	258410	269526	291239	296570	310470	238802	239784	250069	267161	270266	270864		282340	256158	1.10221	0.140399
ATP2B1	P20020	15	2	99.7644	0.0284988	0.0142879	1.12498	-0.169896	MOCK	CoV-2(B)	Plasma membrane calcium-transporting ATPase 1 OS=Homo sapiens OX=9606 GN=ATP2B1 PE=1 SV=4	ATP2B1	60197.2	61291.5	61773.4	69998.9	75387.6	76816	71477.8	75773.1	77011.4	74413.3	76831.1	80631.9		67577.5	76023.1	0.888907	-0.169896
MAPK1	P28482	10	2	62.9723	0.0285707	0.014301	1.11418	-0.155988	MOCK	CoV-2(B)	Mitogen-activated protein kinase 1 OS=Homo sapiens OX=9606 GN=MAPK1 PE=1 SV=3	MAPK1	41017.2	37917.3	39165.2	37937.9	35577.8	35827	45826.2	44173.1	46490.2	38839.2	38760.2	39323.8		37907.1	42235.5	0.897517	-0.155988
ANXA1	P04083	26	24	292.749	0.0286238	0.0143046	1.03733	0.0528785	CoV-2(B)	MOCK	Annexin A1 OS=Homo sapiens OX=9606 GN=ANXA1 PE=1 SV=2	ANXA1	388752	387070	398462	412420	397854	399586	377891	371793	375955	400754	387515	384433		397357	383057	1.03733	0.0528785
NT5E	P21589	11	6	84.8372	0.0289162	0.0144276	1.11388	0.155589	CoV-2(B)	MOCK	5'-nucleotidase OS=Homo sapiens OX=9606 GN=NT5E PE=1 SV=1	NT5E	204626	209687	218119	178734	175324	182806	172623	175407	182799	166640	169169	183118		194883	174959	1.11388	0.155589
TECR	Q9NZ01	4	2	23.3961	0.029318	0.0146048	1.09954	-0.136897	MOCK	CoV-2(B)	Very-long-chain enoyl-CoA reductase OS=Homo sapiens OX=9606 GN=TECR PE=1 SV=1	TECR	80311.4	78086.3	81840.7	77520.7	74076	74089.4	90481.7	87884.5	94267	80763.9	75864.7	83039.8		77654.1	85383.6	0.909473	-0.136897
HBQ1	P09105	2	1	15.1278	0.0299602	0.0149009	1.28141	-0.357737	MOCK	CoV-2(B)	Hemoglobin subunit theta-1 OS=Homo sapiens OX=9606 GN=HBQ1 PE=1 SV=2	HBQ1	101243	99342.7	99138.5	131807	136324	138679	122321	128301	133873	167468	171059	182341		117756	150894	0.780388	-0.357737
EIF6	P56537	5	4	30.8921	0.0301573	0.0149751	1.16711	0.222937	CoV-2(B)	MOCK	Eukaryotic translation initiation factor 6 OS=Homo sapiens OX=9606 GN=EIF6 PE=1 SV=1	EIF6	9808.17	8978.03	8410.17	8299.32	7054.75	6901.17	7180.79	6934.19	6897.64	7421.62	7317.65	6619.22		8241.94	7061.85	1.16711	0.222937
ATP1B3	P54709	3	1	16.6267	0.0303894	0.0150664	1.39666	0.481982	CoV-2(B)	MOCK	Sodium/potassium-transporting ATPase subunit beta-3 OS=Homo sapiens OX=9606 GN=ATP1B3 PE=1 SV=1	ATP1B3	98583.2	90047.9	92367.2	81176.5	72290	75236.8	46410.2	45842.9	37155.1	85522.9	80417.4	69594.5		84950.3	60823.8	1.39666	0.481982
PSMB7	Q99436	3	1	24.0859	0.0307956	0.0152436	1.2055	0.269634	CoV-2(B)	MOCK	Proteasome subunit beta type-7 OS=Homo sapiens OX=9606 GN=PSMB7 PE=1 SV=1	PSMB7	13094.1	14407.2	15026.1	17449.9	17843.9	19357.4	11760.1	12954.7	13994.4	12399.6	14349.4	15154.3		16196.4	13435.4	1.2055	0.269634
TAF15	Q92804	7	5	34.7802	0.0312525	0.0154453	1.66182	-0.732763	MOCK	CoV-2(B)	TATA-binding protein-associated factor 2N OS=Homo sapiens OX=9606 GN=TAF15 PE=1 SV=1	TAF15	65907.7	62703.3	65163.1	231443	213576	209714	246775	234870	230270	238597	225966	233587		141418	235011	0.60175	-0.732763
TMOD3	Q9NYL9	2	0	11.0871	0.031357	0.0154725	1.38215	-0.466919	MOCK	CoV-2(B)	Tropomodulin-3 OS=Homo sapiens OX=9606 GN=TMOD3 PE=1 SV=1	TMOD3	8412.3	8474.71	7755.93	7580.8	7797.08	8673.11	8003.75	8186.89	9214.07	13106.4	14253.1	14538.4		8115.66	11217.1	0.723508	-0.466919
CAPNS1	P04632	10	5	87.8195	0.0317699	0.0156515	1.07927	0.110062	CoV-2(B)	MOCK	Calpain small subunit 1 OS=Homo sapiens OX=9606 GN=CAPNS1 PE=1 SV=1	CAPNS1	112925	103354	108328	100586	98486.8	99284	104226	99104.5	95541.7	95741.8	92667.3	89924.5		103827	96201	1.07927	0.110062
RAB11A	P62491;Q15907	3	2	20.5979	0.0318812	0.0156816	1.13279	-0.179876	MOCK	CoV-2(B)	Ras-related protein Rab-11A OS=Homo sapiens OX=9606 GN=RAB11A PE=1 SV=3	RAB11A	17114.2	16682.7	17592.1	20699.7	21330.1	19828.7	21789	19230	20135.5	23059.6	21825.8	22245.3		18874.6	21380.9	0.882779	-0.179876
CNN3	Q15417	11	8	105.256	0.0319674	0.0156993	1.04347	-0.0613866	MOCK	CoV-2(B)	Calponin-3 OS=Homo sapiens OX=9606 GN=CNN3 PE=1 SV=1	CNN3	142205	142920	145989	139151	136332	135611	146628	152505	150947	143012	141314	144412		140368	146470	0.958343	-0.0613866
PSAT1	Q9Y617	15	10	120.858	0.0321541	0.0157661	1.17055	-0.227186	MOCK	CoV-2(B)	Phosphoserine aminotransferase OS=Homo sapiens OX=9606 GN=PSAT1 PE=1 SV=2	PSAT1	82411.5	85279.5	83055.2	103151	98970.1	96477.1	99739.2	94441.4	93853.7	121809	116472	116719		91557.4	107172	0.8543	-0.227186
ITGB1	P05556	22	17	186.553	0.0324973	0.0159094	1.06279	-0.0878516	MOCK	CoV-2(B)	Integrin beta-1 OS=Homo sapiens OX=9606 GN=ITGB1 PE=1 SV=2	ITGB1	198035	192271	192375	192641	192524	189433	221185	213254	209571	201107	191239	193584		192880	204990	0.940923	-0.0878516
MTAP	Q13126	6	4	51.7891	0.032647	0.0159577	1.15137	-0.203353	MOCK	CoV-2(B)	S-methyl-5'-thioadenosine phosphorylase OS=Homo sapiens OX=9606 GN=MTAP PE=1 SV=2	MTAP	45626.1	46254.4	43316.9	57145	50409.5	47903.9	62327.1	61187.5	53824.6	57249.2	51992.5	48072		48442.6	55775.5	0.86853	-0.203353
SERPINB2	P05120	13	6	89.693	0.0327541	0.0159851	1.11373	0.155406	CoV-2(B)	MOCK	Plasminogen activator inhibitor 2 OS=Homo sapiens OX=9606 GN=SERPINB2 PE=1 SV=2	SERPINB2	141076	131725	141361	123933	117976	122908	129319	119057	123481	110290	106839	110443		129830	116571	1.11373	0.155406
CRTAP	O75718	18	12	140.534	0.0330823	0.01612	1.03206	-0.0455322	MOCK	CoV-2(B)	Cartilage-associated protein OS=Homo sapiens OX=9606 GN=CRTAP PE=1 SV=1	CRTAP	111319	112663	113203	114572	115858	116147	117939	120250	121750	114262	114095	117391		113961	117615	0.968932	-0.0455322
TFG	Q92734	2	1	11.2754	0.0332359	0.0161478	1.34222	-0.424622	MOCK	CoV-2(B)	Protein TFG OS=Homo sapiens OX=9606 GN=TFG PE=1 SV=2	TFG	2431.9	3813.16	4601.07	5489.81	5272.1	5410.76	5746.59	5426.63	6534.54	6536.27	6380.13	5641.02		4503.13	6044.2	0.745034	-0.424622
ALDH9A1	P49189	4	0	26.5984	0.0332427	0.0161478	1.08047	-0.111656	MOCK	CoV-2(B)	4-trimethylaminobutyraldehyde dehydrogenase OS=Homo sapiens OX=9606 GN=ALDH9A1 PE=1 SV=3	ALDH9A1	24404.2	25075.1	24753.1	23989.5	23253.6	22755.1	27870.2	26929.6	27714.7	24330.4	24454.9	24536.7		24038.4	25972.7	0.925525	-0.111656
PPP1R7	Q15435	7	2	40.1444	0.0333736	0.0161862	1.10128	-0.139188	MOCK	CoV-2(B)	Protein phosphatase 1 regulatory subunit 7 OS=Homo sapiens OX=9606 GN=PPP1R7 PE=1 SV=1	PPP1R7	48412.5	48787.6	47251.6	44041.6	43747.1	41835.6	54845.6	54405.4	50902.6	47305.7	47289.9	47086.5		45679.3	50306	0.90803	-0.139188
H2BC12	O60814;P57053;P58876;P62807;Q5QNW6;Q93079;Q99877;Q99879;Q99880;A0A2R8Y619;Q96A08	6	0	95.9335	0.0338034	0.0163693	1.12224	0.166387	CoV-2(B)	MOCK	Histone H2B type 1-K OS=Homo sapiens OX=9606 GN=H2BC12 PE=1 SV=3	H2BC12	220173	220876	224150	180873	183713	182872	172817	176957	181903	179322	182164	187401		202109	180094	1.12224	0.166387
H2BC17	P23527;P06899;P33778;Q16778;Q8N257	6	2	78.5932	0.0344049	0.0166173	1.12643	0.171754	CoV-2(B)	MOCK	Histone H2B type 1-O OS=Homo sapiens OX=9606 GN=H2BC17 PE=1 SV=3	H2BC17	208239	211769	214923	170237	175437	175095	162621	168670	174351	168340	172674	179332		192617	170998	1.12643	0.171754
RARS1	P54136	12	6	73.6801	0.0344221	0.0166173	1.18116	0.240206	CoV-2(B)	MOCK	Arginine--tRNA ligase_ cytoplasmic OS=Homo sapiens OX=9606 GN=RARS1 PE=1 SV=2	RARS1	85462.5	89886.5	87436.8	64410.4	67819.8	67666	68762.3	67445.4	67109.5	62613.7	63615.7	62171.4		77113.7	65286.3	1.18116	0.240206
SUGT1	Q9Y2Z0	5	3	27.1965	0.0345654	0.0166608	1.22752	-0.295745	MOCK	CoV-2(B)	Protein SGT1 homolog OS=Homo sapiens OX=9606 GN=SUGT1 PE=1 SV=3	SUGT1	34495	33392.4	34738	37668.1	35486.6	33758.4	51469.7	48927.3	49827.3	35757.8	35110.2	36120.1		34923.1	42868.7	0.814651	-0.295745
HNRNPA2B1	P22626	15	6	117.649	0.0346928	0.0166814	1.09151	-0.126323	MOCK	CoV-2(B)	Heterogeneous nuclear ribonucleoproteins A2/B1 OS=Homo sapiens OX=9606 GN=HNRNPA2B1 PE=1 SV=2	HNRNPA2B1	88040.4	88678.3	90462.9	100365	95737.3	92097.7	110982	105178	102868	101316	94113.6	91746		92563.6	101034	0.916163	-0.126323
FUS	P35637	9	3	66.646	0.0347338	0.0166814	1.08293	0.114934	CoV-2(B)	MOCK	RNA-binding protein FUS OS=Homo sapiens OX=9606 GN=FUS PE=1 SV=1	FUS	49195.1	47132.5	47310.2	54319.8	51796.9	52508.4	44649.8	43290.2	45107.6	49208.3	47672.1	49189		50377.2	46519.5	1.08293	0.114934
NUCB2	P80303	10	4	55.5516	0.0347683	0.0166814	1.08289	-0.114891	MOCK	CoV-2(B)	Nucleobindin-2 OS=Homo sapiens OX=9606 GN=NUCB2 PE=1 SV=3	NUCB2	35064.7	36676.7	41135.2	36368.2	37864.4	41364.4	41444.4	41372.4	43046.6	39074.3	39194.5	43280.2		38078.9	41235.4	0.923452	-0.114891
COX11	Q9Y6N1	1	1	5.7075	0.0351583	0.0168426	1.41886	-0.504734	MOCK	CoV-2(B)	Cytochrome c oxidase assembly protein COX11_ mitochondrial OS=Homo sapiens OX=9606 GN=COX11 PE=1 SV=3	COX11	391.119	525.402	430.213	650.759	903.699	1054.66	952.592	755.723	917.694	1000.71	1033.24	952.846		659.309	935.468	0.70479	-0.504734
FLT1	P17948	16	9	92.7248	0.0352866	0.0168782	1.11841	-0.16145	MOCK	CoV-2(B)	Vascular endothelial growth factor receptor 1 OS=Homo sapiens OX=9606 GN=FLT1 PE=1 SV=2	FLT1	153359	162313	169010	183034	187222	190838	194473	214162	210056	179611	188785	182520		174296	194934	0.894126	-0.16145
LOXL2	Q9Y4K0	9	4	42.83	0.0358298	0.0171118	1.12342	-0.167899	MOCK	CoV-2(B)	Lysyl oxidase homolog 2 OS=Homo sapiens OX=9606 GN=LOXL2 PE=1 SV=1	LOXL2	22243.4	23229.9	24285.9	29096.3	28049.8	28147.9	29956.7	29514.5	30742.5	27857	27562.2	28557.2		25842.2	29031.7	0.890138	-0.167899
PRDX5	P30044	9	7	103.936	0.0363156	0.0173173	1.06219	0.0870372	CoV-2(B)	MOCK	Peroxiredoxin-5_ mitochondrial OS=Homo sapiens OX=9606 GN=PRDX5 PE=1 SV=4	PRDX5	75231.7	74683.6	74490	78079.5	81138.8	84308.8	71272	70175.3	72971	74345.5	75334.6	76438.5		77988.7	73422.8	1.06219	0.0870372
SGSH	P51688	4	1	21.8329	0.0363748	0.0173191	1.19581	-0.257985	MOCK	CoV-2(B)	N-sulphoglucosamine sulphohydrolase OS=Homo sapiens OX=9606 GN=SGSH PE=1 SV=1	SGSH	16131.2	15830.3	17013.7	14119.3	13272.4	13967.5	19993.3	21262.8	19682.9	16203	16022.9	14857.7		15055.7	18003.8	0.836255	-0.257985
PFKM	P08237	5	3	27.6017	0.0364864	0.0173458	1.06621	-0.0924899	MOCK	CoV-2(B)	ATP-dependent 6-phosphofructokinase_ muscle type OS=Homo sapiens OX=9606 GN=PFKM PE=1 SV=2	PFKM	19484.6	19722.4	19216.7	18752	18798.4	17403.3	20489	20495.1	18807.3	21625.2	19697.1	19770.2		18896.2	20147.3	0.937903	-0.0924899
SNTB1	Q13884	5	2	24.317	0.036764	0.0174512	1.2413	-0.311853	MOCK	CoV-2(B)	Beta-1-syntrophin OS=Homo sapiens OX=9606 GN=SNTB1 PE=1 SV=3	SNTB1	12804.9	13873.3	16934.8	14533.9	15769.8	17160.8	19137.9	21488	23462.7	14640.2	15883.8	18442.1		15179.6	18842.4	0.805606	-0.311853
GDF9	O60383	3	2	24.4804	0.036833	0.0174574	1.24246	-0.313203	MOCK	CoV-2(B)	Growth/differentiation factor 9 OS=Homo sapiens OX=9606 GN=GDF9 PE=1 SV=1	GDF9	39231.5	39650.2	35927.1	57020.2	57143.5	62952.4	63003.4	61442.8	60093.8	57892.7	58066.8	62206.6		48654.2	60451	0.804853	-0.313203
HSD17B12	Q53GQ0	9	5	70.531	0.0370762	0.0175461	1.07085	-0.09875	MOCK	CoV-2(B)	Very-long-chain 3-oxoacyl-CoA reductase OS=Homo sapiens OX=9606 GN=HSD17B12 PE=1 SV=2	HSD17B12	61063.8	62127.2	59794	66155.3	64979.4	63684.7	63301.2	65322.5	63589.1	69199.7	72331.1	70826.3		62967.4	67428.3	0.933842	-0.09875
KRT2	P35908	21	9	186.207	0.0371972	0.0175767	1.50992	-0.594475	MOCK	CoV-2(B)	Keratin_ type II cytoskeletal 2 epidermal OS=Homo sapiens OX=9606 GN=KRT2 PE=1 SV=2	KRT2	194539	190413	201948	462111	487678	489126	568296	579740	572165	445384	428578	464658		337636	509804	0.662286	-0.594475
EMC2	Q15006	4	3	27.0106	0.0374011	0.0176463	1.05643	0.0792016	CoV-2(B)	MOCK	ER membrane protein complex subunit 2 OS=Homo sapiens OX=9606 GN=EMC2 PE=1 SV=1	EMC2	63565.7	62413.9	58236.5	61032.4	61742.1	61818.9	59998.8	62497.6	58413	57813.3	55321.8	55063.7		61468.2	58184.7	1.05643	0.0792016
LRRC59	Q96AG4	8	2	75.9802	0.0376003	0.0177136	1.07096	-0.0989093	MOCK	CoV-2(B)	Leucine-rich repeat-containing protein 59 OS=Homo sapiens OX=9606 GN=LRRC59 PE=1 SV=1	LRRC59	62402	63042.9	61951.3	64660.8	64926.3	63625.7	62060.9	64355.7	65778.2	71982	70874.7	72566.9		63434.8	67936.4	0.933739	-0.0989093
BCL2L14	Q9BZR8	7	1	26.2624	0.0376862	0.0177273	1.20461	-0.268563	MOCK	CoV-2(B)	Apoptosis facilitator Bcl-2-like protein 14 OS=Homo sapiens OX=9606 GN=BCL2L14 PE=1 SV=1	BCL2L14	84800.7	81736.9	90482.8	108379	104218	116660	99517.2	106065	109350	122332	133321	135650		97713	117706	0.830146	-0.268563
PRKAR2A	P13861	7	3	33.7681	0.0379045	0.0178032	1.06226	0.0871356	CoV-2(B)	MOCK	cAMP-dependent protein kinase type II-alpha regulatory subunit OS=Homo sapiens OX=9606 GN=PRKAR2A PE=1 SV=2	PRKAR2A	30674.2	30518.7	29091.7	29561.2	29780.8	29518.4	30024.5	29033.9	27960.8	28387.1	28085.5	25153.5		29857.5	28107.6	1.06226	0.0871356
SAR1A	Q9NR31	7	6	53.1994	0.0382989	0.0179614	1.42881	0.51481	CoV-2(B)	MOCK	GTP-binding protein SAR1a OS=Homo sapiens OX=9606 GN=SAR1A PE=1 SV=1	SAR1A	91817.8	89864.2	93059.6	52662.9	48076.8	52619	51049.8	52559.3	48736.8	50351.3	48111.7	48812		71350	49936.8	1.42881	0.51481
PXN	P49023	13	7	78.5745	0.039323	0.018414	1.12732	-0.172891	MOCK	CoV-2(B)	Paxillin OS=Homo sapiens OX=9606 GN=PXN PE=1 SV=3	PXN	69602.1	66630.1	69879.2	86709.5	82641.6	85741.5	94046.4	89792.9	85450	83833.5	83832.2	82967.4		76867.3	86653.7	0.887063	-0.172891
TWF2	Q6IBS0	4	2	37.6394	0.039397	0.0184211	1.11196	-0.153105	MOCK	CoV-2(B)	Twinfilin-2 OS=Homo sapiens OX=9606 GN=TWF2 PE=1 SV=2	TWF2	12417.7	12769.5	13218.7	14319.8	13814	13992	13107.4	14367	13771.7	16243.8	16192	15866.3		13422	14924.7	0.899313	-0.153105
FH	P07954	10	4	53.4095	0.0395629	0.018471	1.89351	0.921066	CoV-2(B)	MOCK	Fumarate hydratase_ mitochondrial OS=Homo sapiens OX=9606 GN=FH PE=1 SV=3	FH	111078	109108	108867	42713.2	40419.7	41230.3	45716.5	44416.4	44652.6	34492.9	35201.9	34976.9		75569.3	39909.5	1.89351	0.921066
KRT7	P08729	17	7	133.187	0.0399055	0.0186032	1.60721	0.684561	CoV-2(B)	MOCK	Keratin_ type II cytoskeletal 7 OS=Homo sapiens OX=9606 GN=KRT7 PE=1 SV=5	KRT7	214179	204443	205112	98736.7	96336.7	97608	98497.1	104893	101623	86202	88826	90147.5		152736	95031.5	1.60721	0.684561
C6orf201	Q7Z4U5	1	1	5.075	0.040459	0.0188331	1.18736	0.247756	CoV-2(B)	MOCK	Uncharacterized protein C6orf201 OS=Homo sapiens OX=9606 GN=C6orf201 PE=1 SV=3	C6orf201	8618.11	9008.54	9195.8	8974.91	8523.48	9282.74	5607.38	6656.2	7216.03	7397.38	8624.87	9643.37		8933.93	7524.21	1.18736	0.247756
FTL	P02792	6	1	43.7018	0.0407688	0.018949	1.25111	-0.323211	MOCK	CoV-2(B)	Ferritin light chain OS=Homo sapiens OX=9606 GN=FTL PE=1 SV=2	FTL	154882	158000	161034	219809	224271	231405	253036	275920	278632	199960	215602	214880		191567	239672	0.799289	-0.323211
MAP4	P27816	29	19	225.179	0.0416932	0.0193206	1.02254	-0.0321539	MOCK	CoV-2(B)	Microtubule-associated protein 4 OS=Homo sapiens OX=9606 GN=MAP4 PE=1 SV=3	MAP4	230380	225434	227970	234908	233971	232843	236845	240641	240689	230736	233711	234109		230918	236122	0.977959	-0.0321539
SSB	P05455	17	11	96.1571	0.0416952	0.0193206	1.07787	-0.108181	MOCK	CoV-2(B)	Lupus La protein OS=Homo sapiens OX=9606 GN=SSB PE=1 SV=2	SSB	67104.3	67444	65602.2	72748.9	68987.3	70992.3	69104.5	70115.7	69924	77028.5	78883.6	79972.7		68813.2	74171.5	0.927757	-0.108181
RASGEF1B	Q0VAM2	5	3	30.7423	0.0417538	0.0193206	1.48672	0.572129	CoV-2(B)	MOCK	Ras-GEF domain-containing family member 1B OS=Homo sapiens OX=9606 GN=RASGEF1B PE=1 SV=2	RASGEF1B	23756.7	23467.4	23755	43808	44939.7	48008.3	24028.5	23013.2	23333	23022.1	23269.8	23060.9		34622.5	23287.9	1.48672	0.572129
DDX5	P17844	12	4	74.5131	0.0419469	0.0193649	1.07239	0.100831	CoV-2(B)	MOCK	Probable ATP-dependent RNA helicase DDX5 OS=Homo sapiens OX=9606 GN=DDX5 PE=1 SV=1	DDX5	49652.7	49028.9	49577.8	56683.7	54500.9	54649.6	50583.9	50173.1	49961.3	48513.4	46356.6	47302.8		52348.9	48815.2	1.07239	0.100831
RAB21	Q9UL25	3	1	16.8352	0.0419734	0.0193649	1.05336	-0.0750017	MOCK	CoV-2(B)	Ras-related protein Rab-21 OS=Homo sapiens OX=9606 GN=RAB21 PE=1 SV=3	RAB21	14765.6	14009.4	15150.5	14496.5	13764.2	14348.7	14814.8	15056.3	15046.7	15876.3	16008.7	14349.8		14422.5	15192.1	0.949341	-0.0750017
CD81	P60033	4	1	43.6807	0.0420694	0.0193805	1.09322	0.128585	CoV-2(B)	MOCK	CD81 antigen OS=Homo sapiens OX=9606 GN=CD81 PE=1 SV=1	CD81	176872	176198	190283	195799	181255	199570	152939	164799	163573	170697	182247	190219		186663	170746	1.09322	0.128585
PSMB3	P49720	1	0	5.6848	0.0425838	0.0195886	1.57747	-0.657616	MOCK	CoV-2(B)	Proteasome subunit beta type-3 OS=Homo sapiens OX=9606 GN=PSMB3 PE=1 SV=2	PSMB3	1396.86	1617.06	1509.72	3252.32	3338.39	3319.72	2704.37	2825.06	2886.46	4936.77	4748.26	4668.45		2405.68	3794.89	0.633925	-0.657616
SLC1A5	Q15758	6	2	50.4255	0.0429423	0.0197245	1.34157	-0.423927	MOCK	CoV-2(B)	Neutral amino acid transporter B(0) OS=Homo sapiens OX=9606 GN=SLC1A5 PE=1 SV=2	SLC1A5	102237	99304.6	102394	180167	184050	191340	206105	213371	218905	171353	171665	171676		143249	192179	0.745393	-0.423927
TM9SF3	Q9HD45	10	4	50.5802	0.0431292	0.0197812	1.05399	-0.0758613	MOCK	CoV-2(B)	Transmembrane 9 superfamily member 3 OS=Homo sapiens OX=9606 GN=TM9SF3 PE=1 SV=2	TM9SF3	37733	35805.1	37166.8	37842	37261.2	37463.5	40782.4	41295.4	40850.1	37974.6	36619.4	37804.1		37211.9	39221	0.948776	-0.0758613
MGLL	Q99685	1	0	6.0341	0.0433307	0.0198445	1.25027	0.322234	CoV-2(B)	MOCK	Monoglyceride lipase OS=Homo sapiens OX=9606 GN=MGLL PE=1 SV=2	MGLL	1542.62	1819.05	1844.19	1894.62	2065.73	2333.93	1117.11	1350.77	1420.33	1531.05	1869.33	1909.57		1916.69	1533.03	1.25027	0.322234
SOD1	P00441	8	6	68.547	0.0443759	0.0202934	1.17923	0.237851	CoV-2(B)	MOCK	Superoxide dismutase [Cu-Zn] OS=Homo sapiens OX=9606 GN=SOD1 PE=1 SV=2	SOD1	64945.2	60616	53194.8	48383	46944.5	43352.1	48558.5	45610.4	42854.9	46943.7	43093.9	42126.5		52906	44864.7	1.17923	0.237851
RPS2	P15880	12	9	105.707	0.0445796	0.020344	1.07679	-0.106742	MOCK	CoV-2(B)	40S ribosomal protein S2 OS=Homo sapiens OX=9606 GN=RPS2 PE=1 SV=2	RPS2	138726	136686	128827	159059	151490	147962	155692	153337	150788	161808	156187	151192		143792	154834	0.928683	-0.106742
REPIN1	Q9BWE0	2	0	15.1008	0.0446168	0.020344	1.17341	-0.230704	MOCK	CoV-2(B)	Replication initiator 1 OS=Homo sapiens OX=9606 GN=REPIN1 PE=1 SV=1	REPIN1	8506.51	8289.87	7441.79	8851.22	9538.1	9422.42	9433.61	8762.99	8636.94	11447	11087.2	11707.9		8674.98	10179.3	0.852219	-0.230704
BPIFA1	Q9NP55	3	3	18.839	0.0449201	0.0204384	1.88535	0.914832	CoV-2(B)	MOCK	BPI fold-containing family A member 1 OS=Homo sapiens OX=9606 GN=BPIFA1 PE=1 SV=1	BPIFA1	2898.21	2727.35	2769.38	7257.15	6851.42	7944.04	2454.93	1758.23	2567.1	2832.88	3101.51	3434.9		5074.59	2691.59	1.88535	0.914832
DDX39A	O00148	8	2	52.1311	0.0449823	0.0204384	1.07017	-0.0978417	MOCK	CoV-2(B)	ATP-dependent RNA helicase DDX39A OS=Homo sapiens OX=9606 GN=DDX39A PE=1 SV=2	DDX39A	32276	29873.8	27954.9	31906.3	30620.1	29284.6	34251.9	31340.1	31821.6	34574	32012.5	30681		30319.3	32446.8	0.93443	-0.0978417
PCBP2	Q15366	10	1	85.9142	0.0450202	0.0204384	1.20004	-0.263085	MOCK	CoV-2(B)	Poly(rC)-binding protein 2 OS=Homo sapiens OX=9606 GN=PCBP2 PE=1 SV=1	PCBP2	204420	211229	206381	283632	285056	276500	305854	330314	329421	263401	257629	274103		244536	293454	0.833304	-0.263085
COX6B1	P14854	5	3	28.4894	0.0457335	0.0207321	1.14946	-0.200955	MOCK	CoV-2(B)	Cytochrome c oxidase subunit 6B1 OS=Homo sapiens OX=9606 GN=COX6B1 PE=1 SV=2	COX6B1	7739.32	7480.19	7838.3	8252.93	7742.67	8537.95	11253.9	9788.91	9299.27	8147.19	8068.89	8146.15		7931.89	9117.39	0.869974	-0.200955
ENSA	O43768	1	0	4.9698	0.045893	0.0207743	1.19863	-0.261392	MOCK	CoV-2(B)	Alpha-endosulfine OS=Homo sapiens OX=9606 GN=ENSA PE=1 SV=1	ENSA	6367.86	6482.52	6002.55	5243.53	4917.37	4297.87	8062.18	6843.48	6634.82	6606.74	6025.64	5755.7		5551.95	6654.76	0.834282	-0.261392
RPS7	P62081	8	5	65.5764	0.0462362	0.0208993	1.19469	0.256635	CoV-2(B)	MOCK	40S ribosomal protein S7 OS=Homo sapiens OX=9606 GN=RPS7 PE=1 SV=1	RPS7	47121	45764.6	47858	61515.6	57278.5	59445.2	39181.5	37012	40965.6	50638.4	48198.8	51004.5		53163.8	44500.1	1.19469	0.256635
ALB	P02768	19	13	127.689	0.0466462	0.0210542	1.1329	-0.180017	MOCK	CoV-2(B)	Albumin OS=Homo sapiens OX=9606 GN=ALB PE=1 SV=2	ALB	2.07061e+06	2.27286e+06	2.37089e+06	2.27992e+06	2.48643e+06	2.63091e+06	2.7312e+06	2.96793e+06	2.99696e+06	2.3415e+06	2.51819e+06	2.43123e+06		2.35194e+06	2.6645e+06	0.882692	-0.180017
RAD23B	P54727	9	3	72.0085	0.0479146	0.0215955	1.09444	0.130192	CoV-2(B)	MOCK	UV excision repair protein RAD23 homolog B OS=Homo sapiens OX=9606 GN=RAD23B PE=1 SV=1	RAD23B	110225	106911	110993	94346.7	91228.1	94082.9	89481.6	88424.8	93328.8	96048	93251.7	94805.2		101298	92556.7	1.09444	0.130192
GOT1	P17174	12	4	81.4011	0.0482913	0.0217339	1.05317	0.0747408	CoV-2(B)	MOCK	Aspartate aminotransferase_ cytoplasmic OS=Homo sapiens OX=9606 GN=GOT1 PE=1 SV=3	GOT1	27750.7	28693.5	30573.2	29351.9	29106.2	27786.1	25706.7	26574.2	27018.4	28087.9	28366.9	28760		28876.9	27419	1.05317	0.0747408
MEST	Q5EB52	2	2	10.9572	0.0484381	0.0217547	1.60717	0.684523	CoV-2(B)	MOCK	Mesoderm-specific transcript homolog protein OS=Homo sapiens OX=9606 GN=MEST PE=1 SV=2	MEST	2606.83	2807.71	2637.06	5092.36	4655.02	4683.87	1298.83	1504.66	1404.48	3065.6	3249.94	3465.58		3747.14	2331.52	1.60717	0.684523
SEPTIN8	Q92599	10	2	64.9307	0.0484767	0.0217547	1.18467	-0.244489	MOCK	CoV-2(B)	Septin-8 OS=Homo sapiens OX=9606 GN=SEPTIN8 PE=1 SV=4	SEPTIN8	94950.7	94809.7	102430	133706	138350	144463	146038	143659	140216	133602	143226	132846		118118	139931	0.844114	-0.244489
DUX3	Q96PT4	1	0	5.29	0.0487022	0.0218245	1.95655	0.968315	CoV-2(B)	MOCK	Putative double homeobox protein 3 OS=Homo sapiens OX=9606 GN=DUX3 PE=2 SV=1	DUX3	4673.95	4808.16	4067.8	1628.2	1635.4	1535.16	2118.67	1706.38	1076.9	1411.83	1541.41	1522.87		3058.11	1563.01	1.95655	0.968315
P4HA2	O15460	22	15	189.102	0.0488687	0.0218678	1.08198	-0.113679	MOCK	CoV-2(B)	Prolyl 4-hydroxylase subunit alpha-2 OS=Homo sapiens OX=9606 GN=P4HA2 PE=1 SV=1	P4HA2	1.06157e+06	1.09422e+06	1.13885e+06	1.09201e+06	1.06979e+06	1.13728e+06	1.05491e+06	1.13169e+06	1.19413e+06	1.17595e+06	1.26242e+06	1.3152e+06		1.09895e+06	1.18905e+06	0.924228	-0.113679
LTA4H	P09960	14	4	96.6006	0.0489974	0.021894	1.07971	-0.110648	MOCK	CoV-2(B)	Leukotriene A-4 hydrolase OS=Homo sapiens OX=9606 GN=LTA4H PE=1 SV=2	LTA4H	545999	560193	565847	517145	499917	524750	528979	543490	565325	592373	621407	618464		535642	578339	0.926172	-0.110648
MMP2	P08253	5	3	29.7665	0.0494965	0.0220854	1.09818	-0.135111	MOCK	CoV-2(B)	72 kDa type IV collagenase OS=Homo sapiens OX=9606 GN=MMP2 PE=1 SV=2	MMP2	33130.2	32069.3	33531.3	27181.9	27152.5	28870.7	33536.4	31391.4	35225.4	32156.3	33168.1	34320.4		30322.7	33299.7	0.9106	-0.135111
DDX4	Q9NQI0	7	4	40.316	0.0497764	0.0221786	1.08564	0.118549	CoV-2(B)	MOCK	Probable ATP-dependent RNA helicase DDX4 OS=Homo sapiens OX=9606 GN=DDX4 PE=1 SV=2	DDX4	768129	767193	790249	690588	702452	680687	726212	708313	699900	662040	624822	630965		733216	675375	1.08564	0.118549
FKBP7	Q9Y680	7	6	41.2576	0.0499474	0.0222231	1.11244	-0.153731	MOCK	CoV-2(B)	Peptidyl-prolyl cis-trans isomerase FKBP7 OS=Homo sapiens OX=9606 GN=FKBP7 PE=1 SV=2	FKBP7	22405.3	22061.9	22912.8	18498	18036.6	18005.6	23792.4	23259.6	22951.3	21782.2	21730.3	22113.5		20320	22604.9	0.898923	-0.153731
PTGES3	Q15185	1	1	7.9166	0.0504326	0.0224071	1.13728	-0.185587	MOCK	CoV-2(B)	Prostaglandin E synthase 3 OS=Homo sapiens OX=9606 GN=PTGES3 PE=1 SV=1	PTGES3	5295.7	5620.9	6025.11	7336.75	7176.04	7448.47	7406.29	7299.96	7434.16	7351.38	7067.97	7683.8		6483.83	7373.93	0.879291	-0.185587
HNRNPA3	P51991	7	2	35.8968	0.0505565	0.0224302	1.09749	-0.134213	MOCK	CoV-2(B)	Heterogeneous nuclear ribonucleoprotein A3 OS=Homo sapiens OX=9606 GN=HNRNPA3 PE=1 SV=2	HNRNPA3	42811.4	39932.6	38645.1	45698.4	41855	43274.3	46809.4	42975.2	40752.7	50560.5	46448.5	49260.1		42036.1	46134.4	0.911167	-0.134213
TUBB1	Q9H4B7	15	8	116.319	0.0506796	0.0224529	1.05939	-0.0832375	MOCK	CoV-2(B)	Tubulin beta-1 chain OS=Homo sapiens OX=9606 GN=TUBB1 PE=1 SV=1	TUBB1	249112	252371	251052	230221	231326	227756	263811	256460	269723	243947	244055	249477		240306	254579	0.943937	-0.0832375
GPX8	Q8TED1	7	3	52.1963	0.0518794	0.0229519	1.06842	-0.0954825	MOCK	CoV-2(B)	Probable glutathione peroxidase 8 OS=Homo sapiens OX=9606 GN=GPX8 PE=1 SV=2	GPX8	62202.8	62465.2	62310.4	63821.9	60760.6	58774.3	63176.6	61673.4	61580.5	68683.7	68665.5	71895.1		61722.6	65945.8	0.935959	-0.0954825
TRIM25	Q14258	5	2	27.3594	0.0520038	0.0229744	1.12364	-0.168181	MOCK	CoV-2(B)	E3 ubiquitin/ISG15 ligase TRIM25 OS=Homo sapiens OX=9606 GN=TRIM25 PE=1 SV=2	TRIM25	44320.2	44840.3	49247.8	49462.6	49496.3	54091.5	47149.6	51687.2	54754.4	51880.7	59051.2	62971.9		48576.5	54582.5	0.889964	-0.168181
KRT3	P12035	8	1	65.2573	0.052216	0.0230184	1.20554	-0.269684	MOCK	CoV-2(B)	Keratin_ type II cytoskeletal 3 OS=Homo sapiens OX=9606 GN=KRT3 PE=1 SV=3	KRT3	44302.8	43069.9	43551.9	59682.5	56910.1	56392.3	65967.7	69909.9	70556.4	54605.4	52801	52535.9		50651.6	61062.7	0.829501	-0.269684
ATP2B3	Q16720	5	0	31.1933	0.0522509	0.0230184	1.37722	-0.46176	MOCK	CoV-2(B)	Plasma membrane calcium-transporting ATPase 3 OS=Homo sapiens OX=9606 GN=ATP2B3 PE=1 SV=3	ATP2B3	17876.3	18497.1	18866.7	37244.2	41067.7	41854.6	35842.7	37816.1	39291	40583.2	42754.2	45286.4		29234.4	40262.3	0.7261	-0.46176
TNC	P24821	29	18	186.976	0.0526612	0.0231666	1.27886	-0.354859	MOCK	CoV-2(B)	Tenascin OS=Homo sapiens OX=9606 GN=TNC PE=1 SV=3	TNC	252038	252116	260936	443545	452908	454255	458823	473314	487704	434370	421723	429875		352633	450968	0.781946	-0.354859
PCBP1	Q15365	13	4	107.713	0.0531317	0.0233367	1.12335	-0.167807	MOCK	CoV-2(B)	Poly(rC)-binding protein 1 OS=Homo sapiens OX=9606 GN=PCBP1 PE=1 SV=2	PCBP1	357524	361939	363430	428947	420861	407497	464146	485580	479548	408435	391330	399820		390033	438143	0.890195	-0.167807
PTX3	P26022	5	4	32.8242	0.0532096	0.0233367	1.11509	0.157164	CoV-2(B)	MOCK	Pentraxin-related protein PTX3 OS=Homo sapiens OX=9606 GN=PTX3 PE=1 SV=3	PTX3	47449	48349.4	48503.1	50928.7	51401.5	55121.1	39349.6	39693.2	43901.1	46733.9	48562.9	52366.9		50292.1	45101.3	1.11509	0.157164
HNRNPK	P61978	21	11	201.553	0.0533713	0.0233367	1.05355	-0.0752634	MOCK	CoV-2(B)	Heterogeneous nuclear ribonucleoprotein K OS=Homo sapiens OX=9606 GN=HNRNPK PE=1 SV=1	HNRNPK	243104	236752	238026	232398	220646	227009	259770	252269	254262	234664	233289	238545		232989	245467	0.949169	-0.0752634
PAPSS2	O95340	11	9	68.1466	0.053395	0.0233367	1.61079	0.687772	CoV-2(B)	MOCK	Bifunctional 3'-phosphoadenosine 5'-phosphosulfate synthase 2 OS=Homo sapiens OX=9606 GN=PAPSS2 PE=1 SV=2	PAPSS2	169957	159934	154609	74421.9	70254.5	71497.2	73799.6	73704.9	75139.4	70019.1	68576.9	73746.5		116779	72497.7	1.61079	0.687772
USP14	P54578	4	3	21.7464	0.0534216	0.0233367	1.06561	-0.0916762	MOCK	CoV-2(B)	Ubiquitin carboxyl-terminal hydrolase 14 OS=Homo sapiens OX=9606 GN=USP14 PE=1 SV=3	USP14	11438.2	10775.3	11106.3	11312.6	11321.7	11463.8	11498	10834.6	11696.4	12925.5	12617.5	12269		11236.3	11973.5	0.938432	-0.0916762
KRT76	Q01546	11	3	80.7928	0.0542706	0.0236745	1.11506	-0.157117	MOCK	CoV-2(B)	Keratin_ type II cytoskeletal 2 oral OS=Homo sapiens OX=9606 GN=KRT76 PE=1 SV=2	KRT76	60091.4	59963.2	60727.9	73620.9	73064.5	74987.5	76725.8	79476.3	79650	69567.4	70941.5	72399.8		67075.9	74793.5	0.896815	-0.157117
PDLIM4	P50479	4	2	26.1601	0.0547239	0.0238096	1.05328	-0.0748855	MOCK	CoV-2(B)	PDZ and LIM domain protein 4 OS=Homo sapiens OX=9606 GN=PDLIM4 PE=1 SV=2	PDLIM4	26008.9	24714.8	24556.8	24480.2	24369.2	23512.8	27810.5	26602.7	26237.8	25395.1	24227.3	25235.4		24607.1	25918.1	0.949417	-0.0748855
PTGR2	Q8N8N7	1	1	11.7634	0.0547329	0.0238096	7.60284	2.92654	CoV-2(B)	MOCK	Prostaglandin reductase 2 OS=Homo sapiens OX=9606 GN=PTGR2 PE=1 SV=1	PTGR2	15519.1	14823.6	17221.6	1185.28	987.879	1056.85	1324.64	1130.21	1119.7	980.856	1041.55	1084.01		8465.71	1113.49	7.60284	2.92654
YKT6	O15498	4	2	19.6015	0.0548905	0.0238233	1.07787	0.108181	CoV-2(B)	MOCK	Synaptobrevin homolog YKT6 OS=Homo sapiens OX=9606 GN=YKT6 PE=1 SV=1	YKT6	19679.3	18453.4	19923.6	21512.8	19557.7	20404.8	17389.2	16936.1	17738.7	19419.2	19837.2	19575.8		19921.9	18482.7	1.07787	0.108181
UGP2	Q16851	13	6	82.1658	0.0549355	0.0238233	1.33341	0.41512	CoV-2(B)	MOCK	UTP--glucose-1-phosphate uridylyltransferase OS=Homo sapiens OX=9606 GN=UGP2 PE=1 SV=5	UGP2	189045	188605	182287	117360	113415	115415	130414	128282	126280	99333.1	98655	96592.5		151021	113259	1.33341	0.41512
GYS1	P13807	18	9	119.249	0.0550285	0.0238233	1.11304	0.154504	CoV-2(B)	MOCK	Glycogen [starch] synthase_ muscle OS=Homo sapiens OX=9606 GN=GYS1 PE=1 SV=2	GYS1	145044	138357	138207	173158	164502	167849	151445	144557	138735	136244	132845	129133		154520	138827	1.11304	0.154504
SEPTIN14	Q6ZU15	4	0	23.9841	0.0550695	0.0238233	1.10036	-0.137975	MOCK	CoV-2(B)	Septin-14 OS=Homo sapiens OX=9606 GN=SEPTIN14 PE=1 SV=2	SEPTIN14	18814.3	19310.5	20182.6	19982.1	21733.7	24133.8	20822.3	21471.8	22593.2	23679.8	24270.1	23780.1		20692.8	22769.6	0.908794	-0.137975
PCBP3	P57721	8	1	53.691	0.0556002	0.0240165	1.22072	-0.287729	MOCK	CoV-2(B)	Poly(rC)-binding protein 3 OS=Homo sapiens OX=9606 GN=PCBP3 PE=1 SV=2	PCBP3	172023	177465	172496	249652	250246	237954	272868	295887	292390	226275	219303	231180		209973	256317	0.81919	-0.287729
AKR1A1	P14550	10	6	73.1132	0.0556698	0.0240165	1.03506	-0.0497087	MOCK	CoV-2(B)	Aldo-keto reductase family 1 member A1 OS=Homo sapiens OX=9606 GN=AKR1A1 PE=1 SV=3	AKR1A1	56475.3	55276.9	56887.8	56910	55908.4	57029.6	56389.4	56395.6	57580.2	58354.8	59664.5	61969.7		56414.7	58392.4	0.966131	-0.0497087
GNAT2	P19087	8	2	52.1452	0.0561189	0.0241769	1.0575	-0.0806602	MOCK	CoV-2(B)	Guanine nucleotide-binding protein G(t) subunit alpha-2 OS=Homo sapiens OX=9606 GN=GNAT2 PE=1 SV=4	GNAT2	86901.1	85736	85043.9	85791.1	81783.6	77370.6	91899.6	93826.8	90837.6	84702.2	85371.3	84890.9		83771.1	88588.1	0.945625	-0.0806602
LDHC	P07864	7	1	58.5147	0.0564717	0.0242953	1.14506	-0.195424	MOCK	CoV-2(B)	L-lactate dehydrogenase C chain OS=Homo sapiens OX=9606 GN=LDHC PE=1 SV=4	LDHC	324683	365187	406425	375561	408966	442192	462815	497755	497912	398344	405624	397543		387169	443332	0.873316	-0.195424
ARF3	P61204;P84077	9	2	79.7044	0.0566789	0.0243509	1.15841	0.212148	CoV-2(B)	MOCK	ADP-ribosylation factor 3 OS=Homo sapiens OX=9606 GN=ARF3 PE=1 SV=2	ARF3	67851.7	65360.7	62222.2	87959.7	82585.8	84974.9	66189.1	61900.5	61459.9	69389.9	65541.9	64806		75159.2	64881.2	1.15841	0.212148
HADHB	P55084	8	6	48.843	0.0573361	0.0245994	1.06928	-0.0966422	MOCK	CoV-2(B)	Trifunctional enzyme subunit beta_ mitochondrial OS=Homo sapiens OX=9606 GN=HADHB PE=1 SV=3	HADHB	34655.7	35455.6	35827.7	37624.4	36511.8	35862.8	41418.9	41014.2	40226.4	36209.6	36024.6	36004.9		35989.7	38483.1	0.935207	-0.0966422
CFLAR	O15519	4	2	23.6939	0.057726	0.0247052	1.37397	0.458347	CoV-2(B)	MOCK	CASP8 and FADD-like apoptosis regulator OS=Homo sapiens OX=9606 GN=CFLAR PE=1 SV=1	CFLAR	78060.2	66344.5	64649.4	41477.1	38837	38843.9	39718.9	38208	37321.9	42393.4	40781.5	40455.6		54702	39813.2	1.37397	0.458347
UFM1	P61960	2	1	24.1389	0.0577407	0.0247052	1.05884	0.0824815	CoV-2(B)	MOCK	Ubiquitin-fold modifier 1 OS=Homo sapiens OX=9606 GN=UFM1 PE=1 SV=1	UFM1	13598	13876.2	13560.7	13288.9	12782.9	13874.4	12464.1	12747.3	12089.6	12028.9	13054.1	14097.1		13496.9	12746.9	1.05884	0.0824815
CCT2	P78371	23	15	163.628	0.058579	0.0250296	1.11163	0.152679	CoV-2(B)	MOCK	T-complex protein 1 subunit beta OS=Homo sapiens OX=9606 GN=CCT2 PE=1 SV=4	CCT2	138784	150216	152031	133392	138777	145001	109506	132984	135502	112751	133895	147381		143033	128670	1.11163	0.152679
NCLN	Q969V3	2	1	9.0233	0.0590147	0.0251813	1.12985	-0.176132	MOCK	CoV-2(B)	Nicalin OS=Homo sapiens OX=9606 GN=NCLN PE=1 SV=2	NCLN	14205.7	13503.4	14043.5	18289.5	18179.6	17954.4	18473.2	18346.2	19038.9	17571.8	17658.5	17576		16029.4	18110.8	0.885073	-0.176132
SLC25A24	Q6NUK1	2	1	10.1102	0.0591552	0.0251956	1.12556	-0.170648	MOCK	CoV-2(B)	Calcium-binding mitochondrial carrier protein SCaMC-1 OS=Homo sapiens OX=9606 GN=SLC25A24 PE=1 SV=2	SLC25A24	8993.06	8823.16	9262.2	6674.26	7326.32	7536.23	9208.22	9445.15	9776.22	8699.86	8470.38	9119.71		8102.54	9119.92	0.888444	-0.170648
PTBP1	P26599	10	10	81.4141	0.0592095	0.0251956	1.06938	0.09678	CoV-2(B)	MOCK	Polypyrimidine tract-binding protein 1 OS=Homo sapiens OX=9606 GN=PTBP1 PE=1 SV=1	PTBP1	49042	47712.4	46367.7	43618.9	41753	41398.9	43158.8	41721.5	41419.8	43516	41631.4	40934.2		44982.2	42063.6	1.06938	0.09678
RPL6	Q02878	8	5	69.3521	0.0597625	0.0253871	1.05074	-0.0714024	MOCK	CoV-2(B)	60S ribosomal protein L6 OS=Homo sapiens OX=9606 GN=RPL6 PE=1 SV=3	RPL6	68149	66120.7	65090.2	66273.9	62320.7	62135.3	69276.2	65359.2	65339.3	73466	68460.9	67980.4		65015	68313.7	0.951712	-0.0714024
DSTN	P60981	14	8	123.257	0.0598222	0.0253871	1.10552	-0.144725	MOCK	CoV-2(B)	Destrin OS=Homo sapiens OX=9606 GN=DSTN PE=1 SV=3	DSTN	138978	132906	136344	120926	114583	112312	154765	146217	139354	137165	132252	126075		126008	139305	0.904552	-0.144725
RAB7A	P51149	11	7	97.301	0.0599885	0.0254231	1.078	-0.108354	MOCK	CoV-2(B)	Ras-related protein Rab-7a OS=Homo sapiens OX=9606 GN=RAB7A PE=1 SV=1	RAB7A	480302	493721	499053	474696	460544	481802	470105	480197	501803	538539	566109	558784		481686	519256	0.927646	-0.108354
CBR3	O75828	8	4	60.2214	0.0605941	0.025645	1.11241	0.153694	CoV-2(B)	MOCK	Carbonyl reductase [NADPH] 3 OS=Homo sapiens OX=9606 GN=CBR3 PE=1 SV=3	CBR3	61456.4	63290.4	64189.2	68546.1	72252	73070.8	54770.6	55495.3	54305.8	62941.1	66616.3	67970.5		67134.1	60350	1.11241	0.153694
DNM1L	O00429	17	7	107.335	0.0607044	0.0256569	1.04169	-0.0589225	MOCK	CoV-2(B)	Dynamin-1-like protein OS=Homo sapiens OX=9606 GN=DNM1L PE=1 SV=2	DNM1L	88590	89274.8	89385.4	95636.9	95586.4	97691	98569.7	97780.9	94390.1	97811	93855.6	96942.2		92694.1	96558.3	0.959981	-0.0589225
TES	Q9UGI8	10	7	71.1216	0.0609789	0.0257381	1.08902	-0.123027	MOCK	CoV-2(B)	Testin OS=Homo sapiens OX=9606 GN=TES PE=1 SV=1	TES	58702.9	54647.9	56707.8	55754.6	53920.6	55466.6	68587.6	63532.4	64403.1	58350	55511.4	54654.3		55866.7	60839.8	0.918259	-0.123027
CDK6	Q00534	6	0	30.8274	0.061404	0.0258738	1.07506	-0.104422	MOCK	CoV-2(B)	Cyclin-dependent kinase 6 OS=Homo sapiens OX=9606 GN=CDK6 PE=1 SV=1	CDK6	48152.4	50856.9	48721.8	56638.7	53599.7	54300.9	52579.3	53825	53389.2	58742.4	57259.6	59915		52045.1	55951.7	0.930178	-0.104422
ERLIN2	O94905;O75477	11	5	63.7534	0.0614661	0.0258738	1.05057	-0.0711784	MOCK	CoV-2(B)	Erlin-2 OS=Homo sapiens OX=9606 GN=ERLIN2 PE=1 SV=1	ERLIN2	54937.8	57130	59816	58141.5	59243.8	63294.1	61334.6	62606	62194	58361.4	61355	64542.8		58760.5	61732.3	0.95186	-0.0711784
VIM	P08670	58	41	657.845	0.061598	0.0258944	1.04788	0.067475	CoV-2(B)	MOCK	Vimentin OS=Homo sapiens OX=9606 GN=VIM PE=1 SV=4	VIM	1.50087e+06	1.49149e+06	1.49092e+06	1.39526e+06	1.36594e+06	1.3658e+06	1.43167e+06	1.38115e+06	1.36787e+06	1.37718e+06	1.3309e+06	1.32809e+06		1.43505e+06	1.36948e+06	1.04788	0.067475
AIMP1	Q12904	3	0	23.0353	0.0618974	0.0259853	1.23762	0.307566	CoV-2(B)	MOCK	Aminoacyl tRNA synthase complex-interacting multifunctional protein 1 OS=Homo sapiens OX=9606 GN=AIMP1 PE=1 SV=2	AIMP1	12423.7	14004.2	14069.9	9222.3	9078.62	8934.63	9808.45	8919.99	8853.8	9422.75	9003.56	8720.28		11288.9	9121.47	1.23762	0.307566
XIRP2	A4UGR9	6	2	30.4394	0.0628547	0.0263512	1.08006	-0.111106	MOCK	CoV-2(B)	Xin actin-binding repeat-containing protein 2 OS=Homo sapiens OX=9606 GN=XIRP2 PE=1 SV=2	XIRP2	55505.2	56300.4	54847.4	49839.7	46289.5	47001.8	58207	55480.8	56633.9	56306.7	52827.4	55128.3		51630.7	55764	0.925878	-0.111106
ANP32A	P39687;Q92688	7	3	51.6686	0.0629709	0.0263512	1.15088	-0.202736	MOCK	CoV-2(B)	Acidic leucine-rich nuclear phosphoprotein 32 family member A OS=Homo sapiens OX=9606 GN=ANP32A PE=1 SV=1	ANP32A	145501	142535	141592	111975	114160	108183	159408	162811	155426	136562	133846	131157		127324	146535	0.868901	-0.202736
PGK1	P00558	43	28	444.855	0.0630219	0.0263512	1.07349	-0.102306	MOCK	CoV-2(B)	Phosphoglycerate kinase 1 OS=Homo sapiens OX=9606 GN=PGK1 PE=1 SV=3	PGK1	880063	880936	889324	778882	771025	781161	933167	913956	937140	859373	845561	858267		830232	891244	0.931543	-0.102306
HSPA2	P54652	25	10	214.938	0.0632043	0.0263921	1.09563	-0.131758	MOCK	CoV-2(B)	Heat shock-related 70 kDa protein 2 OS=Homo sapiens OX=9606 GN=HSPA2 PE=1 SV=1	HSPA2	472875	461901	462260	555578	548343	533704	568874	599471	586246	529806	514554	525909		505777	554143	0.912718	-0.131758
TXNDC5	Q8NBS9	17	12	180.708	0.0638603	0.0266304	1.08058	-0.111804	MOCK	CoV-2(B)	Thioredoxin domain-containing protein 5 OS=Homo sapiens OX=9606 GN=TXNDC5 PE=1 SV=2	TXNDC5	212360	209060	214186	229079	220527	225144	215797	219700	220925	248309	254190	257021		218393	235990	0.92543	-0.111804
KRT16	P08779	12	3	89.8224	0.0647138	0.0269269	1.38896	0.474003	CoV-2(B)	MOCK	Keratin_ type I cytoskeletal 16 OS=Homo sapiens OX=9606 GN=KRT16 PE=1 SV=4	KRT16	90296.9	93845.2	95977.6	51833.8	53619.3	55918.7	62912.7	61360.1	62875.3	44045.5	43605	43059.6		73581.9	52976.4	1.38896	0.474003
GSR	P00390	15	9	100.744	0.0647437	0.0269269	1.03769	-0.053372	MOCK	CoV-2(B)	Glutathione reductase_ mitochondrial OS=Homo sapiens OX=9606 GN=GSR PE=1 SV=2	GSR	173201	170818	173129	164829	158789	159789	175276	172869	168682	178556	170710	172171		166759	173044	0.963681	-0.053372
NMT1	P30419	2	1	11.1707	0.0649271	0.0269673	1.07459	0.103783	CoV-2(B)	MOCK	Glycylpeptide N-tetradecanoyltransferase 1 OS=Homo sapiens OX=9606 GN=NMT1 PE=1 SV=2	NMT1	7627.14	7278.96	7266.18	8586.1	8121.17	8228.71	7640.88	7511.47	7112.71	7396.75	7459.94	6716.72		7851.38	7306.41	1.07459	0.103783
NEXN	Q0ZGT2	8	2	41.5417	0.0655171	0.0271762	1.1798	0.238541	CoV-2(B)	MOCK	Nexilin OS=Homo sapiens OX=9606 GN=NEXN PE=1 SV=1	NEXN	19202.1	21287	25519.2	18213.4	19375.6	24798.7	17067.5	17819.7	23179.9	16236.5	16088.7	18436.4		21399.3	18138.1	1.1798	0.238541
HNRNPL	P14866	7	3	44.8108	0.0661454	0.0273862	1.15194	-0.204062	MOCK	CoV-2(B)	Heterogeneous nuclear ribonucleoprotein L OS=Homo sapiens OX=9606 GN=HNRNPL PE=1 SV=2	HNRNPL	29335.2	29141.3	29812.9	40505.1	38251.6	39160.2	35859.4	36298.3	39024.9	41025.8	42013.1	43315.1		34367.7	39589.5	0.868103	-0.204062
NAMPT	P43490	20	11	134.047	0.0661988	0.0273862	1.10255	0.140848	CoV-2(B)	MOCK	Nicotinamide phosphoribosyltransferase OS=Homo sapiens OX=9606 GN=NAMPT PE=1 SV=1	NAMPT	114425	118493	125280	150485	137099	134780	116725	112831	112785	128061	118941	118616		130094	117993	1.10255	0.140848
GNPDA2	Q8TDQ7;P46926	3	1	17.6058	0.0667179	0.0275292	1.16151	-0.216	MOCK	CoV-2(B)	Glucosamine-6-phosphate isomerase 2 OS=Homo sapiens OX=9606 GN=GNPDA2 PE=1 SV=1	GNPDA2	12347.3	13126.1	13753.3	10694.2	10485	10265.2	12345.8	11971.4	12137	15952.1	14673.3	15005.3		11778.5	13680.8	0.860949	-0.216
PZP	P20742	18	6	120.609	0.0667207	0.0275292	1.2059	-0.270114	MOCK	CoV-2(B)	Pregnancy zone protein OS=Homo sapiens OX=9606 GN=PZP PE=1 SV=4	PZP	526523	508713	486133	374904	365824	365908	485192	457493	440529	609912	599949	576045		438001	528187	0.829254	-0.270114
PPA1	Q15181	9	7	63.4842	0.0668955	0.0275649	1.09426	0.129961	CoV-2(B)	MOCK	Inorganic pyrophosphatase OS=Homo sapiens OX=9606 GN=PPA1 PE=1 SV=2	PPA1	19896.1	19070.1	17668.1	21774.8	21245.4	20678.4	19783.5	19969.8	18447.7	18002.8	17199.4	16563.8		20055.5	18327.8	1.09426	0.129961
TFRC	P02786	28	12	202.087	0.0676119	0.0278234	1.42423	0.510185	CoV-2(B)	MOCK	Transferrin receptor protein 1 OS=Homo sapiens OX=9606 GN=TFRC PE=1 SV=2	TFRC	620547	628571	623300	331093	316358	325653	343385	341241	341319	319895	326876	325217		474254	332989	1.42423	0.510185
PCMT1	P22061	5	2	29.266	0.067989	0.0279327	1.10719	-0.1469	MOCK	CoV-2(B)	Protein-L-isoaspartate(D-aspartate) O-methyltransferase OS=Homo sapiens OX=9606 GN=PCMT1 PE=1 SV=4	PCMT1	19400.7	20113.8	24620.2	20840.3	19881.2	18814.5	19993.5	22320.1	23360.4	22794.9	22957.8	25500.1		20611.8	22821.1	0.903189	-0.1469
PSMC1	P62191	14	8	87.3852	0.0681243	0.0279327	1.05542	-0.0778125	MOCK	CoV-2(B)	26S proteasome regulatory subunit 4 OS=Homo sapiens OX=9606 GN=PSMC1 PE=1 SV=1	PSMC1	104611	100925	106886	101413	100012	103455	113023	111372	117330	100851	103507	105428		102884	108585	0.947493	-0.0778125
RTCB	Q9Y3I0	6	3	34.9483	0.0681458	0.0279327	1.04564	0.0643885	CoV-2(B)	MOCK	RNA-splicing ligase RtcB homolog OS=Homo sapiens OX=9606 GN=RTCB PE=1 SV=1	RTCB	32620.5	33831.9	33245.1	36205.5	34290.3	33804.9	33665.9	34108	33273.2	31551.7	31253.1	31241.9		33999.7	32515.6	1.04564	0.0643885
ATP6V1B1	P15313	4	2	15.7099	0.0682508	0.0279391	1.11842	-0.161468	MOCK	CoV-2(B)	V-type proton ATPase subunit B_ kidney isoform OS=Homo sapiens OX=9606 GN=ATP6V1B1 PE=1 SV=3	ATP6V1B1	9530.11	9967.23	9360.63	11343	11653.8	12355.8	11034.8	11371.1	11247.1	12562.9	12251.7	13347.1		10701.8	11969.1	0.894115	-0.161468
LMCD1	Q9NZU5	8	6	52.7639	0.0683921	0.0279603	1.14873	-0.200036	MOCK	CoV-2(B)	LIM and cysteine-rich domains protein 1 OS=Homo sapiens OX=9606 GN=LMCD1 PE=1 SV=1	LMCD1	45902.9	45657.7	45225.1	63255.9	61771.3	64639.9	63606.1	63941.6	63941.9	59845.7	60598.7	63071.2		54408.8	62500.8	0.870529	-0.200036
RAB43	Q86YS6	5	2	45.0453	0.0695816	0.0284094	1.26566	0.339886	CoV-2(B)	MOCK	Ras-related protein Rab-43 OS=Homo sapiens OX=9606 GN=RAB43 PE=1 SV=1	RAB43	57141.9	57088.2	56987.2	90891.3	89950	90276.3	59685.5	59349.8	56504	57875.1	58818.8	57257.2		73722.5	58248.4	1.26566	0.339886
PRPF19	Q9UMS4	1	1	5.452	0.0698614	0.0284864	1.23439	-0.303802	MOCK	CoV-2(B)	Pre-mRNA-processing factor 19 OS=Homo sapiens OX=9606 GN=PRPF19 PE=1 SV=1	PRPF19	2041.25	1839.32	2169.62	3246.09	3326.94	3550.11	3049.4	3381.18	3192.83	3517.23	3462.99	3360.62		2695.56	3327.37	0.810115	-0.303802
ERO1A	Q96HE7	14	8	99.2721	0.0704078	0.0286173	1.09989	-0.137364	MOCK	CoV-2(B)	ERO1-like protein alpha OS=Homo sapiens OX=9606 GN=ERO1A PE=1 SV=2	ERO1A	79572.7	78825.4	81112.2	66369.9	65065.6	65852.4	86018	83097.5	82358.3	76866.4	75617.7	76473.4		72799.7	80071.9	0.909179	-0.137364
CARS1	P49589	5	2	32.0744	0.0704233	0.0286173	1.04394	-0.0620391	MOCK	CoV-2(B)	Cysteine--tRNA ligase_ cytoplasmic OS=Homo sapiens OX=9606 GN=CARS1 PE=1 SV=3	CARS1	13209.2	13388.2	13492.4	12668.8	12023.8	12087	13132.8	13511.9	13688.1	13354	13290.9	13269.2		12811.6	13374.5	0.957909	-0.0620391
SSR1	P43307	2	2	7.6656	0.0704574	0.0286173	1.08382	-0.116125	MOCK	CoV-2(B)	Translocon-associated protein subunit alpha OS=Homo sapiens OX=9606 GN=SSR1 PE=1 SV=3	SSR1	11958.1	12119.2	11475.8	13594.4	13579.6	12664.7	13733.8	12872.6	12483.1	15138.1	13416.3	14067.3		12565.3	13618.5	0.922662	-0.116125
INTS8	Q75QN2	4	1	25.2074	0.0706589	0.0286619	1.1038	-0.142478	MOCK	CoV-2(B)	Integrator complex subunit 8 OS=Homo sapiens OX=9606 GN=INTS8 PE=1 SV=1	INTS8	66444.3	68568.8	68962.8	82467.4	81160.1	78641.1	75898	78288.9	76380.1	83830.3	88486.5	89680.7		74374.1	82094.1	0.905962	-0.142478
FBLN5	Q9UBX5	4	2	23.175	0.0710461	0.0287495	1.12171	-0.1657	MOCK	CoV-2(B)	Fibulin-5 OS=Homo sapiens OX=9606 GN=FBLN5 PE=1 SV=1	FBLN5	25463.3	25661.4	25133.4	22104.2	21713.6	22050.3	29095.8	29199.4	29187.5	25009.8	23706.7	23225.1		23687.7	26570.7	0.891496	-0.1657
ZNF814	B7Z6K7	3	1	14.257	0.071059	0.0287495	1.10708	-0.146764	MOCK	CoV-2(B)	Zinc finger protein 814 OS=Homo sapiens OX=9606 GN=ZNF814 PE=1 SV=2	ZNF814	10348	9955.72	8839.69	12846.5	11166.2	10789.4	12456.9	12071.4	12065.4	11389.6	11507.1	11302.7		10657.6	11798.8	0.903274	-0.146764
DARS1	P14868	12	8	95.1048	0.0722812	0.0291859	1.04573	-0.0645143	MOCK	CoV-2(B)	Aspartate--tRNA ligase_ cytoplasmic OS=Homo sapiens OX=9606 GN=DARS1 PE=1 SV=2	DARS1	92618.2	89144	92296.8	88550.2	83935.3	84384.9	96234.7	90592	90065.7	97181.4	90253	90883.4		88488.2	92535	0.956267	-0.0645143
MYOF	Q9NZM1	63	48	420.106	0.0723244	0.0291859	1.27198	0.347078	CoV-2(B)	MOCK	Myoferlin OS=Homo sapiens OX=9606 GN=MYOF PE=1 SV=1	MYOF	1.25178e+06	1.22761e+06	1.245e+06	826354	764769	769654	895817	817711	845865	764486	728368	731755		1.01419e+06	797334	1.27198	0.347078
AFP	P02771	8	2	63.7531	0.0735766	0.0296529	1.05636	-0.079108	MOCK	CoV-2(B)	Alpha-fetoprotein OS=Homo sapiens OX=9606 GN=AFP PE=1 SV=1	AFP	61744.5	60062.6	61237.5	58394.3	56243.7	54386.5	65298.8	63939.9	63124.5	62278.8	58563.4	58707.9		58678.2	61985.6	0.946643	-0.079108
UBE2L3	P68036;A0A1B0GUS4	5	2	42.5259	0.0745327	0.0299995	1.11606	-0.158413	MOCK	CoV-2(B)	Ubiquitin-conjugating enzyme E2 L3 OS=Homo sapiens OX=9606 GN=UBE2L3 PE=1 SV=1	UBE2L3	21601.7	21398.8	21580.5	26272.3	28122.6	24758.8	24377.1	27598.1	24301.1	27504	29186.4	27449.8		23955.8	26736.1	0.89601	-0.158413
BCAP31	P51572	4	1	31.0135	0.0754642	0.0303353	1.04901	0.0690306	CoV-2(B)	MOCK	B-cell receptor-associated protein 31 OS=Homo sapiens OX=9606 GN=BCAP31 PE=1 SV=3	BCAP31	42628.6	43129.9	45517.7	43837.6	43374.1	46105.2	44586.2	43480.6	43672.2	39515.4	40990.2	39986.1		44098.8	42038.5	1.04901	0.0690306
PPP1CB	P62140	15	3	130.468	0.0762573	0.0306147	1.06512	0.0910114	CoV-2(B)	MOCK	Serine/threonine-protein phosphatase PP1-beta catalytic subunit OS=Homo sapiens OX=9606 GN=PPP1CB PE=1 SV=3	PPP1CB	159059	165320	167367	145702	145299	146224	139893	141515	140923	146647	149053	154147		154828	145363	1.06512	0.0910114
TARDBP	Q13148	4	1	25.048	0.0769323	0.0308461	1.08133	0.112813	CoV-2(B)	MOCK	TAR DNA-binding protein 43 OS=Homo sapiens OX=9606 GN=TARDBP PE=1 SV=1	TARDBP	54950.9	54397	54513.5	47679.7	45751.5	48993.6	50626.4	49928.1	45063.4	45824.6	45103.4	46702.4		51047.7	47208.1	1.08133	0.112813
HAUS4	Q9H6D7	8	5	33.9106	0.078356	0.0313766	1.07115	-0.0991608	MOCK	CoV-2(B)	HAUS augmin-like complex subunit 4 OS=Homo sapiens OX=9606 GN=HAUS4 PE=1 SV=1	HAUS4	126329	125063	121753	141383	132744	129490	128274	129802	133093	146656	147219	146985		129460	138671	0.933576	-0.0991608
HSPA4	P34932	27	16	204.688	0.0801652	0.03206	1.06846	-0.0955272	MOCK	CoV-2(B)	Heat shock 70 kDa protein 4 OS=Homo sapiens OX=9606 GN=HSPA4 PE=1 SV=4	HSPA4	169232	163897	164042	191012	187714	196005	189551	191977	198258	183160	187034	195299		178650	190880	0.93593	-0.0955272
PHGDH	O43175	19	14	182.047	0.0808603	0.032236	1.10625	-0.145671	MOCK	CoV-2(B)	D-3-phosphoglycerate dehydrogenase OS=Homo sapiens OX=9606 GN=PHGDH PE=1 SV=4	PHGDH	288531	293445	290979	353632	360007	345380	368443	387464	383000	333964	325981	338384		321996	356206	0.903959	-0.145671
GAA	P10253	14	8	93.5512	0.0810052	0.032236	1.28756	0.364642	CoV-2(B)	MOCK	Lysosomal alpha-glucosidase OS=Homo sapiens OX=9606 GN=GAA PE=1 SV=4	GAA	112887	104702	100139	65401.8	62570.9	64419.6	66752	69549.8	66899	64059.8	66153.6	62775.6		85019.9	66031.6	1.28756	0.364642
HNRNPU	Q00839	18	11	119.315	0.0810075	0.032236	1.39935	0.484755	CoV-2(B)	MOCK	Heterogeneous nuclear ribonucleoprotein U OS=Homo sapiens OX=9606 GN=HNRNPU PE=1 SV=6	HNRNPU	233751	223725	226937	122010	118186	117973	132414	132863	129159	117891	115009	117713		173764	124175	1.39935	0.484755
PTGS1	P23219	13	9	110.966	0.0810181	0.032236	1.04352	-0.0614617	MOCK	CoV-2(B)	Prostaglandin G/H synthase 1 OS=Homo sapiens OX=9606 GN=PTGS1 PE=1 SV=2	PTGS1	59202.6	57869.3	55928.6	64301.1	62514.7	61519.2	64064.8	62619.9	61022.2	62406.4	64029.9	62918.5		60222.6	62843.6	0.958293	-0.0614617
TXN	P10599	6	6	56.3792	0.0811773	0.0322581	1.09983	-0.137287	MOCK	CoV-2(B)	Thioredoxin OS=Homo sapiens OX=9606 GN=TXN PE=1 SV=3	TXN	64740	65140.1	62581.9	62296.6	57079.9	57225.8	60039.4	62777	61888	75680.5	72526.4	72998.7		61510.7	67651.6	0.909228	-0.137287
U2AF2	P26368	3	1	21.1382	0.0812802	0.0322581	1.05332	0.0749428	CoV-2(B)	MOCK	Splicing factor U2AF 65 kDa subunit OS=Homo sapiens OX=9606 GN=U2AF2 PE=1 SV=4	U2AF2	8648.18	9058.56	8890.24	8475.75	8615.11	9564.54	7850.32	8219.81	8489.35	8339.11	8553.19	9104.95		8875.4	8426.12	1.05332	0.0749428
IMPDH2	P12268	2	1	10.8778	0.0819062	0.0324653	1.1599	0.214004	CoV-2(B)	MOCK	Inosine-5'-monophosphate dehydrogenase 2 OS=Homo sapiens OX=9606 GN=IMPDH2 PE=1 SV=2	IMPDH2	2507.29	2598.55	2909.52	3604.31	3483.21	3384.79	2526.61	2506.09	2347.81	2776.47	2927.37	2854.63		3081.28	2656.5	1.1599	0.214004
EHD2	Q9NZN4	23	13	230.509	0.0826926	0.0327355	1.04136	0.0584704	CoV-2(B)	MOCK	EH domain-containing protein 2 OS=Homo sapiens OX=9606 GN=EHD2 PE=1 SV=2	EHD2	214221	212798	207169	226139	215692	219632	199351	200366	198647	218451	213334	214041		215942	207365	1.04136	0.0584704
SEC13	P55735	8	5	62.2049	0.0833005	0.0329344	1.11961	-0.16299	MOCK	CoV-2(B)	Protein SEC13 homolog OS=Homo sapiens OX=9606 GN=SEC13 PE=1 SV=3	SEC13	22764.1	22016.4	21353	29826.3	28468.9	29089.1	29251.1	28923.6	28954.8	28060	27696.7	28993.2		25586.3	28646.6	0.893172	-0.16299
FLT3	P36888	9	4	43.5089	0.0840491	0.0331883	1.12685	0.172301	CoV-2(B)	MOCK	Receptor-type tyrosine-protein kinase FLT3 OS=Homo sapiens OX=9606 GN=FLT3 PE=1 SV=2	FLT3	808146	839024	848220	868678	895131	962137	868672	867100	896644	655643	671978	673514		870223	772258	1.12685	0.172301
ELAVL1	Q15717	4	1	19.2397	0.0853716	0.033641	1.06695	0.0934952	CoV-2(B)	MOCK	ELAV-like protein 1 OS=Homo sapiens OX=9606 GN=ELAVL1 PE=1 SV=2	ELAVL1	35986.2	35201.5	33947.3	31090.2	30158.4	33559.6	33157	32254.7	29283.8	30638.6	31133	30929.6		33323.9	31232.8	1.06695	0.0934952
BAG3	O95817	6	6	47.2903	0.085411	0.033641	1.07987	0.110859	CoV-2(B)	MOCK	BAG family molecular chaperone regulator 3 OS=Homo sapiens OX=9606 GN=BAG3 PE=1 SV=3	BAG3	26194.7	24118.8	23668.9	26212	24465.8	25543.6	21182.6	21469.4	22974.6	22282.3	23944.2	27241.2		25034	23182.4	1.07987	0.110859
ACTR3B	Q9P1U1;Q9C0K3	4	2	26.9527	0.0857628	0.0337371	1.15204	-0.204197	MOCK	CoV-2(B)	Actin-related protein 3B OS=Homo sapiens OX=9606 GN=ACTR3B PE=2 SV=1	ACTR3B	42126.4	39794.6	41853.5	55174.5	53410.4	57715.4	51257.2	49565.6	52734	63658.9	60010	56953.4		48345.8	55696.5	0.868022	-0.204197
DLST	P36957	9	7	53.1221	0.0860791	0.0338189	1.02527	-0.0359969	MOCK	CoV-2(B)	Dihydrolipoyllysine-residue succinyltransferase component of 2-oxoglutarate dehydrogenase complex_ mitochondrial OS=Homo sapiens OX=9606 GN=DLST PE=1 SV=4	DLST	36870.7	38069.2	36897.8	35412.7	35702.6	36190.9	37632.1	37020.9	38133	36840.4	36693	38361.3		36524	37446.8	0.975358	-0.0359969
BASP1	P80723	6	2	47.5822	0.0865886	0.0339763	1.09462	0.130425	CoV-2(B)	MOCK	Brain acid soluble protein 1 OS=Homo sapiens OX=9606 GN=BASP1 PE=1 SV=2	BASP1	49988.1	48974.9	55088.1	58568.3	56481.2	64237.3	52696.2	51649.2	54091.2	48561	47703.7	49823.7		55556.3	50754.2	1.09462	0.130425
AP1B1	Q10567	13	2	92.4652	0.0879439	0.0344648	1.12245	-0.16665	MOCK	CoV-2(B)	AP-1 complex subunit beta-1 OS=Homo sapiens OX=9606 GN=AP1B1 PE=1 SV=3	AP1B1	50233.3	48798.8	51174.5	65085.9	64700.2	67095	62483.1	60616.4	61826.9	67757.5	67909.8	68994.7		57848	64931.4	0.890909	-0.16665
RHOA	P61586	9	4	66.1352	0.0882831	0.0345544	1.09729	0.133949	CoV-2(B)	MOCK	Transforming protein RhoA OS=Homo sapiens OX=9606 GN=RHOA PE=1 SV=1	RHOA	60019.3	57262	55185.1	54277.4	48137	46419.4	52709.2	50099	47961.9	50763.1	46509.5	44769.1		53550	48802	1.09729	0.133949
LMAN1	P49257	12	5	102.635	0.0888001	0.0347133	1.05226	0.0734922	CoV-2(B)	MOCK	Protein ERGIC-53 OS=Homo sapiens OX=9606 GN=LMAN1 PE=1 SV=2	LMAN1	105547	102136	101867	107169	107566	100005	96328.9	93056.7	92275.4	107336	103604	100683		104048	98880.7	1.05226	0.0734922
CDK13	Q14004	2	1	9.2693	0.0899952	0.0351058	1.22718	0.295348	CoV-2(B)	MOCK	Cyclin-dependent kinase 13 OS=Homo sapiens OX=9606 GN=CDK13 PE=1 SV=2	CDK13	8628.32	9560.51	10626.3	6337.79	6642.63	6488.07	5837.3	6277.91	6302.74	6296.88	6771.4	7858.91		8047.27	6557.52	1.22718	0.295348
SEPTIN11	Q9NVA2	15	8	108.476	0.0900292	0.0351058	1.04661	-0.0657287	MOCK	CoV-2(B)	Septin-11 OS=Homo sapiens OX=9606 GN=SEPTIN11 PE=1 SV=3	SEPTIN11	104038	104915	109382	104469	107276	114166	120368	114775	113891	111675	108268	105298		107374	112379	0.955463	-0.0657287
PDLIM2	Q96JY6	7	1	45.3704	0.0902118	0.0351332	1.04597	-0.0648349	MOCK	CoV-2(B)	PDZ and LIM domain protein 2 OS=Homo sapiens OX=9606 GN=PDLIM2 PE=1 SV=1	PDLIM2	44152	46425.8	48710.6	44128.7	44193	47192.7	46747	49007.1	50311.3	45501.5	46336.5	49530.7		45800.5	47905.7	0.956055	-0.0648349
APMAP	Q9HDC9	13	5	88.0668	0.0905223	0.0351783	1.64264	0.716017	CoV-2(B)	MOCK	Adipocyte plasma membrane-associated protein OS=Homo sapiens OX=9606 GN=APMAP PE=1 SV=2	APMAP	298381	266119	214882	116296	105114	95775.4	121673	103263	89533.9	134026	116645	102423		182761	111261	1.64264	0.716017
TUBB2B	Q9BVA1	30	0	391.834	0.0905528	0.0351783	1.06414	0.0896845	CoV-2(B)	MOCK	Tubulin beta-2B chain OS=Homo sapiens OX=9606 GN=TUBB2B PE=1 SV=1	TUBB2B	971365	965078	945136	873943	860987	850932	831130	815748	800775	905642	897941	886671		911240	856318	1.06414	0.0896845
SIX6OS1	Q8N1H7	3	1	16.1076	0.0908926	0.0352664	1.08248	-0.114345	MOCK	CoV-2(B)	Protein SIX6OS1 OS=Homo sapiens OX=9606 GN=SIX6OS1 PE=1 SV=2	SIX6OS1	52042.6	47997.2	53403.6	43913.2	44536	48410.9	55860.3	50660.6	50522.2	57592.3	51618.8	47994.8		48383.9	52374.8	0.923801	-0.114345
POFUT1	Q9H488	2	0	9.5819	0.0915093	0.0354616	1.13208	-0.178978	MOCK	CoV-2(B)	GDP-fucose protein O-fucosyltransferase 1 OS=Homo sapiens OX=9606 GN=POFUT1 PE=1 SV=1	POFUT1	7136.04	7091.71	7714.15	8974.87	8231.15	9365.13	7599.56	8892.38	8605.03	9299.97	10233.9	10289.9		8085.51	9153.46	0.883329	-0.178978
PYGM	P11217	27	8	160.295	0.0918246	0.0355397	1.06651	-0.0928963	MOCK	CoV-2(B)	Glycogen phosphorylase_ muscle form OS=Homo sapiens OX=9606 GN=PYGM PE=1 SV=6	PYGM	108925	106363	106193	125628	120617	120088	129354	127830	123066	120195	117498	115616		114636	122260	0.937638	-0.0928963
GLS	O94925	11	4	64.9567	0.0919955	0.0355618	1.11406	-0.155827	MOCK	CoV-2(B)	Glutaminase kidney isoform_ mitochondrial OS=Homo sapiens OX=9606 GN=GLS PE=1 SV=1	GLS	93550.4	88856	92805.8	116469	110216	109834	122495	119183	122783	111941	107552	97550.3		101955	113584	0.897617	-0.155827
CAND1	Q86VP6	24	10	143.642	0.0925538	0.0357334	1.12067	-0.164359	MOCK	CoV-2(B)	Cullin-associated NEDD8-dissociated protein 1 OS=Homo sapiens OX=9606 GN=CAND1 PE=1 SV=2	CAND1	404153	407202	401566	362620	367606	380061	475823	478750	500790	380053	372994	395136		387201	433924	0.892325	-0.164359
WDFY1	Q8IWB7	1	1	5.0798	0.0931044	0.0359016	1.13632	-0.184371	MOCK	CoV-2(B)	WD repeat and FYVE domain-containing protein 1 OS=Homo sapiens OX=9606 GN=WDFY1 PE=1 SV=1	WDFY1	1639.41	1172.53	1509.71	1622.76	1585.88	1854.99	1851.25	1603.89	1648.4	1799.05	1714.99	2047.11		1564.21	1777.45	0.880033	-0.184371
PARVB	Q9HBI1	3	0	18.0085	0.0935558	0.0360161	1.05392	-0.0757629	MOCK	CoV-2(B)	Beta-parvin OS=Homo sapiens OX=9606 GN=PARVB PE=1 SV=1	PARVB	37471.2	36977.4	36913.5	38205.7	38191.1	42518.9	40680	42492.5	42534.9	37940.5	39099.7	39946.5		38379.6	40449	0.94884	-0.0757629
CFL1	P23528	15	6	200.36	0.0936318	0.0360161	1.0576	-0.0807904	MOCK	CoV-2(B)	Cofilin-1 OS=Homo sapiens OX=9606 GN=CFL1 PE=1 SV=3	CFL1	343634	330422	322480	365616	339684	328524	388257	365504	355717	367342	329930	340551		338393	357884	0.945539	-0.0807904
LYN	P07948	10	3	59.5936	0.0946836	0.0363758	1.16859	-0.224771	MOCK	CoV-2(B)	Tyrosine-protein kinase Lyn OS=Homo sapiens OX=9606 GN=LYN PE=1 SV=3	LYN	185848	194355	185619	248884	248399	237009	274050	295636	289472	221008	214325	224810		216686	253217	0.855731	-0.224771
GPX1	P07203	2	1	12.3479	0.0951797	0.0365078	1.05433	-0.0763311	MOCK	CoV-2(B)	Glutathione peroxidase 1 OS=Homo sapiens OX=9606 GN=GPX1 PE=1 SV=4	GPX1	6025.65	6103.18	6400.46	6773.34	6438.56	6627.11	7086.34	6995.69	7090.47	6576.54	6340.52	6363.41		6394.72	6742.16	0.948467	-0.0763311
HEATR9	A2RTY3	4	1	21.1457	0.095261	0.0365078	1.09739	0.134072	CoV-2(B)	MOCK	Protein HEATR9 OS=Homo sapiens OX=9606 GN=HEATR9 PE=1 SV=2	HEATR9	225696	228710	230505	235402	235826	242028	178410	193888	193707	231014	227412	249658		233028	212348	1.09739	0.134072
PGD	P52209	22	16	192.997	0.0957671	0.0366568	1.05027	0.0707622	CoV-2(B)	MOCK	6-phosphogluconate dehydrogenase_ decarboxylating OS=Homo sapiens OX=9606 GN=PGD PE=1 SV=3	PGD	165365	163127	168755	179273	173912	179730	170450	173017	169716	154923	157141	155605		171694	163475	1.05027	0.0707622
ARHGDIA	P52565	7	5	82.7844	0.0959302	0.0366743	1.06707	-0.0936573	MOCK	CoV-2(B)	Rho GDP-dissociation inhibitor 1 OS=Homo sapiens OX=9606 GN=ARHGDIA PE=1 SV=3	ARHGDIA	61093.6	59970.9	61431.5	59242.6	59225.7	56024.3	67657.8	68797.4	66991.7	60925.1	58250.1	58310.4		59498.1	63488.7	0.937144	-0.0936573
SELENOM	Q8WWX9	2	2	9.0551	0.0974189	0.0371979	1.09027	-0.124686	MOCK	CoV-2(B)	Selenoprotein M OS=Homo sapiens OX=9606 GN=SELENOM PE=1 SV=3	SELENOM	4400.38	4367.18	4263.67	3459.85	3452.33	3536.96	4356.82	4199.08	4263.62	4398.19	4240.59	4141.66		3913.4	4266.66	0.917203	-0.124686
DAZAP1	Q96EP5	3	2	16.7556	0.0978433	0.0373143	1.22516	0.292969	CoV-2(B)	MOCK	DAZ-associated protein 1 OS=Homo sapiens OX=9606 GN=DAZAP1 PE=1 SV=1	DAZAP1	11757.8	12063.9	13249.7	8745.87	9906.91	13955.4	7968.2	7744	11240.1	7844.65	8892.66	13184.2		11613.2	9478.97	1.22516	0.292969
GMPR2	Q9P2T1	1	1	5.5405	0.0986863	0.0375899	1.10303	-0.141476	MOCK	CoV-2(B)	GMP reductase 2 OS=Homo sapiens OX=9606 GN=GMPR2 PE=1 SV=1	GMPR2	2321.28	2137.37	2539.49	3003.21	2781.39	2972.14	2752.45	2882.13	2906.19	2867.1	2917.98	3052.3		2625.81	2896.36	0.906591	-0.141476
TUBB2A	Q13885	30	1	393.065	0.0988763	0.0376164	1.06132	0.0858633	CoV-2(B)	MOCK	Tubulin beta-2A chain OS=Homo sapiens OX=9606 GN=TUBB2A PE=1 SV=1	TUBB2A	976601	968725	948846	881002	867517	856839	837677	822405	807889	913824	905390	894586		916588	863628	1.06132	0.0858633
MYH10	P35580	89	44	779.996	0.0991798	0.037686	1.04807	-0.0677346	MOCK	CoV-2(B)	Myosin-10 OS=Homo sapiens OX=9606 GN=MYH10 PE=1 SV=3	MYH10	574081	583417	593557	626973	613850	605414	660262	653035	661746	601267	603080	590822		599549	628369	0.954135	-0.0677346
EIF2S2	P20042	5	2	24.0463	0.0998194	0.0378605	1.11996	-0.163445	MOCK	CoV-2(B)	Eukaryotic translation initiation factor 2 subunit 2 OS=Homo sapiens OX=9606 GN=EIF2S2 PE=1 SV=2	EIF2S2	8693.78	8962.6	9397.14	10023.8	9277.91	8368.44	11718	11515.5	10911.1	9497.15	8955.16	8691.29		9120.61	10214.7	0.89289	-0.163445
SMARCD1	Q96GM5	2	1	9.8139	0.0998815	0.0378605	1.26012	-0.333562	MOCK	CoV-2(B)	SWI/SNF-related matrix-associated actin-dependent regulator of chromatin subfamily D member 1 OS=Homo sapiens OX=9606 GN=SMARCD1 PE=1 SV=2	SMARCD1	9595.41	8936.32	9307.13	7919.61	7762.87	8003.01	13307.4	12885.9	13877.8	8191.15	8140.67	8524.03		8587.39	10821.2	0.793575	-0.333562
CHST12	Q9NRB3	2	1	9.9301	0.100062	0.037883	1.07236	-0.100789	MOCK	CoV-2(B)	Carbohydrate sulfotransferase 12 OS=Homo sapiens OX=9606 GN=CHST12 PE=2 SV=2	CHST12	7695.86	7363.28	7991.39	7451.23	7548.07	7272.58	8092.26	9086.63	8354.79	7994.8	8076.14	6997.3		7553.74	8100.32	0.932523	-0.100789
LMF2	Q9BU23	2	1	10.063	0.100268	0.037915	1.05442	-0.0764552	MOCK	CoV-2(B)	Lipase maturation factor 2 OS=Homo sapiens OX=9606 GN=LMF2 PE=1 SV=2	LMF2	9477.3	9182.35	9254.84	8113.13	8267.04	8169.85	9219.95	9335.89	9074.54	9544.56	9031.59	9113.32		8744.08	9219.97	0.948385	-0.0764552
AP3D1	O14617	7	4	42.8469	0.100447	0.0379369	1.17357	0.230898	CoV-2(B)	MOCK	AP-3 complex subunit delta-1 OS=Homo sapiens OX=9606 GN=AP3D1 PE=1 SV=1	AP3D1	16728.4	17008.5	16063.8	19431.9	20583.8	20787.5	11598.3	13904.9	13497.7	17924.9	18912.1	18408.3		18434	15707.7	1.17357	0.230898
KRT9	P35527	26	19	242.203	0.102526	0.0386751	1.15244	-0.20469	MOCK	CoV-2(B)	Keratin_ type I cytoskeletal 9 OS=Homo sapiens OX=9606 GN=KRT9 PE=1 SV=3	KRT9	498059	467980	483232	666175	639366	635744	755109	699261	692626	623152	569283	567976		565092	651234	0.867725	-0.20469
CES1	P23141;Q9UKY3	13	5	110.646	0.103294	0.0389178	1.18836	0.248967	CoV-2(B)	MOCK	Liver carboxylesterase 1 OS=Homo sapiens OX=9606 GN=CES1 PE=1 SV=2	CES1	64974	69278	67195.4	46857.1	48358.5	48276	51449.9	53207	56250.1	41497.3	43652.2	44209.1		57489.8	48377.6	1.18836	0.248967
GNG12	Q9UBI6	2	1	24.6077	0.103618	0.0389929	2.01094	1.00787	CoV-2(B)	MOCK	Guanine nucleotide-binding protein G(I)/G(S)/G(O) subunit gamma-12 OS=Homo sapiens OX=9606 GN=GNG12 PE=1 SV=3	GNG12	52690.5	56390.9	54912.7	15546.7	14597.6	15962.1	17566.2	18249.9	17962.1	16983.7	16606.5	17110.3		35016.7	17413.1	2.01094	1.00787
OSTC	Q9NRP0	2	1	21.2355	0.103907	0.0390547	1.08743	-0.120921	MOCK	CoV-2(B)	Oligosaccharyltransferase complex subunit OSTC OS=Homo sapiens OX=9606 GN=OSTC PE=1 SV=1	OSTC	12991.7	12611.2	13490.9	15942.3	14422.4	15699.6	14386	14954.3	15108.6	15259.1	15473.3	17422		14193	15433.9	0.919601	-0.120921
PPP2R1B	P30154	9	3	63.7658	0.105124	0.0394647	1.03806	0.0538919	CoV-2(B)	MOCK	Serine/threonine-protein phosphatase 2A 65 kDa regulatory subunit A beta isoform OS=Homo sapiens OX=9606 GN=PPP2R1B PE=1 SV=3	PPP2R1B	44612.2	44959.2	46395.7	43316.2	42826.5	42327.9	43631.8	43621.5	43305.1	43099.8	39667.9	41415.5		44072.9	42457	1.03806	0.0538919
CAPZA1	P52907	16	12	110.358	0.105681	0.039626	1.07017	-0.0978411	MOCK	CoV-2(B)	F-actin-capping protein subunit alpha-1 OS=Homo sapiens OX=9606 GN=CAPZA1 PE=1 SV=3	CAPZA1	71690.5	67109.6	72207.3	84315.5	81686.8	79348.6	81183.6	80259.6	82052.7	83678	85177.7	76029.8		76059.7	81396.9	0.93443	-0.0978411
CRMP1	Q14194	7	2	46.3704	0.105833	0.0396354	1.03537	0.0501403	CoV-2(B)	MOCK	Dihydropyrimidinase-related protein 1 OS=Homo sapiens OX=9606 GN=CRMP1 PE=1 SV=1	CRMP1	39364.2	39596	40656.2	40313	39379.7	38292.7	39504.2	39355.6	40383	36928.7	36516.6	36797.7		39600.3	38247.6	1.03537	0.0501403
FAM120A	Q9NZB2	4	2	20.5722	0.106156	0.0397089	1.08455	-0.117099	MOCK	CoV-2(B)	Constitutive coactivator of PPAR-gamma-like protein 1 OS=Homo sapiens OX=9606 GN=FAM120A PE=1 SV=2	FAM120A	8804.09	8466.36	7613.61	7385.05	7853.88	7173.04	9486.65	7892.85	8796.61	8415.92	7718.83	8984.16		7882.67	8549.17	0.92204	-0.117099
PDIA6	Q15084	17	10	146.26	0.106508	0.039793	1.05506	0.0773275	CoV-2(B)	MOCK	Protein disulfide-isomerase A6 OS=Homo sapiens OX=9606 GN=PDIA6 PE=1 SV=1	PDIA6	174574	172049	172442	163077	158610	161163	168009	164161	169199	148952	146861	152444		166986	158271	1.05506	0.0773275
KRT10	P13645	32	18	345.571	0.107152	0.0399855	1.15219	0.204373	CoV-2(B)	MOCK	Keratin_ type I cytoskeletal 10 OS=Homo sapiens OX=9606 GN=KRT10 PE=1 SV=6	KRT10	420154	428833	419221	563855	542043	544522	481831	469907	458719	387440	372171	363056		486438	422187	1.15219	0.204373
DAD1	P61803	2	0	14.6786	0.108057	0.0402752	1.05802	-0.0813734	MOCK	CoV-2(B)	Dolichyl-diphosphooligosaccharide--protein glycosyltransferase subunit DAD1 OS=Homo sapiens OX=9606 GN=DAD1 PE=1 SV=3	DAD1	33622.3	32936.9	31513	32242.1	30678.1	28641.9	36482.4	33883.8	32106.5	34128.7	32609.5	31426.9		31605.7	33439.6	0.945157	-0.0813734
UAP1	Q16222	17	3	99.8244	0.109735	0.0408518	1.07309	0.101765	CoV-2(B)	MOCK	UDP-N-acetylhexosamine pyrophosphorylase OS=Homo sapiens OX=9606 GN=UAP1 PE=1 SV=3	UAP1	117894	124097	129367	119417	126103	135809	103710	114688	127995	107921	119396	127714		125448	116904	1.07309	0.101765
EWSR1	Q01844	2	1	11.9128	0.110746	0.0411792	1.09396	-0.129558	MOCK	CoV-2(B)	RNA-binding protein EWS OS=Homo sapiens OX=9606 GN=EWSR1 PE=1 SV=1	EWSR1	7689.61	8351.83	7741.63	10076.1	9508.42	10232.6	10346.8	9659.93	9568.82	9602.03	9385.72	10073		8933.36	9772.73	0.914112	-0.129558
CCT3	P49368	17	9	125.471	0.111507	0.0413899	1.19577	0.257937	CoV-2(B)	MOCK	T-complex protein 1 subunit gamma OS=Homo sapiens OX=9606 GN=CCT3 PE=1 SV=4	CCT3	187546	191475	191760	127601	126961	127762	140697	137023	134112	131935	129159	124138		158851	132844	1.19577	0.257937
LMAN2	Q12907	9	5	54.3886	0.111578	0.0413899	1.14732	-0.198273	MOCK	CoV-2(B)	Vesicular integral-membrane protein VIP36 OS=Homo sapiens OX=9606 GN=LMAN2 PE=1 SV=1	LMAN2	67508	75656.8	80870.1	86687.4	97235.1	102553	103882	109634	109691	81658.5	89251.4	91603.9		85085.1	97620.2	0.871593	-0.198273
YWHAG	P61981	13	9	130.135	0.111717	0.0413924	1.10144	-0.139387	MOCK	CoV-2(B)	14-3-3 protein gamma OS=Homo sapiens OX=9606 GN=YWHAG PE=1 SV=2	YWHAG	148983	145348	148004	186411	183726	193809	170957	176827	186101	185668	189739	199062		167713	184726	0.907905	-0.139387
NME9	Q86XW9	1	1	11.4014	0.112146	0.041502	1.23593	-0.305594	MOCK	CoV-2(B)	Thioredoxin domain-containing protein 6 OS=Homo sapiens OX=9606 GN=NME9 PE=2 SV=1	NME9	18466.6	23401.4	27153	23075.2	30076.9	32644	33257.6	40076.1	39027.2	25090.4	29298.6	24592.9		25802.9	31890.5	0.809109	-0.305594
MYL3	P08590	4	1	38.4549	0.112729	0.0416433	1.10857	-0.148698	MOCK	CoV-2(B)	Myosin light chain 3 OS=Homo sapiens OX=9606 GN=MYL3 PE=1 SV=3	MYL3	15158	16070.4	15999.5	13684.5	12649.8	12165.9	18115.2	16668.2	15871.7	15423.3	14823.7	14133.3		14288	15839.2	0.902064	-0.148698
RAB39A	Q14964	6	2	38.9166	0.112794	0.0416433	1.04264	-0.0602372	MOCK	CoV-2(B)	Ras-related protein Rab-39A OS=Homo sapiens OX=9606 GN=RAB39A PE=1 SV=2	RAB39A	42348.6	42110.5	42400.5	47989.7	46202.9	46406.2	45341.3	46533.4	46134	47631	47249.2	45973.4		44576.4	46477	0.959106	-0.0602372
CAPNS2	Q96L46	3	0	24.1305	0.113623	0.0418996	1.09076	0.125337	CoV-2(B)	MOCK	Calpain small subunit 2 OS=Homo sapiens OX=9606 GN=CAPNS2 PE=1 SV=2	CAPNS2	10940.4	10254.3	8888.56	11670.5	10474.8	12062.1	10490.9	9426.15	9413.8	9887.28	9579.65	10143.3		10715.1	9823.51	1.09076	0.125337
PSMA1	P25786	8	4	57.4171	0.115134	0.042404	1.03882	-0.0549479	MOCK	CoV-2(B)	Proteasome subunit alpha type-1 OS=Homo sapiens OX=9606 GN=PSMA1 PE=1 SV=1	PSMA1	33341.8	34116.3	33990.1	31731.9	32397	30656.6	35835.2	34853.5	34053.9	33306.1	32988.9	32814.1		32705.6	33975.3	0.962629	-0.0549479
ILF3	Q12906	8	7	40.9973	0.115262	0.042404	1.04275	-0.0603958	MOCK	CoV-2(B)	Interleukin enhancer-binding factor 3 OS=Homo sapiens OX=9606 GN=ILF3 PE=1 SV=3	ILF3	23439.3	23322.8	22655.7	24131.9	23089.2	24190.6	26853	24397.2	24206.2	24520	22873.7	24000.2		23471.6	24475	0.959001	-0.0603958
SERPINF2	P08697	1	1	6.9409	0.115536	0.0424548	1.0689	-0.0961299	MOCK	CoV-2(B)	Alpha-2-antiplasmin OS=Homo sapiens OX=9606 GN=SERPINF2 PE=1 SV=3	SERPINF2	14957.6	14072.3	14494.6	16819.3	15576.5	15708.6	17441.5	17144.7	16542.1	16381	16105.5	14327.5		15271.5	16323.7	0.935539	-0.0961299
ANXA5	P08758;P12829;Q9H0D2	50	38	451.03	0.115848	0.0425194	1.09757	0.13431	CoV-2(B)	MOCK	Annexin A5 OS=Homo sapiens OX=9606 GN=ANXA5 PE=1 SV=2	ANXA5	892594	886141	889320	1.00216e+06	1.00564e+06	1.03773e+06	789027	771212	769490	960859	949199	965888		952264	867613	1.09757	0.13431
PRDX1	Q06830	19	12	209.386	0.11608	0.0425547	1.11635	-0.158793	MOCK	CoV-2(B)	Peroxiredoxin-1 OS=Homo sapiens OX=9606 GN=PRDX1 PE=1 SV=1	PRDX1	216883	217484	225056	295422	290940	285415	282444	264637	261128	308240	292694	300217		255200	284893	0.895774	-0.158793
KDR	P35968	19	5	102.735	0.116348	0.0426027	1.09693	-0.133473	MOCK	CoV-2(B)	Vascular endothelial growth factor receptor 2 OS=Homo sapiens OX=9606 GN=KDR PE=1 SV=2	KDR	232437	239874	232647	206197	209500	218888	265395	271859	270863	222055	216255	222960		223257	244898	0.911634	-0.133473
TMED4	Q7Z7H5	3	0	24.0555	0.116499	0.0426082	1.27374	0.349074	CoV-2(B)	MOCK	Transmembrane emp24 domain-containing protein 4 OS=Homo sapiens OX=9606 GN=TMED4 PE=1 SV=1	TMED4	4443.01	4317.9	4203.84	7030.47	6137.1	6796.21	5856.89	4831.27	5064.36	3442.53	3174.39	3482.33		5488.09	4308.63	1.27374	0.349074
RPS14	P62263	4	3	34.2	0.11667	0.0426209	1.11847	-0.161526	MOCK	CoV-2(B)	40S ribosomal protein S14 OS=Homo sapiens OX=9606 GN=RPS14 PE=1 SV=3	RPS14	8202.74	8290.63	8741.28	11317.4	11305.2	11632.7	10648.5	10448.7	10975.3	11739.4	11130	11595.8		9914.99	11089.6	0.894079	-0.161526
NAV1	Q8NEY1	5	0	27.5611	0.117307	0.0428036	1.06669	-0.0931383	MOCK	CoV-2(B)	Neuron navigator 1 OS=Homo sapiens OX=9606 GN=NAV1 PE=1 SV=2	NAV1	61657.6	59920.7	59606.9	68349.1	62180.1	63199.1	66274.8	60226.4	61623.2	73214.7	68525	70051.8		62485.6	66652.6	0.937481	-0.0931383
COL1A1	P02452	67	48	586.332	0.117904	0.0429712	1.10956	0.149987	CoV-2(B)	MOCK	Collagen alpha-1(I) chain OS=Homo sapiens OX=9606 GN=COL1A1 PE=1 SV=6	COL1A1	1.0373e+06	989098	1.00288e+06	808044	771243	788009	819384	793763	799463	833066	815626	802410		899430	810619	1.10956	0.149987
SEPTIN6	Q14141	11	2	75.5355	0.118444	0.0431174	1.04879	-0.0687238	MOCK	CoV-2(B)	Septin-6 OS=Homo sapiens OX=9606 GN=SEPTIN6 PE=1 SV=4	SEPTIN6	93544.5	92285.1	95183	86069.7	87062.2	90686.4	102022	98539.1	98924.5	91349.6	90546.7	90030.2		90805.1	95235.4	0.953481	-0.0687238
DDOST	P39656	9	7	60.0859	0.118977	0.0432613	1.02163	-0.0308721	MOCK	CoV-2(B)	Dolichyl-diphosphooligosaccharide--protein glycosyltransferase 48 kDa subunit OS=Homo sapiens OX=9606 GN=DDOST PE=1 SV=4	DDOST	44068.8	44769.6	44400.3	43411.5	42622.9	42799.9	45984.7	44736.9	44784.5	44079.1	42953.4	45202.9		43678.8	44623.6	0.978828	-0.0308721
EIF3G	O75821	1	0	5.3981	0.119834	0.0435222	1.58296	-0.662628	MOCK	CoV-2(B)	Eukaryotic translation initiation factor 3 subunit G OS=Homo sapiens OX=9606 GN=EIF3G PE=1 SV=2	EIF3G	73.2937	9.25793	63.8991	497.192	389.281	505.111	285.335	297.339	315.49	531.952	517.492	487.045		256.339	405.776	0.631727	-0.662628
HARS1	P12081	6	3	34.5406	0.1201	0.0435683	1.22147	0.288621	CoV-2(B)	MOCK	Histidine--tRNA ligase_ cytoplasmic OS=Homo sapiens OX=9606 GN=HARS1 PE=1 SV=2	HARS1	35947.6	34777.1	32992.1	24712.6	21790.3	21029.8	26223.4	25040.6	23368	22695.8	21917.8	20953.7		28541.6	23366.5	1.22147	0.288621
KRT28	Q7Z3Y7	8	2	57.7865	0.120686	0.0437299	1.23959	0.309866	CoV-2(B)	MOCK	Keratin_ type I cytoskeletal 28 OS=Homo sapiens OX=9606 GN=KRT28 PE=1 SV=2	KRT28	49153.4	47603	49394	76961.5	74653.1	78852.4	55141.3	56941.3	57786.1	44077.6	46297.1	43580.2		62769.6	50637.3	1.23959	0.309866
SEC11A	P67812	3	2	19.5216	0.121251	0.0438836	1.16898	-0.225246	MOCK	CoV-2(B)	Signal peptidase complex catalytic subunit SEC11A OS=Homo sapiens OX=9606 GN=SEC11A PE=1 SV=1	SEC11A	21680.2	21638.4	17596.8	22606	20672.3	21810.3	20720.3	19168.9	21821.2	30592.8	28342.1	26650.3		21000.7	24549.3	0.855449	-0.225246
AHCY	P23526	17	9	110.508	0.121672	0.0439852	1.06922	0.0965598	CoV-2(B)	MOCK	Adenosylhomocysteinase OS=Homo sapiens OX=9606 GN=AHCY PE=1 SV=4	AHCY	161235	160722	169341	198791	182551	177930	166622	155230	155933	176362	164004	164404		175095	163759	1.06922	0.0965598
FN1	P02751	77	60	890.09	0.122106	0.044091	1.13883	-0.187551	MOCK	CoV-2(B)	Fibronectin OS=Homo sapiens OX=9606 GN=FN1 PE=1 SV=5	FN1	1.05065e+06	1.03504e+06	1.05403e+06	968036	939116	946812	1.32454e+06	1.30115e+06	1.29747e+06	976473	954684	971457		998947	1.13763e+06	0.878095	-0.187551
RRAS	P10301	2	1	13.9219	0.122341	0.0441249	1.06769	-0.0944968	MOCK	CoV-2(B)	Ras-related protein R-Ras OS=Homo sapiens OX=9606 GN=RRAS PE=1 SV=1	RRAS	2912.67	3076.36	2891.19	3356.13	3245.3	3366.43	3247.41	3602.25	3473.57	3385.43	3436.6	2978.69		3141.35	3353.99	0.936599	-0.0944968
NAPB	Q9H115	10	2	56.492	0.123419	0.0444376	1.09554	-0.131645	MOCK	CoV-2(B)	Beta-soluble NSF attachment protein OS=Homo sapiens OX=9606 GN=NAPB PE=1 SV=2	NAPB	61588.3	61934	63476.9	75029.1	74334.4	79859.1	68533.5	72805.2	76655.2	73243.2	79741	85010.4		69370.3	75998.1	0.91279	-0.131645
CDV3	Q9UKY7	6	3	33.7083	0.123493	0.0444376	1.14506	0.19542	CoV-2(B)	MOCK	Protein CDV3 homolog OS=Homo sapiens OX=9606 GN=CDV3 PE=1 SV=1	CDV3	19784.7	20354	20742.8	15648.8	13938.8	15098.9	16580.3	15073.9	15430.2	15043.5	14545.5	15521.3		17594.7	15365.8	1.14506	0.19542
ALDOC	P09972	13	8	134.494	0.124531	0.0447597	1.10276	-0.14112	MOCK	CoV-2(B)	Fructose-bisphosphate aldolase C OS=Homo sapiens OX=9606 GN=ALDOC PE=1 SV=2	ALDOC	136969	140760	136528	157771	160828	164445	174375	187769	180865	147006	152861	146634		149550	164918	0.906815	-0.14112
PRMT1	Q99873	4	2	20.2127	0.125086	0.0449073	1.04173	-0.0589838	MOCK	CoV-2(B)	Protein arginine N-methyltransferase 1 OS=Homo sapiens OX=9606 GN=PRMT1 PE=1 SV=3	PRMT1	13294.6	13707.1	12094.8	13148.8	13582.6	13078.6	14596.6	13640.5	13610.1	13981.8	13423.3	12947.2		13151.1	13699.9	0.95994	-0.0589838
HSD17B4	P51659	10	3	52.399	0.125304	0.0449276	1.06971	0.0972145	CoV-2(B)	MOCK	Peroxisomal multifunctional enzyme type 2 OS=Homo sapiens OX=9606 GN=HSD17B4 PE=1 SV=3	HSD17B4	55595.1	53078.3	56001.8	46838.3	46511.5	46413.3	46171	48004.5	48368.4	46401.7	47418	48236.3		50739.7	47433.3	1.06971	0.0972145
PYCR1	P32322	4	1	20.3439	0.12543	0.0449276	1.07869	-0.109284	MOCK	CoV-2(B)	Pyrroline-5-carboxylate reductase 1_ mitochondrial OS=Homo sapiens OX=9606 GN=PYCR1 PE=1 SV=2	PYCR1	22773.8	22326.5	22286.6	18452.8	18873	19855.6	20381.4	21611	21557.8	23343.8	23244.4	24232.5		20761.4	22395.1	0.927048	-0.109284
PROCR	Q9UNN8	1	0	5.4889	0.126656	0.0453147	1.07628	-0.106054	MOCK	CoV-2(B)	Endothelial protein C receptor OS=Homo sapiens OX=9606 GN=PROCR PE=1 SV=1	PROCR	6032.27	5831.06	5543.69	7437.93	6504.4	6770.6	6874.24	6946.27	7293.35	6724.06	6552.74	6637.09		6353.32	6837.96	0.929126	-0.106054
PABPC3	Q9H361	14	1	104.051	0.127149	0.0454392	1.03153	-0.0447918	MOCK	CoV-2(B)	Polyadenylate-binding protein 3 OS=Homo sapiens OX=9606 GN=PABPC3 PE=1 SV=2	PABPC3	56654.2	54108.8	53988.9	52980.7	50489.3	50586.1	55377	53445.5	55440.4	55619.4	54218	54761.1		53134.7	54810.2	0.96943	-0.0447918
NAP1L1	P55209	5	2	49.364	0.127362	0.0454633	1.05313	0.0746792	CoV-2(B)	MOCK	Nucleosome assembly protein 1-like 1 OS=Homo sapiens OX=9606 GN=NAP1L1 PE=1 SV=1	NAP1L1	32042.4	28007.7	27197.4	31863.9	30578	30218.2	29452.5	28081.4	27561	29481.2	28702.3	27553.4		29984.6	28472	1.05313	0.0746792
XPNPEP3	Q9NQH7	3	1	18.2039	0.128097	0.0456734	1.09441	-0.130158	MOCK	CoV-2(B)	Xaa-Pro aminopeptidase 3 OS=Homo sapiens OX=9606 GN=XPNPEP3 PE=1 SV=1	XPNPEP3	15312.1	13653.8	14204.8	12024.1	11792	11341.1	14996.8	15231.4	15217.7	13808.7	13634.6	12834		13054.7	14287.2	0.913731	-0.130158
ENO3	P13929	16	4	159.405	0.128758	0.0458567	1.0518	0.0728577	CoV-2(B)	MOCK	Beta-enolase OS=Homo sapiens OX=9606 GN=ENO3 PE=1 SV=5	ENO3	331307	316799	312618	346136	342286	348259	307755	290578	302323	331815	335038	331530		332901	316506	1.0518	0.0728577
HSPH1	Q92598	19	8	119.25	0.129137	0.0459393	1.0891	-0.123133	MOCK	CoV-2(B)	Heat shock protein 105 kDa OS=Homo sapiens OX=9606 GN=HSPH1 PE=1 SV=1	HSPH1	85481.4	85183.2	88568.5	105572	106525	109774	111648	111112	109255	102309	96850.2	101704		96850.7	105480	0.918192	-0.123133
SND1	Q7KZF4	33	15	245.434	0.129869	0.046147	1.05813	-0.0815141	MOCK	CoV-2(B)	Staphylococcal nuclease domain-containing protein 1 OS=Homo sapiens OX=9606 GN=SND1 PE=1 SV=1	SND1	231891	235831	236413	280193	268807	267440	278335	268531	275948	264492	258668	262990		253429	268161	0.945065	-0.0815141
ARL6IP5	O75915	4	4	30.9173	0.131308	0.0466055	1.08869	-0.122597	MOCK	CoV-2(B)	PRA1 family protein 3 OS=Homo sapiens OX=9606 GN=ARL6IP5 PE=1 SV=1	ARL6IP5	33485.6	33101.1	33427.2	41858.8	43285.6	42034.2	39026.2	40959.9	41111.7	40725.7	42228.2	43291.1		37865.4	41223.8	0.918533	-0.122597
PAFAH1B2	P68402	3	2	20.8183	0.131926	0.0467716	1.09255	0.127696	CoV-2(B)	MOCK	Platelet-activating factor acetylhydrolase IB subunit alpha2 OS=Homo sapiens OX=9606 GN=PAFAH1B2 PE=1 SV=1	PAFAH1B2	23076.2	23416.8	24121.3	20673	19205.9	19233	18366	18406.3	18633.6	19915.9	21412.9	22002.7		21621	19789.6	1.09255	0.127696
HBA1	P69905	11	7	87.2731	0.132937	0.0470768	1.21858	-0.285195	MOCK	CoV-2(B)	Hemoglobin subunit alpha OS=Homo sapiens OX=9606 GN=HBA1 PE=1 SV=2	HBA1	200840	200504	195844	232258	220938	224868	215263	193173	196457	325131	314306	309661		212542	258998	0.820631	-0.285195
USP5	P45974	13	7	71.3792	0.133722	0.0473012	1.03598	0.0509962	CoV-2(B)	MOCK	Ubiquitin carboxyl-terminal hydrolase 5 OS=Homo sapiens OX=9606 GN=USP5 PE=1 SV=2	USP5	52331.7	49984.8	49059.6	49011.2	46730.1	47253.5	48603.5	44861.5	46138.5	48924.1	47515.4	48104.3		49061.8	47357.9	1.03598	0.0509962
AKR1C3	P42330	15	5	151.509	0.133924	0.0473188	1.09568	0.131826	CoV-2(B)	MOCK	Aldo-keto reductase family 1 member C3 OS=Homo sapiens OX=9606 GN=AKR1C3 PE=1 SV=4	AKR1C3	900718	930752	936243	965376	986220	1.04791e+06	977678	973845	1.00608e+06	752924	771261	781810		961203	877266	1.09568	0.131826
VAPA	Q9P0L0;O95292	4	3	30.3984	0.134191	0.0473598	1.1498	0.201382	CoV-2(B)	MOCK	Vesicle-associated membrane protein-associated protein A OS=Homo sapiens OX=9606 GN=VAPA PE=1 SV=3	VAPA	17403.1	16802.8	16930	22991.5	23980.5	24103.8	16814.6	16775.5	16570.8	18731	18636.8	18760.9		20368.6	17714.9	1.1498	0.201382
AKR1C1	Q04828;P17516;P51857	21	3	208.159	0.134749	0.047503	1.03799	-0.0537929	MOCK	CoV-2(B)	Aldo-keto reductase family 1 member C1 OS=Homo sapiens OX=9606 GN=AKR1C1 PE=1 SV=1	AKR1C1	244173	236398	234633	262381	245005	241694	247499	240201	247344	258277	258834	267759		244048	253319	0.9634	-0.0537929
RDH10	Q8IZV5	1	0	5.3405	0.135683	0.0477783	1.09383	-0.129394	MOCK	CoV-2(B)	Retinol dehydrogenase 10 OS=Homo sapiens OX=9606 GN=RDH10 PE=1 SV=1	RDH10	969.269	932.433	1035.04	758.389	781.958	826.996	1038.7	992.523	1040.99	899.638	917.744	912.192		884.014	966.965	0.914215	-0.129394
ZC3HC1	Q86WB0	3	3	21.44	0.136912	0.0481566	1.1596	-0.213629	MOCK	CoV-2(B)	Nuclear-interacting partner of ALK OS=Homo sapiens OX=9606 GN=ZC3HC1 PE=1 SV=1	ZC3HC1	20960.7	19974	19454.9	22396	21489.8	19585.5	29835.5	28076.8	25831	21539.8	19610.4	18735.7		20643.5	23938.2	0.862365	-0.213629
TUBB	P07437	38	5	499.018	0.137139	0.0481824	1.04808	0.0677485	CoV-2(B)	MOCK	Tubulin beta chain OS=Homo sapiens OX=9606 GN=TUBB PE=1 SV=2	TUBB	1.27058e+06	1.26236e+06	1.24788e+06	1.15568e+06	1.14198e+06	1.13615e+06	1.11245e+06	1.09085e+06	1.09472e+06	1.20438e+06	1.19198e+06	1.18927e+06		1.20244e+06	1.14728e+06	1.04808	0.0677485
ILK	Q13418	12	6	86.1879	0.137439	0.0482334	1.09854	-0.135584	MOCK	CoV-2(B)	Integrin-linked protein kinase OS=Homo sapiens OX=9606 GN=ILK PE=1 SV=2	ILK	172789	168646	179154	147779	138428	144673	183233	184247	197893	155214	159223	165415		158578	174204	0.910301	-0.135584
RPL18	Q07020	4	3	49.6678	0.138022	0.0483668	1.04463	-0.0629931	MOCK	CoV-2(B)	60S ribosomal protein L18 OS=Homo sapiens OX=9606 GN=RPL18 PE=1 SV=2	RPL18	60384.6	57690.1	56218	65160	62039.5	60171.3	60242.6	59563.6	62480.1	65634.4	64733.8	65150.3		60277.2	62967.5	0.957276	-0.0629931
RACK1	P63244	16	13	132.053	0.138129	0.0483668	1.03348	-0.0475097	MOCK	CoV-2(B)	Receptor of activated protein C kinase 1 OS=Homo sapiens OX=9606 GN=RACK1 PE=1 SV=3	RACK1	147918	145720	139992	157414	150256	144374	153476	149433	146279	160432	153526	152179		147612	152554	0.967605	-0.0475097
RBM3	P98179	3	0	26.7977	0.138486	0.0484045	1.06125	-0.0857668	MOCK	CoV-2(B)	RNA-binding protein 3 OS=Homo sapiens OX=9606 GN=RBM3 PE=1 SV=1	RBM3	16117.4	16095.5	16234.4	16365.3	15964.6	15035.5	15771.8	15447.1	15906.6	18455.8	18190	17910.2		15968.8	16946.9	0.942284	-0.0857668
BLK	P51451	8	3	42.2654	0.138546	0.0484045	1.08238	-0.114208	MOCK	CoV-2(B)	Tyrosine-protein kinase Blk OS=Homo sapiens OX=9606 GN=BLK PE=1 SV=3	BLK	23937.4	25886.3	26156.8	31168.8	30373.5	30458.2	31933.2	31015.1	29418.8	32362.5	29617.2	27472.5		27996.8	30303.2	0.923889	-0.114208
DYNC1I2	Q13409	3	2	23.4735	0.138864	0.0484615	1.65872	0.730074	CoV-2(B)	MOCK	Cytoplasmic dynein 1 intermediate chain 2 OS=Homo sapiens OX=9606 GN=DYNC1I2 PE=1 SV=3	DYNC1I2	40823.9	37724.1	13843.6	13148.3	12964.6	13545.3	13442.3	14283.9	14236.2	12071	12238.4	13337.4		22008.3	13268.2	1.65872	0.730074
ZNF518A	Q6AHZ1	5	2	26.4519	0.139209	0.0485276	1.12322	0.167642	CoV-2(B)	MOCK	Zinc finger protein 518A OS=Homo sapiens OX=9606 GN=ZNF518A PE=1 SV=2	ZNF518A	118179	118057	120214	96109.5	94057.8	98334.4	97044.2	109520	108504	75926.8	88317.6	94886.6		107492	95699.8	1.12322	0.167642
TPM3	P06753	33	5	283.508	0.139802	0.0486654	1.22745	0.29567	CoV-2(B)	MOCK	Tropomyosin alpha-3 chain OS=Homo sapiens OX=9606 GN=TPM3 PE=1 SV=2	TPM3	704735	690488	692580	440206	433027	438070	510047	508864	513083	410456	405105	421674		566518	461538	1.22745	0.29567
CS	O75390	7	3	41.7189	0.139916	0.0486654	1.13838	-0.186977	MOCK	CoV-2(B)	Citrate synthase_ mitochondrial OS=Homo sapiens OX=9606 GN=CS PE=1 SV=2	CS	126607	122026	138819	153403	149090	165077	134132	140241	149941	168672	185277	195073		142504	162223	0.878445	-0.186977
RAB13	P51153	7	2	54.057	0.141087	0.0490181	1.03254	-0.0462041	MOCK	CoV-2(B)	Ras-related protein Rab-13 OS=Homo sapiens OX=9606 GN=RAB13 PE=1 SV=1	RAB13	50116.7	52049.2	52872.4	54442.6	54426.7	54094.8	56654.4	56587.8	55927.5	54078.8	51788.9	53314.3		53000.4	54725.3	0.968481	-0.0462041
MINPP1	Q9UNW1	3	0	15.0576	0.143238	0.0497101	1.10498	-0.14402	MOCK	CoV-2(B)	Multiple inositol polyphosphate phosphatase 1 OS=Homo sapiens OX=9606 GN=MINPP1 PE=1 SV=1	MINPP1	7287.06	7775.04	8548.89	6880.13	8158.87	8390.47	7484.72	7961.98	7905.67	8741.66	9949.09	9935.66		7840.08	8663.13	0.904994	-0.14402
BTBD16	Q32M84	2	1	17.6393	0.143863	0.0498715	1.09802	-0.134904	MOCK	CoV-2(B)	BTB/POZ domain-containing protein 16 OS=Homo sapiens OX=9606 GN=BTBD16 PE=1 SV=2	BTBD16	16290.7	16083.6	15535.7	17205.9	17524	17355.8	16108.6	16330.3	16402.4	19121.4	20321.5	21513.1		16666	18299.6	0.91073	-0.134904
ALDH2	P05091	14	8	106.976	0.145025	0.0502188	1.84031	0.879947	CoV-2(B)	MOCK	Aldehyde dehydrogenase_ mitochondrial OS=Homo sapiens OX=9606 GN=ALDH2 PE=1 SV=2	ALDH2	450918	457339	452162	137099	130983	132608	185917	180278	177560	138893	141551	132767		293518	159494	1.84031	0.879947
ITGB5	P18084	9	3	53.5946	0.145461	0.0503138	1.12126	-0.165125	MOCK	CoV-2(B)	Integrin beta-5 OS=Homo sapiens OX=9606 GN=ITGB5 PE=1 SV=1	ITGB5	67004.3	63146.1	63575.5	52558.8	49900.1	50518.5	77062.7	68832.4	67399.2	62240.4	57306.2	55904.7		57783.9	64790.9	0.891851	-0.165125
PABPC4	Q13310	20	4	134.026	0.148328	0.0511543	1.44163	0.527698	CoV-2(B)	MOCK	Polyadenylate-binding protein 4 OS=Homo sapiens OX=9606 GN=PABPC4 PE=1 SV=1	PABPC4	229133	225207	216396	104414	97457.9	97090.7	123126	118405	119159	105971	101293	104687		161616	112107	1.44163	0.527698
FBLN2	P98095	28	23	283.833	0.148413	0.0511543	1.07379	-0.10271	MOCK	CoV-2(B)	Fibulin-2 OS=Homo sapiens OX=9606 GN=FBLN2 PE=1 SV=2	FBLN2	382265	366288	380262	405546	396058	403776	471039	446197	442690	395868	381085	369553		389033	417739	0.931282	-0.10271
PRDX3	P30048	4	2	29.9788	0.148468	0.0511543	1.05089	-0.0716063	MOCK	CoV-2(B)	Thioredoxin-dependent peroxide reductase_ mitochondrial OS=Homo sapiens OX=9606 GN=PRDX3 PE=1 SV=3	PRDX3	53083.6	52715.8	49644	58833.7	56648.8	56601.1	54637.5	54690.7	57654.9	56901.8	58035.4	62273.2		54587.8	57365.6	0.951578	-0.0716063
GSS	P48637	1	1	4.1134	0.148546	0.0511543	1.08847	-0.122307	MOCK	CoV-2(B)	Glutathione synthetase OS=Homo sapiens OX=9606 GN=GSS PE=1 SV=1	GSS	1403.37	1378.31	1217.9	1342.6	1185.64	1200.23	1393.87	1580.7	1590.77	1306.34	1268.31	1271.78		1288.01	1401.96	0.918717	-0.122307
NNMT	P40261	15	9	150.115	0.14956	0.0514466	1.08178	-0.113402	MOCK	CoV-2(B)	Nicotinamide N-methyltransferase OS=Homo sapiens OX=9606 GN=NNMT PE=1 SV=1	NNMT	256754	250350	243970	256301	251997	249385	303571	296716	299907	243082	243672	245190		251459	272023	0.924405	-0.113402
RPL13A	P40429;Q6NVV1	10	6	65.8338	0.150132	0.0515393	1.04061	0.0574331	CoV-2(B)	MOCK	60S ribosomal protein L13a OS=Homo sapiens OX=9606 GN=RPL13A PE=1 SV=2	RPL13A	105677	102050	105707	97834.2	93864	93022.7	99203	95652.4	92954.2	94984.1	95331.1	96685.7		99692.5	95801.7	1.04061	0.0574331
ASAH1	Q13510	12	4	72.7612	0.150159	0.0515393	1.07109	0.0990788	CoV-2(B)	MOCK	Acid ceramidase OS=Homo sapiens OX=9606 GN=ASAH1 PE=1 SV=5	ASAH1	37520.6	37117.9	35617.2	42651.9	41095.3	42767.6	35200.2	33776	34323.1	39520.2	39028.2	39208.2		39461.8	36842.6	1.07109	0.0990788
INA	Q16352	12	6	74.6204	0.151688	0.0519759	1.07375	-0.10266	MOCK	CoV-2(B)	Alpha-internexin OS=Homo sapiens OX=9606 GN=INA PE=1 SV=2	INA	187262	179724	178355	154114	155979	167081	195024	191813	194666	163496	167163	185765		170419	182988	0.931314	-0.10266
CTSC	P53634	7	5	56.9787	0.151764	0.0519759	1.05616	-0.078824	MOCK	CoV-2(B)	Dipeptidyl peptidase 1 OS=Homo sapiens OX=9606 GN=CTSC PE=1 SV=2	CTSC	28342	27032.2	27100.4	27171.9	28914.9	30147.6	27967.5	28010.2	28202.2	29747.8	30718.2	33537.4		28118.2	29697.2	0.946829	-0.078824
H1-5	P16401	3	2	20.3379	0.152048	0.0520163	1.06775	-0.0945803	MOCK	CoV-2(B)	Histone H1.5 OS=Homo sapiens OX=9606 GN=H1-5 PE=1 SV=3	H1-5	49373	43960.6	49183.8	44479.1	44365.8	42555.6	54104.1	50456.2	48125	51038.9	45017.9	43735		45653	48746.2	0.936545	-0.0945803
RAB39B	Q96DA2	8	3	56.7797	0.152561	0.0521348	1.28939	0.366693	CoV-2(B)	MOCK	Ras-related protein Rab-39B OS=Homo sapiens OX=9606 GN=RAB39B PE=1 SV=1	RAB39B	172636	167140	162534	94896.5	92128.4	89709.9	112942	103331	105101	94279.7	94589	93952		129841	100699	1.28939	0.366693
SEC23A	Q15436	24	8	181.995	0.15717	0.0536511	1.03948	-0.0558633	MOCK	CoV-2(B)	Protein transport protein Sec23A OS=Homo sapiens OX=9606 GN=SEC23A PE=1 SV=2	SEC23A	136610	137228	133094	128174	129587	130631	129629	130655	133832	142630	142363	147616		132554	137787	0.962019	-0.0558633
RPL4	P36578	16	9	141.735	0.158264	0.0539656	1.04339	0.0612807	CoV-2(B)	MOCK	60S ribosomal protein L4 OS=Homo sapiens OX=9606 GN=RPL4 PE=1 SV=5	RPL4	130792	129921	125719	119955	119526	116669	116383	113006	111858	126074	123924	120456		123764	118617	1.04339	0.0612807
FABP5	Q01469	3	2	27.1899	0.159165	0.0542133	1.07701	-0.107036	MOCK	CoV-2(B)	Fatty acid-binding protein 5 OS=Homo sapiens OX=9606 GN=FABP5 PE=1 SV=3	FABP5	10806.5	10132.6	10055.8	13164.2	12948.8	11980.9	13017.5	12455.8	11818.5	13043	12280.5	11794.2		11514.8	12401.6	0.928493	-0.107036
DDX1	Q92499	22	9	139.861	0.161112	0.0548167	1.05883	0.0824708	CoV-2(B)	MOCK	ATP-dependent RNA helicase DDX1 OS=Homo sapiens OX=9606 GN=DDX1 PE=1 SV=2	DDX1	230069	228919	224029	206080	195828	201861	217719	212033	208088	193548	186925	196977		214464	202548	1.05883	0.0824708
HNRNPR	O43390	19	6	122.555	0.161433	0.0548662	1.06957	-0.0970322	MOCK	CoV-2(B)	Heterogeneous nuclear ribonucleoprotein R OS=Homo sapiens OX=9606 GN=HNRNPR PE=1 SV=1	HNRNPR	183958	175342	179132	213071	211194	209136	228377	214643	215974	206924	192970	194471		195305	208893	0.934954	-0.0970322
EZR	P15311	23	7	165.363	0.162417	0.0551407	1.04798	0.067614	CoV-2(B)	MOCK	Ezrin OS=Homo sapiens OX=9606 GN=EZR PE=1 SV=4	EZR	185728	186721	190315	176926	178443	186887	180853	188631	191642	161151	166651	165500		184170	175738	1.04798	0.067614
RPL12	P30050	7	6	66.0921	0.162618	0.055149	1.20912	0.273963	CoV-2(B)	MOCK	60S ribosomal protein L12 OS=Homo sapiens OX=9606 GN=RPL12 PE=1 SV=1	RPL12	217045	207610	210580	140042	133431	128322	157491	155574	153603	134904	131857	124243		172839	142945	1.20912	0.273963
P4HA1	P13674	22	16	231.264	0.162865	0.0551728	1.01728	0.0247139	CoV-2(B)	MOCK	Prolyl 4-hydroxylase subunit alpha-1 OS=Homo sapiens OX=9606 GN=P4HA1 PE=1 SV=2	P4HA1	224773	218202	216631	227146	221723	215767	219257	214471	213290	224062	214999	215671		220707	216958	1.01728	0.0247139
PTK7	Q13308	8	2	50.0003	0.163049	0.0551753	1.09836	-0.135345	MOCK	CoV-2(B)	Inactive tyrosine-protein kinase 7 OS=Homo sapiens OX=9606 GN=PTK7 PE=1 SV=2	PTK7	153521	154987	167438	197454	182725	217581	208893	210371	213841	181370	185468	179369		178951	196552	0.910452	-0.135345
PIP4K2B	P78356	3	1	14.9881	0.164666	0.0556621	1.33621	0.418144	CoV-2(B)	MOCK	Phosphatidylinositol 5-phosphate 4-kinase type-2 beta OS=Homo sapiens OX=9606 GN=PIP4K2B PE=1 SV=1	PIP4K2B	5277.13	6000.78	5624.83	11044.2	10157	11560.3	6665.25	6345.09	4536	6732.21	6006.7	6882.85		8277.38	6194.68	1.33621	0.418144
HP1BP3	Q5SSJ5	1	0	3.8486	0.16523	0.0557924	1.8111	0.856868	CoV-2(B)	MOCK	Heterochromatin protein 1-binding protein 3 OS=Homo sapiens OX=9606 GN=HP1BP3 PE=1 SV=1	HP1BP3	12127.3	12483.5	12557.6	3700.09	3602.52	3504.17	4717.42	4344.14	4815.86	4392.74	4371.2	3848.17		7995.87	4414.92	1.8111	0.856868
RPL17	P18621	9	5	72.5673	0.166935	0.0562653	1.11087	-0.151684	MOCK	CoV-2(B)	60S ribosomal protein L17 OS=Homo sapiens OX=9606 GN=RPL17 PE=1 SV=3	RPL17	44766.7	43988.5	42457.4	57152.5	56554	55975	53196.7	49715.3	49092.8	64113.8	57799	60334.9		50149	55708.8	0.900199	-0.151684
TMEM251	Q8N6I4	1	1	5.1058	0.16699	0.0562653	1.07517	0.104565	CoV-2(B)	MOCK	Transmembrane protein 251 OS=Homo sapiens OX=9606 GN=TMEM251 PE=1 SV=4	TMEM251	5904.8	5749.1	6203.82	5866.52	5740.84	6456.13	5702.9	6224.65	6268.1	4588.5	5196.98	5428.65		5986.87	5568.3	1.07517	0.104565
CPNE2	Q96FN4	7	2	37.6414	0.167181	0.0562687	1.05434	-0.07634	MOCK	CoV-2(B)	Copine-2 OS=Homo sapiens OX=9606 GN=CPNE2 PE=1 SV=3	CPNE2	31194.8	31052.5	28371.9	31579.5	28379.5	27847.2	34629.7	32498.7	29797.7	30862.3	31469.3	28863.2		29737.6	31353.5	0.948461	-0.07634
ANKRD62	A6NC57	6	1	39.1037	0.167902	0.0564505	1.10633	0.145777	CoV-2(B)	MOCK	Ankyrin repeat domain-containing protein 62 OS=Homo sapiens OX=9606 GN=ANKRD62 PE=2 SV=4	ANKRD62	131699	137474	141355	114389	119174	117264	116140	135822	133015	91012.7	106587	105607		126893	114697	1.10633	0.145777
SERPINH1	P50454	33	22	415.26	0.1683	0.0565237	1.04903	0.0690503	CoV-2(B)	MOCK	Serpin H1 OS=Homo sapiens OX=9606 GN=SERPINH1 PE=1 SV=2	SERPINH1	876089	872819	873709	762090	763867	775472	761671	765243	772481	810501	790421	793605		820674	782320	1.04903	0.0690503
RPL8	P62917	7	5	60.1641	0.170529	0.0572022	1.05501	0.0772499	CoV-2(B)	MOCK	60S ribosomal protein L8 OS=Homo sapiens OX=9606 GN=RPL8 PE=1 SV=2	RPL8	49493.8	45484.2	47210.1	42184.2	41020.8	42709.2	43810.7	40290.6	40339.2	45298.4	42911.8	41473.4		44683.7	42354	1.05501	0.0772499
TRIP10	Q15642	2	2	10.9018	0.170687	0.0572022	1.10197	0.140081	CoV-2(B)	MOCK	Cdc42-interacting protein 4 OS=Homo sapiens OX=9606 GN=TRIP10 PE=1 SV=3	TRIP10	2668.01	2574.77	2546.5	3421.98	3248.58	3088.03	2393.99	2379.27	2791.35	2634.21	2790.34	2934.99		2924.65	2654.02	1.10197	0.140081
PCDHA12	Q9UN75	2	1	9.9263	0.171147	0.0572948	1.10267	-0.141006	MOCK	CoV-2(B)	Protocadherin alpha-12 OS=Homo sapiens OX=9606 GN=PCDHA12 PE=2 SV=1	PCDHA12	9702.26	9943.14	10554	12304.6	10882.6	11510.3	10268.3	10946.7	10909.4	11801.2	13411.3	14223.3		10816.2	11926.7	0.906887	-0.141006
ISLR	O14498	1	1	5.2484	0.171433	0.0573293	1.13694	-0.185159	MOCK	CoV-2(B)	Immunoglobulin superfamily containing leucine-rich repeat protein OS=Homo sapiens OX=9606 GN=ISLR PE=2 SV=1	ISLR	2316	2506.71	2431.6	2390.13	2168.38	2060.79	3040.52	3199.71	2795.9	2514.77	2052.81	2169.79		2312.27	2628.92	0.879552	-0.185159
MVP	Q14764	31	16	222.265	0.172492	0.0576216	1.1854	0.24538	CoV-2(B)	MOCK	Major vault protein OS=Homo sapiens OX=9606 GN=MVP PE=1 SV=4	MVP	465186	445423	442377	307331	290199	286494	343590	335267	339411	291973	290353	286532		372835	314521	1.1854	0.24538
RALA	P11233;P11234	2	1	11.191	0.175123	0.0584381	1.1123	-0.15354	MOCK	CoV-2(B)	Ras-related protein Ral-A OS=Homo sapiens OX=9606 GN=RALA PE=1 SV=1	RALA	4401.32	4399.75	4826.25	6582.59	6232.45	6562.09	6172.62	6312.68	6477.28	5564.47	6109.6	6074.06		5500.74	6118.45	0.899042	-0.15354
CTNND1	O60716	9	5	48.2485	0.175602	0.0585175	1.03245	0.0460674	CoV-2(B)	MOCK	Catenin delta-1 OS=Homo sapiens OX=9606 GN=CTNND1 PE=1 SV=1	CTNND1	18598.1	19462.1	20011.8	19233.9	19857.9	18936.1	19452.8	19599	19224.6	18647	18191.1	17336.6		19350	18741.9	1.03245	0.0460674
CUTA	O60888	1	0	6.4669	0.175736	0.0585175	1.07844	-0.108949	MOCK	CoV-2(B)	Protein CutA OS=Homo sapiens OX=9606 GN=CUTA PE=1 SV=2	CUTA	5157.58	4640.87	5215.4	6017.86	4995.29	5645.73	5890.97	5732.66	6585.24	5102.27	5422.32	5423.76		5278.79	5692.87	0.927263	-0.108949
NKX3-2	P78367	3	2	14.0804	0.17594	0.0585232	1.09993	0.137415	CoV-2(B)	MOCK	Homeobox protein Nkx-3.2 OS=Homo sapiens OX=9606 GN=NKX3-2 PE=1 SV=2	NKX3-2	7839.69	7885.56	7783.06	6148.34	6851.4	7105.16	5209.24	6096.75	7312.08	6654.72	7291.67	7086.33		7268.87	6608.47	1.09993	0.137415
EIF3F	O00303	3	3	17.528	0.176247	0.058563	1.08126	0.112715	CoV-2(B)	MOCK	Eukaryotic translation initiation factor 3 subunit F OS=Homo sapiens OX=9606 GN=EIF3F PE=1 SV=1	EIF3F	21269.1	20984.1	21539.1	17110.4	17042.4	17167.4	18269.2	17283.2	18276.6	17432.7	17445.1	17754.6		19185.4	17743.6	1.08126	0.112715
CD44	P16070	12	7	79.9086	0.176446	0.0585669	1.05145	-0.0723826	MOCK	CoV-2(B)	CD44 antigen OS=Homo sapiens OX=9606 GN=CD44 PE=1 SV=3	CD44	66381.6	66148.6	65486.6	59116.4	58070.3	57096.2	64334.2	62492.5	60874.6	68510.5	66812.8	68430.3		62049.9	65242.5	0.951066	-0.0723826
TBC1D13	Q9NVG8	2	0	9.3254	0.177334	0.0587991	1.2438	-0.314758	MOCK	CoV-2(B)	TBC1 domain family member 13 OS=Homo sapiens OX=9606 GN=TBC1D13 PE=1 SV=3	TBC1D13	5606.8	5654.07	6093.19	17037	17512.6	17716.8	14931	14364.5	16101.2	13430.4	13138.5	14628.6		11603.4	14432.4	0.803986	-0.314758
SNRPE	P62304	1	0	7.3776	0.177819	0.0588973	1.07252	0.101007	CoV-2(B)	MOCK	Small nuclear ribonucleoprotein E OS=Homo sapiens OX=9606 GN=SNRPE PE=1 SV=1	SNRPE	5749.93	5605.61	6024.21	5643.78	5515.55	5850.63	4747.32	4493.09	5143.12	5739.85	5756.49	6184.48		5731.62	5344.06	1.07252	0.101007
RAB3B	P20337	2	0	15.3946	0.181545	0.0600482	1.0401	-0.0567177	MOCK	CoV-2(B)	Ras-related protein Rab-3B OS=Homo sapiens OX=9606 GN=RAB3B PE=1 SV=2	RAB3B	20231.9	19980.6	18943.8	22606.2	21246.4	20974.5	21846.8	22161.7	22198.3	21323	21029.8	20395.3		20663.9	21492.5	0.961449	-0.0567177
RPL27A	P46776	8	6	62.6358	0.181848	0.0600482	1.09349	-0.128946	MOCK	CoV-2(B)	60S ribosomal protein L27a OS=Homo sapiens OX=9606 GN=RPL27A PE=1 SV=2	RPL27A	32927.9	30754.4	29257.1	37939	36054	35120.5	34353.3	33155.8	31890.8	39851.2	40712.2	40980.2		33675.5	36823.9	0.914499	-0.128946
RETSAT	Q6NUM9	3	0	15.2466	0.181871	0.0600482	1.0908	-0.125385	MOCK	CoV-2(B)	All-trans-retinol 13_14-reductase OS=Homo sapiens OX=9606 GN=RETSAT PE=1 SV=2	RETSAT	33626.8	32027.9	32242.1	44638.9	43248	42920.3	44522.7	41467.1	42385.1	40298.4	39655.8	41141		38117.3	41578.4	0.916759	-0.125385
ANPEP	P15144	22	12	154.457	0.18511	0.0610532	1.05463	-0.0767369	MOCK	CoV-2(B)	Aminopeptidase N OS=Homo sapiens OX=9606 GN=ANPEP PE=1 SV=4	ANPEP	189016	184099	183799	180814	173452	171745	210102	199271	201567	180451	173038	177655		180487	190347	0.9482	-0.0767369
LYZ	P61626	7	5	41.7674	0.186012	0.0612757	1.23498	0.304492	CoV-2(B)	MOCK	Lysozyme C OS=Homo sapiens OX=9606 GN=LYZ PE=1 SV=1	LYZ	15641.6	14790.5	14488.6	25144.4	26035.8	26206.4	15800.1	16586	16209.4	16259.3	17239.7	16941		20384.5	16505.9	1.23498	0.304492
PRKRA	O75569	2	0	11.8391	0.186302	0.0612757	1.08846	0.122291	CoV-2(B)	MOCK	Interferon-inducible double-stranded RNA-dependent protein kinase activator A OS=Homo sapiens OX=9606 GN=PRKRA PE=1 SV=1	PRKRA	5254.11	5284.72	4471.93	4602.51	3929.51	4589.39	3660.43	4085.4	4355.34	4652.83	4602.99	4488.82		4688.7	4307.63	1.08846	0.122291
WDR1	O75083	18	12	147.809	0.186499	0.0612757	1.03427	-0.0486112	MOCK	CoV-2(B)	WD repeat-containing protein 1 OS=Homo sapiens OX=9606 GN=WDR1 PE=1 SV=4	WDR1	219064	215800	215568	202690	198311	195728	220271	219936	220403	210648	202851	215791		207860	214983	0.966867	-0.0486112
VAT1	Q99536	14	10	107.095	0.186788	0.0612757	1.1178	0.160661	CoV-2(B)	MOCK	Synaptic vesicle membrane protein VAT-1 homolog OS=Homo sapiens OX=9606 GN=VAT1 PE=1 SV=2	VAT1	108963	118379	109942	83801.1	84087.5	82037.8	85436.1	95292.8	91150	83557.7	85234.6	84655.4		97868.2	87554.4	1.1178	0.160661
AK3	Q9UIJ7	6	5	38.0064	0.186801	0.0612757	1.03651	-0.0517287	MOCK	CoV-2(B)	GTP:AMP phosphotransferase AK3_ mitochondrial OS=Homo sapiens OX=9606 GN=AK3 PE=1 SV=4	AK3	22912.9	23272.6	22607.2	22808.9	24141.6	24801	25581	25164	24924.1	24110.4	22457.1	23438.3		23424	24279.2	0.96478	-0.0517287
VCL	P18206	46	31	408.276	0.186962	0.0612757	1.04905	-0.0690802	MOCK	CoV-2(B)	Vinculin OS=Homo sapiens OX=9606 GN=VCL PE=1 SV=4	VCL	456186	437773	442226	429572	411498	400044	490335	469839	465212	441245	422263	414815		429550	450618	0.953246	-0.0690802
RPS10	P46783	6	3	45.5351	0.188123	0.0615917	1.04312	-0.0609054	MOCK	CoV-2(B)	40S ribosomal protein S10 OS=Homo sapiens OX=9606 GN=RPS10 PE=1 SV=1	RPS10	107643	108523	115957	105238	111801	116631	111471	117892	115812	107626	113859	127844		110966	115750	0.958662	-0.0609054
PITPNA	Q00169	2	0	9.2798	0.189233	0.0618902	1.07669	-0.106608	MOCK	CoV-2(B)	Phosphatidylinositol transfer protein alpha isoform OS=Homo sapiens OX=9606 GN=PITPNA PE=1 SV=2	PITPNA	77214.7	77493.7	80116	103109	94826.7	101376	100894	96482.7	98490.1	94522.1	91235.9	93476.5		89022.7	95850.1	0.928769	-0.106608
RPL30	P62888	7	3	70.6871	0.189539	0.0619256	1.07782	-0.108114	MOCK	CoV-2(B)	60S ribosomal protein L30 OS=Homo sapiens OX=9606 GN=RPL30 PE=1 SV=2	RPL30	49981.4	49921.4	53345.2	64271.7	63810.9	67639.5	62663.5	58253.8	62770.1	64706	62926.6	64806.4		58161.7	62687.7	0.9278	-0.108114
DBN1	Q16643	12	9	97.0563	0.189908	0.0619814	1.02639	-0.037576	MOCK	CoV-2(B)	Drebrin OS=Homo sapiens OX=9606 GN=DBN1 PE=1 SV=4	DBN1	104220	97111.7	100569	100131	94984.6	97107.4	104738	102650	100647	104413	101144	96208.5		99020.6	101633	0.974291	-0.037576
CTHRC1	Q96CG8	4	2	23.5584	0.19213	0.0626408	1.18652	-0.246742	MOCK	CoV-2(B)	Collagen triple helix repeat-containing protein 1 OS=Homo sapiens OX=9606 GN=CTHRC1 PE=1 SV=1	CTHRC1	12328	12919.2	12950.5	9210.54	9080.97	8659.1	16131.2	14958.4	15090.7	10791.4	10080.2	10248.1		10858.1	12883.4	0.842798	-0.246742
RCN1	Q15293	18	11	163.63	0.192349	0.0626469	1.0691	-0.0963962	MOCK	CoV-2(B)	Reticulocalbin-1 OS=Homo sapiens OX=9606 GN=RCN1 PE=1 SV=1	RCN1	116506	113427	110271	139681	135828	137843	135394	125827	125009	145673	135512	138212		125593	134271	0.935367	-0.0963962
RAB30	Q15771	7	1	47.4332	0.194209	0.0631869	1.09599	0.132234	CoV-2(B)	MOCK	Ras-related protein Rab-30 OS=Homo sapiens OX=9606 GN=RAB30 PE=1 SV=2	RAB30	46072	45091.6	42316.7	59974.7	54732.2	55155.6	50384.6	46354.8	47895.5	43858.7	44579.4	43702.4		50557.1	46129.2	1.09599	0.132234
MTDH	Q86UE4	4	3	21.399	0.195884	0.0636655	1.06543	-0.0914411	MOCK	CoV-2(B)	Protein LYRIC OS=Homo sapiens OX=9606 GN=MTDH PE=1 SV=2	MTDH	8423.13	8441.08	9196.67	10641.7	9372.87	9928.02	10095.2	8789.32	9625.13	10492.5	10027.5	10638.4		9333.91	9944.67	0.938585	-0.0914411
PCK2	Q16822	2	2	10.5989	0.197684	0.0641776	1.0416	-0.0588015	MOCK	CoV-2(B)	Phosphoenolpyruvate carboxykinase [GTP]_ mitochondrial OS=Homo sapiens OX=9606 GN=PCK2 PE=1 SV=4	PCK2	9019.23	8319.88	9055.84	8079.09	8446.2	8904.46	8315.1	8975.84	8597.44	9491.33	9523.8	9077.1		8637.45	8996.77	0.960061	-0.0588015
TPM4	P67936	38	19	378.057	0.197871	0.0641776	1.11302	0.15448	CoV-2(B)	MOCK	Tropomyosin alpha-4 chain OS=Homo sapiens OX=9606 GN=TPM4 PE=1 SV=3	TPM4	940610	926413	901173	749499	710882	719938	842853	831047	824338	640919	638345	668521		824753	741004	1.11302	0.15448
SHMT2	P34897	13	5	69.1105	0.198636	0.0643591	1.05911	0.082858	CoV-2(B)	MOCK	Serine hydroxymethyltransferase_ mitochondrial OS=Homo sapiens OX=9606 GN=SHMT2 PE=1 SV=3	SHMT2	149931	152983	160354	132324	129620	132010	131327	132772	133144	134328	134431	143374		142870	134896	1.05911	0.082858
CPNE9	Q8IYJ1	7	1	46.5035	0.199088	0.0644387	1.02538	0.0361564	CoV-2(B)	MOCK	Copine-9 OS=Homo sapiens OX=9606 GN=CPNE9 PE=1 SV=3	CPNE9	42277.1	40245	39526.6	40288.1	37667.9	39020.9	39508.6	37335.9	38677.8	38868.3	39255.2	39463.9		39837.6	38851.6	1.02538	0.0361564
FKBP1A	P62942	7	5	64.6953	0.199758	0.0645887	1.05974	0.0837037	CoV-2(B)	MOCK	Peptidyl-prolyl cis-trans isomerase FKBP1A OS=Homo sapiens OX=9606 GN=FKBP1A PE=1 SV=2	FKBP1A	35460.8	32109.9	32301	31542.7	29324.9	28274.1	32292.3	31401.2	29935.7	29256.9	28027.1	27445.8		31502.2	29726.5	1.05974	0.0837037
PGK2	P07205	9	1	113.899	0.20116	0.0649748	1.04677	-0.0659491	MOCK	CoV-2(B)	Phosphoglycerate kinase 2 OS=Homo sapiens OX=9606 GN=PGK2 PE=1 SV=3	PGK2	175358	173934	169549	157345	151887	144005	174869	172481	174927	167240	164820	163210		162013	169591	0.955317	-0.0659491
HSPA1A	P0DMV8;P0DMV9	21	5	181.504	0.203786	0.0657549	1.02563	-0.0365152	MOCK	CoV-2(B)	Heat shock 70 kDa protein 1A OS=Homo sapiens OX=9606 GN=HSPA1A PE=1 SV=1	HSPA1A	151433	148766	149859	159895	154977	149694	164135	158828	159224	155770	150974	149136		152437	156345	0.975007	-0.0365152
PIR	O00625	3	1	16.0577	0.204962	0.066033	1.12804	-0.173822	MOCK	CoV-2(B)	Pirin OS=Homo sapiens OX=9606 GN=PIR PE=1 SV=1	PIR	4514.8	4711.7	4897.45	7147.75	7379.39	7349.75	6061.37	6249.06	6681.61	6786.34	7355.96	7476.16		6000.14	6768.42	0.886491	-0.173822
MT-CO2	P00403	3	2	19.0191	0.205071	0.066033	1.2355	0.3051	CoV-2(B)	MOCK	Cytochrome c oxidase subunit 2 OS=Homo sapiens OX=9606 GN=MT-CO2 PE=1 SV=1	MT-CO2	6937.97	6827.7	7584.2	4589.61	4515.39	5121.65	3126.27	3038.19	3228.06	6089.66	6608.18	6704.76		5929.42	4799.19	1.2355	0.3051
RIOX1	Q9H6W3	3	0	18.4602	0.205647	0.0661505	1.14772	0.198775	CoV-2(B)	MOCK	Ribosomal oxygenase 1 OS=Homo sapiens OX=9606 GN=RIOX1 PE=1 SV=2	RIOX1	54890.3	56584.9	59425.2	42700.6	43376.6	43201.4	45451.8	53712.9	53911.7	30946.3	38612.2	38907.9		50029.8	43590.5	1.14772	0.198775
KRT20	P35900	4	0	30.8121	0.209244	0.0672382	1.08367	0.115924	CoV-2(B)	MOCK	Keratin_ type I cytoskeletal 20 OS=Homo sapiens OX=9606 GN=KRT20 PE=1 SV=1	KRT20	24096.3	23741.7	25085.3	24072.9	23535.8	24244.5	26610.9	24566.2	25408.5	18838.1	18329.3	19845.4		24129.4	22266.4	1.08367	0.115924
SEC31A	O94979	24	17	146.601	0.209748	0.067309	1.07162	-0.0997907	MOCK	CoV-2(B)	Protein transport protein Sec31A OS=Homo sapiens OX=9606 GN=SEC31A PE=1 SV=3	SEC31A	891935	870211	822180	714244	676671	671128	874884	870328	851505	789064	805838	787515		774395	829855	0.933168	-0.0997907
TRIM28	Q13263	6	4	32.8592	0.209896	0.067309	1.04707	-0.0663543	MOCK	CoV-2(B)	Transcription intermediary factor 1-beta OS=Homo sapiens OX=9606 GN=TRIM28 PE=1 SV=5	TRIM28	718220	674532	649532	782489	709600	699610	766740	779177	773249	684069	695277	734754		705664	738878	0.955048	-0.0663543
SPARC	P09486	16	11	127.24	0.211328	0.0676719	1.11704	-0.159687	MOCK	CoV-2(B)	SPARC OS=Homo sapiens OX=9606 GN=SPARC PE=1 SV=1	SPARC	152077	152590	147352	128960	120247	123932	176433	177741	173060	132868	132216	129422		137526	153623	0.895219	-0.159687
FAM102B	Q5T8I3	2	1	14.6486	0.211461	0.0676719	1.06271	0.0877491	CoV-2(B)	MOCK	Protein FAM102B OS=Homo sapiens OX=9606 GN=FAM102B PE=1 SV=2	FAM102B	21887.7	22288.7	23094.5	23295.7	25774.9	26254.7	20254.5	20722.9	22379.9	21802.7	23757.6	25264		23766	22363.6	1.06271	0.0877491
EEF1A1	P68104;Q5VTE0	31	20	310.232	0.211942	0.0677565	1.10142	0.139361	CoV-2(B)	MOCK	Elongation factor 1-alpha 1 OS=Homo sapiens OX=9606 GN=EEF1A1 PE=1 SV=1	EEF1A1	771006	756924	746755	961566	948077	957298	691475	693315	690924	853013	856047	883416		856938	778032	1.10142	0.139361
ANXA4	P09525	14	9	105.521	0.212441	0.0678465	1.03197	-0.0454052	MOCK	CoV-2(B)	Annexin A4 OS=Homo sapiens OX=9606 GN=ANXA4 PE=1 SV=4	ANXA4	217686	217635	214930	207207	200963	197807	218513	223245	227520	207735	205338	214043		209371	216066	0.969018	-0.0454052
TUBB4B	P68371	35	3	426.128	0.21312	0.0679938	1.0514	0.0723126	CoV-2(B)	MOCK	Tubulin beta-4B chain OS=Homo sapiens OX=9606 GN=TUBB4B PE=1 SV=1	TUBB4B	1.07696e+06	1.05717e+06	1.05078e+06	957088	923285	923928	920837	888897	896693	1.00678e+06	991103	992097		998202	949402	1.0514	0.0723126
ATOX1	O00244	3	2	19.1819	0.213362	0.0680015	1.08501	0.117707	CoV-2(B)	MOCK	Copper transport protein ATOX1 OS=Homo sapiens OX=9606 GN=ATOX1 PE=1 SV=1	ATOX1	8962.21	9330.82	9761.63	7859.36	7995.65	7323.22	6961.48	7191.27	7501.07	8851.44	8453.95	8259.64		8538.81	7869.81	1.08501	0.117707
GPC6	Q9Y625	7	1	49.544	0.214817	0.0683661	1.03514	-0.0498309	MOCK	CoV-2(B)	Glypican-6 OS=Homo sapiens OX=9606 GN=GPC6 PE=1 SV=1	GPC6	133797	123095	126871	118174	116673	118578	130591	133021	127818	124728	127721	119216		122865	127182	0.96605	-0.0498309
TUFM	P49411	10	4	76.4508	0.214943	0.0683661	1.05422	0.0761816	CoV-2(B)	MOCK	Elongation factor Tu_ mitochondrial OS=Homo sapiens OX=9606 GN=TUFM PE=1 SV=2	TUFM	56809.6	62970.8	65124.6	57589.8	58658.1	63255.8	52801.5	58776.6	60243.8	52203.6	56729	64910.8		60734.8	57610.9	1.05422	0.0761816
PSMC4	P43686	10	9	63.0887	0.215691	0.0684782	1.02352	-0.033545	MOCK	CoV-2(B)	26S proteasome regulatory subunit 6B OS=Homo sapiens OX=9606 GN=PSMC4 PE=1 SV=2	PSMC4	60897.8	62904.7	61443.4	63925.6	60422.9	58617.7	65018.6	63944.6	63618.5	62529	62199.1	59564.2		61368.7	62812.3	0.977017	-0.033545
GSN	P06396	24	15	223.509	0.215734	0.0684782	1.07673	-0.106655	MOCK	CoV-2(B)	Gelsolin OS=Homo sapiens OX=9606 GN=GSN PE=1 SV=1	GSN	311093	302724	306516	281825	279067	286381	348684	346667	358321	281585	279496	288481		294601	317206	0.928739	-0.106655
ARPC2	O15144	14	7	101.564	0.218916	0.0693969	1.07109	-0.0990765	MOCK	CoV-2(B)	Actin-related protein 2/3 complex subunit 2 OS=Homo sapiens OX=9606 GN=ARPC2 PE=1 SV=1	ARPC2	933668	921969	918743	1.04432e+06	930258	919334	1.18177e+06	1.07423e+06	1.05967e+06	955389	895941	904234		944715	1.01187e+06	0.93363	-0.0990765
DDX50	Q9BQ39	1	0	4.6012	0.219073	0.0693969	1.10212	-0.140278	MOCK	CoV-2(B)	ATP-dependent RNA helicase DDX50 OS=Homo sapiens OX=9606 GN=DDX50 PE=1 SV=1	DDX50	4634.97	4242.32	3499.1	4152.6	4034.78	3611.39	5367.76	5044.58	3848.96	4406.42	3860.91	4115.21		4029.19	4440.64	0.907344	-0.140278
STOML2	Q9UJZ1	11	4	71.2542	0.222294	0.070314	1.20181	0.265209	CoV-2(B)	MOCK	Stomatin-like protein 2_ mitochondrial OS=Homo sapiens OX=9606 GN=STOML2 PE=1 SV=1	STOML2	34388.8	32659.8	32356.9	56926.5	53343.9	54915.8	41755.9	36816.6	35058.8	37723.7	35243.3	33562.7		44098.6	36693.5	1.20181	0.265209
LARS1	Q9P2J5	21	8	126.023	0.222418	0.070314	1.07663	-0.106523	MOCK	CoV-2(B)	Leucine--tRNA ligase_ cytoplasmic OS=Homo sapiens OX=9606 GN=LARS1 PE=1 SV=2	LARS1	228429	208231	217039	296609	270924	284700	279044	276508	281086	258896	257688	268110		250989	270222	0.928824	-0.106523
ACTG1	P63261;P60709	45	19	577.228	0.2227	0.070332	1.09317	0.128522	CoV-2(B)	MOCK	Actin_ cytoplasmic 2 OS=Homo sapiens OX=9606 GN=ACTG1 PE=1 SV=1	ACTG1	6.3766e+06	6.34504e+06	6.36841e+06	5.12793e+06	4.99841e+06	5.12085e+06	5.71758e+06	5.76085e+06	5.78813e+06	4.69419e+06	4.64217e+06	4.80768e+06		5.72287e+06	5.2351e+06	1.09317	0.128522
VTN	P04004	5	3	44.2527	0.223217	0.0703823	1.05671	0.0795826	CoV-2(B)	MOCK	Vitronectin OS=Homo sapiens OX=9606 GN=VTN PE=1 SV=1	VTN	40887	38955.3	41459.2	42531.2	39935.6	43451.5	34573.8	35307.5	36450.8	40901.7	42824.3	43893.9		41203.3	38992	1.05671	0.0795826
DDT	P30046;A6NHG4	7	4	40.2917	0.22331	0.0703823	1.04692	-0.0661469	MOCK	CoV-2(B)	D-dopachrome decarboxylase OS=Homo sapiens OX=9606 GN=DDT PE=1 SV=3	DDT	44278.7	43028.8	46401.1	39834.2	36512.5	39729.1	42808.6	43225.5	45146.2	41707	44558.2	44058		41630.7	43583.9	0.955186	-0.0661469
KRT79	Q5XKE5	8	0	60.7446	0.224447	0.070631	1.17891	-0.237456	MOCK	CoV-2(B)	Keratin_ type II cytoskeletal 79 OS=Homo sapiens OX=9606 GN=KRT79 PE=1 SV=2	KRT79	80471.1	78846.3	79055.4	137919	132224	131482	147295	148807	147192	102740	105105	103361		106666	125750	0.84824	-0.237456
AKR1B1	P15121	6	4	50.934	0.224551	0.070631	1.05361	-0.0753372	MOCK	CoV-2(B)	Aldo-keto reductase family 1 member B1 OS=Homo sapiens OX=9606 GN=AKR1B1 PE=1 SV=3	AKR1B1	59398	59798	65893.9	60986.8	65538.9	74556.9	66125.1	72267.7	72424	64446.3	63850.8	67760.3		64362.1	67812.4	0.94912	-0.0753372
ATP2B4	P23634	14	3	94.7817	0.225107	0.0707346	1.07345	-0.102261	MOCK	CoV-2(B)	Plasma membrane calcium-transporting ATPase 4 OS=Homo sapiens OX=9606 GN=ATP2B4 PE=1 SV=2	ATP2B4	70318.4	70506.8	72457.1	91947.8	91180.3	94136.9	83677.1	84316.3	88026	88109.1	89660.9	92791		81757.9	87763.4	0.931572	-0.102261
MESD	Q14696	3	1	17.3049	0.226142	0.0709883	1.18004	0.238839	CoV-2(B)	MOCK	LRP chaperone MESD OS=Homo sapiens OX=9606 GN=MESD PE=1 SV=2	MESD	24267.6	22802.3	25139	16336.1	14629.2	15087.6	18966.2	17755.6	18321.9	15503.1	14589.3	15082		19710.3	16703	1.18004	0.238839
UBE2M	P61081	3	0	18.1068	0.226667	0.0710309	1.06366	0.089034	CoV-2(B)	MOCK	NEDD8-conjugating enzyme Ubc12 OS=Homo sapiens OX=9606 GN=UBE2M PE=1 SV=1	UBE2M	8191.5	8293.18	8047.92	10201.5	9661.81	9555.34	8063.5	8091.88	8620.21	8509.24	8417.68	9019.84		8991.87	8453.73	1.06366	0.089034
CRK	P46108	6	3	55.3018	0.226773	0.0710309	1.05852	-0.0820488	MOCK	CoV-2(B)	Adapter molecule crk OS=Homo sapiens OX=9606 GN=CRK PE=1 SV=2	CRK	122364	120394	120518	110291	106264	107859	134700	129363	127269	112107	111475	113019		114615	121322	0.944715	-0.0820488
SAE1	Q9UBE0	4	1	23.6901	0.227137	0.0710309	1.05357	0.0752849	CoV-2(B)	MOCK	SUMO-activating enzyme subunit 1 OS=Homo sapiens OX=9606 GN=SAE1 PE=1 SV=1	SAE1	75375.7	75129.2	72865.4	70821.5	66863.2	63803.7	70340.8	71124.9	73457.8	63191.5	63715.6	61426		70809.8	67209.4	1.05357	0.0752849
RPLP2	P05387	8	5	86.9959	0.227388	0.0710309	1.06936	0.0967459	CoV-2(B)	MOCK	60S acidic ribosomal protein P2 OS=Homo sapiens OX=9606 GN=RPLP2 PE=1 SV=1	RPLP2	77907.1	76786.9	78863.2	89892.1	91581.8	88012.7	70289.5	71595.7	71318.2	83393.5	88063.9	85755.5		83840.6	78402.7	1.06936	0.0967459
DDX17	Q92841	16	4	100.474	0.227591	0.0710309	1.06681	-0.0933037	MOCK	CoV-2(B)	Probable ATP-dependent RNA helicase DDX17 OS=Homo sapiens OX=9606 GN=DDX17 PE=1 SV=2	DDX17	957438	946193	938627	1.0527e+06	940318	929137	1.1934e+06	1.08404e+06	1.0695e+06	972406	911186	919003		960736	1.02492e+06	0.937374	-0.0933037
MARS1	P56192	6	4	31.8561	0.227848	0.0710309	1.05004	-0.0704486	MOCK	CoV-2(B)	Methionine--tRNA ligase_ cytoplasmic OS=Homo sapiens OX=9606 GN=MARS1 PE=1 SV=2	MARS1	15068.8	14341.5	15209.8	16678	16599.3	17727.5	15453.6	16119.3	16328.4	17593.6	17517	17398.3		15937.5	16735	0.952342	-0.0704486
GNAL	P38405	7	2	40.6968	0.228065	0.0710309	1.03033	0.0431109	CoV-2(B)	MOCK	Guanine nucleotide-binding protein G(olf) subunit alpha OS=Homo sapiens OX=9606 GN=GNAL PE=1 SV=1	GNAL	31694.2	31755.5	29574.5	32771.6	32550.1	30846	31665	31883.5	31848.2	29207.6	29604.7	29413.1		31532	30603.7	1.03033	0.0431109
PTK2B	Q14289	13	5	82.4845	0.228097	0.0710309	1.0352	-0.0499122	MOCK	CoV-2(B)	Protein-tyrosine kinase 2-beta OS=Homo sapiens OX=9606 GN=PTK2B PE=1 SV=2	PTK2B	90743	88978	88448.9	92811	95512.2	91753	99024.7	100681	98518	88749.3	88997.5	91574.6		91374.4	94590.9	0.965995	-0.0499122
AKR1C2	P52895	14	2	159.83	0.231528	0.0720275	1.04887	-0.0688382	MOCK	CoV-2(B)	Aldo-keto reductase family 1 member C2 OS=Homo sapiens OX=9606 GN=AKR1C2 PE=1 SV=3	AKR1C2	174659	174731	174345	207489	199584	197472	189758	186349	193465	197585	201444	214818		188047	197237	0.953405	-0.0688382
PKLR	P30613	4	0	40.0105	0.233951	0.0726921	1.07523	-0.104645	MOCK	CoV-2(B)	Pyruvate kinase PKLR OS=Homo sapiens OX=9606 GN=PKLR PE=1 SV=2	PKLR	66159.1	62803.8	57644.7	60549.4	53886.4	48961.8	67600.8	67653.3	64447.1	63288.6	60486.8	52859.4		58334.2	62722.7	0.930034	-0.104645
IPO5	O00410	32	13	221.465	0.23413	0.0726921	1.05937	0.0832005	CoV-2(B)	MOCK	Importin-5 OS=Homo sapiens OX=9606 GN=IPO5 PE=1 SV=4	IPO5	243909	236124	233105	287148	280693	286699	254416	248276	239574	252654	238667	246239		261280	246638	1.05937	0.0832005
RPL22	P35268	6	5	53.5889	0.234767	0.0728176	1.07143	0.0995396	CoV-2(B)	MOCK	60S ribosomal protein L22 OS=Homo sapiens OX=9606 GN=RPL22 PE=1 SV=2	RPL22	37515.3	37087	37294	47784.8	47008.3	44211.2	38755.8	39397.2	38931.1	39192	39489.1	38407.9		41816.7	39028.8	1.07143	0.0995396
CLIC1	O00299	8	5	64.1858	0.235613	0.0730075	1.02781	-0.0395804	MOCK	CoV-2(B)	Chloride intracellular channel protein 1 OS=Homo sapiens OX=9606 GN=CLIC1 PE=1 SV=4	CLIC1	31055.4	30441.8	30337.1	27092.5	28924	29410	30121.2	30938.2	31527.9	30240.3	29568.5	29795.2		29543.5	30365.2	0.972938	-0.0395804
MAPRE1	Q15691	8	3	51.7021	0.236785	0.073298	1.07053	-0.0983242	MOCK	CoV-2(B)	Microtubule-associated protein RP/EB family member 1 OS=Homo sapiens OX=9606 GN=MAPRE1 PE=1 SV=3	MAPRE1	13111.5	13466.2	12589.8	11952.9	11803.5	11649.5	15494	14301.5	13751.6	12731.4	11790.1	11764.2		12428.9	13305.5	0.934117	-0.0983242
MGST1	P10620	6	5	73.7426	0.240224	0.0742887	1.02707	-0.0385371	MOCK	CoV-2(B)	Microsomal glutathione S-transferase 1 OS=Homo sapiens OX=9606 GN=MGST1 PE=1 SV=1	MGST1	77293.4	77074.1	74162.4	71966.3	71933.9	71017.2	77487.9	74678.3	72698.1	79985.1	73255	77347.9		73907.9	75908.7	0.973642	-0.0385371
DSG1	Q02413	4	1	23.1418	0.241075	0.0744782	1.13556	0.183406	CoV-2(B)	MOCK	Desmoglein-1 OS=Homo sapiens OX=9606 GN=DSG1 PE=1 SV=2	DSG1	105587	105763	107570	74924.4	76430.6	77278.3	81042.9	95615.4	93595.8	62063.8	73834	76034.9		91258.8	80364.4	1.13556	0.183406
KRT15	P19012	8	0	69.1095	0.242374	0.0748056	1.09775	0.134545	CoV-2(B)	MOCK	Keratin_ type I cytoskeletal 15 OS=Homo sapiens OX=9606 GN=KRT15 PE=1 SV=3	KRT15	47047.2	45913.8	49269.7	53116.1	50650.3	52147.4	57316.6	52232.8	51412.3	38361.5	36056.3	36217.4		49690.7	45266.1	1.09775	0.134545
EIF3E	P60228	17	8	102.629	0.242671	0.0748147	1.03844	0.0544119	CoV-2(B)	MOCK	Eukaryotic translation initiation factor 3 subunit E OS=Homo sapiens OX=9606 GN=EIF3E PE=1 SV=1	EIF3E	267970	265829	262692	252435	238677	237541	261588	250825	253064	239975	234958	228286		254191	244782	1.03844	0.0544119
COTL1	Q14019	3	2	28.2571	0.242883	0.0748147	1.13371	-0.181054	MOCK	CoV-2(B)	Coactosin-like protein OS=Homo sapiens OX=9606 GN=COTL1 PE=1 SV=3	COTL1	6978.47	7198.35	7580.19	11574.4	12550.5	14011.9	10340.8	11081.6	10488.9	11202.5	12308.7	12479.8		9982.31	11317.1	0.882058	-0.181054
PPP1CA	P62136;P36873	12	1	114.984	0.243502	0.0749317	1.03692	0.0522993	CoV-2(B)	MOCK	Serine/threonine-protein phosphatase PP1-alpha catalytic subunit OS=Homo sapiens OX=9606 GN=PPP1CA PE=1 SV=1	PPP1CA	138339	141170	141060	128121	127456	128205	122913	124516	123429	131429	135286	138142		134059	129286	1.03692	0.0522993
PSAP	P07602	22	14	154.302	0.244976	0.0753111	1.04743	-0.0668592	MOCK	CoV-2(B)	Prosaposin OS=Homo sapiens OX=9606 GN=PSAP PE=1 SV=2	PSAP	242201	236233	230318	271921	257919	264067	283128	264157	242166	277934	261958	244594		250443	262323	0.954714	-0.0668592
NOMO1	Q15155;P69849;Q5JPE7	8	2	44.9966	0.245739	0.0754712	1.03382	0.0479841	CoV-2(B)	MOCK	Nodal modulator 1 OS=Homo sapiens OX=9606 GN=NOMO1 PE=1 SV=5	NOMO1	69301.5	66764.6	71219.3	75566.8	72749.8	77756.6	72786.5	70698.2	70709.1	66162.4	69776.4	69049.5		72226.4	69863.7	1.03382	0.0479841
COPA	P53621	42	22	254.848	0.246451	0.0756156	1.03642	0.0516043	CoV-2(B)	MOCK	Coatomer subunit alpha OS=Homo sapiens OX=9606 GN=COPA PE=1 SV=2	COPA	209750	204447	201558	186688	184813	182819	184630	180029	182432	197285	192105	192481		195013	188160	1.03642	0.0516043
POTEI	P0CG38	24	3	219.012	0.247099	0.075688	1.06952	-0.0969588	MOCK	CoV-2(B)	POTE ankyrin domain family member I OS=Homo sapiens OX=9606 GN=POTEI PE=3 SV=1	POTEI	1.02066e+06	993064	967949	873122	824964	817518	1.07297e+06	1.06395e+06	1.04483e+06	883915	882546	931217		916213	979905	0.935002	-0.0969588
LYPLA1	O75608	2	0	12.217	0.247315	0.075688	1.06289	-0.0879929	MOCK	CoV-2(B)	Acyl-protein thioesterase 1 OS=Homo sapiens OX=9606 GN=LYPLA1 PE=1 SV=1	LYPLA1	6760.57	6533.31	6154.53	6388.05	6531.26	6723.44	6237.25	6538.22	6033.4	7575.78	7493.23	7671.72		6515.19	6924.93	0.940831	-0.0879929
CPNE5	Q9HCH3	9	3	49.2726	0.247414	0.075688	1.03098	-0.0440128	MOCK	CoV-2(B)	Copine-5 OS=Homo sapiens OX=9606 GN=CPNE5 PE=1 SV=2	CPNE5	33342.4	32163.2	34083.5	36396.2	32855.8	34837.1	34452	36864	36719.5	33200.1	34619.5	34132.6		33946.4	34998	0.969953	-0.0440128
METTL7A	Q9H8H3	5	4	35.2722	0.251002	0.0767106	1.02119	-0.0302573	MOCK	CoV-2(B)	Putative methyltransferase-like protein 7A OS=Homo sapiens OX=9606 GN=METTL7A PE=1 SV=1	METTL7A	20199.6	21447	21802.3	21077.5	21312	20238.4	22334	21258.5	21056.1	22100.4	20819.1	21180.7		21012.8	21458.1	0.979246	-0.0302573
MAPK15	Q8TD08	2	0	10.2619	0.253366	0.0773574	1.04616	0.0650988	CoV-2(B)	MOCK	Mitogen-activated protein kinase 15 OS=Homo sapiens OX=9606 GN=MAPK15 PE=1 SV=1	MAPK15	177846	171829	168982	162091	157480	154258	174444	167902	158553	157751	147676	142370		165414	158116	1.04616	0.0650988
CPNE6	O95741	6	1	30.8447	0.253806	0.0774029	1.15886	0.212712	CoV-2(B)	MOCK	Copine-6 OS=Homo sapiens OX=9606 GN=CPNE6 PE=1 SV=3	CPNE6	175054	181744	170405	112299	113547	116561	137786	130943	142034	114061	110224	115350		144935	125066	1.15886	0.212712
EXD1	Q8NHP7	9	5	47.2131	0.254011	0.0774029	1.1035	-0.142086	MOCK	CoV-2(B)	piRNA biogenesis protein EXD1 OS=Homo sapiens OX=9606 GN=EXD1 PE=1 SV=4	EXD1	81484.9	79920.1	80460.1	62704.7	59315.7	57249.5	89854.2	85828.9	81483.9	72704.9	69497.6	65353		70189.2	77453.7	0.906208	-0.142086
CWF19L1	Q69YN2	2	0	9.4662	0.254774	0.0775596	1.14672	-0.19751	MOCK	CoV-2(B)	CWF19-like protein 1 OS=Homo sapiens OX=9606 GN=CWF19L1 PE=1 SV=2	CWF19L1	182492	212903	220860	128319	129080	139918	223803	207717	196967	159294	225266	149234		168929	193713	0.872054	-0.19751
VDAC2	P45880	11	7	92.3725	0.255418	0.0776567	1.06311	0.0882968	CoV-2(B)	MOCK	Voltage-dependent anion-selective channel protein 2 OS=Homo sapiens OX=9606 GN=VDAC2 PE=1 SV=2	VDAC2	74759.7	64707.6	61167.2	65030.1	61339.6	58527.6	66111.2	57955.6	53004.7	67624.7	60286.1	57661.6		64255.3	60440.7	1.06311	0.0882968
RPS24	P62847	4	4	36.352	0.255788	0.0776567	1.06057	-0.0848353	MOCK	CoV-2(B)	40S ribosomal protein S24 OS=Homo sapiens OX=9606 GN=RPS24 PE=1 SV=1	RPS24	12644.4	12390.2	13017.8	13431.5	14251.2	15230	13244.2	12464.8	14730.9	15108.9	14469.1	15850.9		13494.2	14311.5	0.942892	-0.0848353
CAVIN3	Q969G5	5	1	32.6009	0.255838	0.0776567	1.02491	-0.035503	MOCK	CoV-2(B)	Caveolae-associated protein 3 OS=Homo sapiens OX=9606 GN=CAVIN3 PE=1 SV=3	CAVIN3	32356.7	32625.3	32582.2	35396.5	32657.3	32232.6	35222.5	32996.9	34476.1	34875.8	32710.8	32497.6		32975.1	33796.6	0.975692	-0.035503
PFKP	Q01813	30	19	232.909	0.257502	0.078023	1.01437	0.0205783	CoV-2(B)	MOCK	ATP-dependent 6-phosphofructokinase_ platelet type OS=Homo sapiens OX=9606 GN=PFKP PE=1 SV=2	PFKP	136883	132434	139602	137012	131173	133041	136212	133271	132074	133878	133283	129953		135024	133112	1.01437	0.0205783
COL5A2	P05997	7	3	36.0021	0.257545	0.078023	1.03394	-0.0481492	MOCK	CoV-2(B)	Collagen alpha-2(V) chain OS=Homo sapiens OX=9606 GN=COL5A2 PE=1 SV=3	COL5A2	21562	20962.2	20571.2	19454	18455.2	18423.1	20809.3	20789.4	20151.9	21298.1	20567	19865		19904.6	20580.1	0.967176	-0.0481492
KRT35	Q92764	1	0	5.3646	0.259268	0.0784137	1.11407	-0.155843	MOCK	CoV-2(B)	Keratin_ type I cuticular Ha5 OS=Homo sapiens OX=9606 GN=KRT35 PE=1 SV=5	KRT35	970.672	799.224	549.087	1031.15	897.636	1011.18	849.724	1082.39	887.724	1030.91	1052.7	955.397		876.491	976.474	0.897608	-0.155843
MLEC	Q14165	3	2	22.9273	0.259336	0.0784137	1.10624	-0.145662	MOCK	CoV-2(B)	Malectin OS=Homo sapiens OX=9606 GN=MLEC PE=1 SV=1	MLEC	6045.98	5990.3	5872.54	10032.2	9632.8	9231.96	8805.78	8339.85	8846.36	8444.37	8439.38	8902.61		7800.96	8629.73	0.903964	-0.145662
CLPTM1	O96005	2	2	11.4654	0.262281	0.0792273	1.05281	0.0742457	CoV-2(B)	MOCK	Cleft lip and palate transmembrane protein 1 OS=Homo sapiens OX=9606 GN=CLPTM1 PE=1 SV=1	CLPTM1	3474.13	3360.21	3517.78	3898.27	3523.55	3712.07	2901.68	3496.25	3126	3474.27	3649.52	3760.51		3581	3401.37	1.05281	0.0742457
SNX16	P57768	2	1	21.121	0.264224	0.0797234	1.12198	0.166051	CoV-2(B)	MOCK	Sorting nexin-16 OS=Homo sapiens OX=9606 GN=SNX16 PE=1 SV=2	SNX16	35508	35807.4	35600.1	24318.2	25851.2	29123.8	31692.6	32006.6	30485.8	24742.5	24328.5	22707.9		31034.8	27660.7	1.12198	0.166051
OFCC1	Q8IZS5	2	0	14.2373	0.264932	0.0797234	1.10021	-0.13778	MOCK	CoV-2(B)	Orofacial cleft 1 candidate gene 1 protein OS=Homo sapiens OX=9606 GN=OFCC1 PE=1 SV=1	OFCC1	7988.18	8191.27	7744.16	11992.1	12259.1	13158.9	11345.4	11232.1	10560.9	11388.4	11730	11223.3		10222.3	11246.7	0.908917	-0.13778
CPNE4	Q96A23	8	2	46.6378	0.264943	0.0797234	1.02856	-0.0406209	MOCK	CoV-2(B)	Copine-4 OS=Homo sapiens OX=9606 GN=CPNE4 PE=1 SV=1	CPNE4	33664.5	35874.8	37412.1	35256.1	36564.2	39896.2	36264.2	38249.2	37847.6	36917.7	38015.8	37617.9		36444.7	37485.4	0.972236	-0.0406209
EIF4A3	P38919	11	5	76.0392	0.264944	0.0797234	1.08645	0.119621	CoV-2(B)	MOCK	Eukaryotic initiation factor 4A-III OS=Homo sapiens OX=9606 GN=EIF4A3 PE=1 SV=4	EIF4A3	66475.4	62804.7	62972.6	87080.4	78545	84569	67392.4	65572.3	64910.9	70036.8	67662.4	71666.5		73741.2	67873.6	1.08645	0.119621
RAB3D	O95716	4	2	26.5186	0.265983	0.0799588	1.03446	-0.0488752	MOCK	CoV-2(B)	Ras-related protein Rab-3D OS=Homo sapiens OX=9606 GN=RAB3D PE=1 SV=1	RAB3D	22965.6	22833.8	21961.1	26076.5	25005.9	24483.9	25068.9	25604.5	25477.3	24430.9	24247.2	23436.7		23887.8	24710.9	0.96669	-0.0488752
GANAB	Q14697	24	22	231.196	0.267489	0.0803344	1.02155	0.030756	CoV-2(B)	MOCK	Neutral alpha-glucosidase AB OS=Homo sapiens OX=9606 GN=GANAB PE=1 SV=3	GANAB	151880	151799	148484	148029	144449	138620	150469	144550	139845	145875	143787	140106		147210	144105	1.02155	0.030756
NPEPPS	P55786	19	4	107.354	0.271121	0.0813469	1.0158	-0.0226138	MOCK	CoV-2(B)	Puromycin-sensitive aminopeptidase OS=Homo sapiens OX=9606 GN=NPEPPS PE=1 SV=2	NPEPPS	110618	113182	110449	111110	109165	110343	107866	108845	113293	114960	115212	115196		110811	112562	0.984448	-0.0226138
ASMTL	O95671	4	2	25.591	0.27218	0.0815864	1.1621	-0.216735	MOCK	CoV-2(B)	Probable bifunctional dTTP/UTP pyrophosphatase/methyltransferase protein OS=Homo sapiens OX=9606 GN=ASMTL PE=1 SV=3	ASMTL	19044.5	18218.4	20096.1	69430.2	70387.2	70369.1	45428.4	49303.7	44968.9	56177	57256.6	57780.2		44590.9	51819.1	0.86051	-0.216735
RPS12	P25398	7	5	69.4665	0.273589	0.0819299	1.04438	-0.0626514	MOCK	CoV-2(B)	40S ribosomal protein S12 OS=Homo sapiens OX=9606 GN=RPS12 PE=1 SV=3	RPS12	74347.3	76366.4	74930	84190.7	82239.9	80667.4	76619.8	75560.8	79006.4	89567.7	85332.5	87636.3		78790.3	82287.2	0.957503	-0.0626514
HNRNPAB	Q99729	10	3	59.4319	0.274949	0.0822584	1.12006	-0.163574	MOCK	CoV-2(B)	Heterogeneous nuclear ribonucleoprotein A/B OS=Homo sapiens OX=9606 GN=HNRNPAB PE=1 SV=2	HNRNPAB	217986	207826	216930	162601	160679	167778	253656	238739	243992	181102	173675	178759		188967	211654	0.89281	-0.163574
TMED9	Q9BVK6	4	2	24.7192	0.275525	0.0823518	1.13717	0.185444	CoV-2(B)	MOCK	Transmembrane emp24 domain-containing protein 9 OS=Homo sapiens OX=9606 GN=TMED9 PE=1 SV=2	TMED9	18697.3	18512.1	19129.1	12998.1	12904.7	11959	14441.7	12300.7	12900.5	15492.2	14621.5	13081.2		15700.1	13806.3	1.13717	0.185444
IMPA1	P29218	2	1	12.4091	0.276718	0.0826294	1.11751	0.160282	CoV-2(B)	MOCK	Inositol monophosphatase 1 OS=Homo sapiens OX=9606 GN=IMPA1 PE=1 SV=1	IMPA1	3438.28	3498.49	3710.92	3989.28	4436.61	5370.03	2728.1	3763.08	3929.7	3348.84	3897.11	4206.55		4073.94	3645.56	1.11751	0.160282
EIF5A	P63241;Q6IS14;Q9GZV4	6	2	47.5936	0.277954	0.0829191	1.11552	0.157717	CoV-2(B)	MOCK	Eukaryotic translation initiation factor 5A-1 OS=Homo sapiens OX=9606 GN=EIF5A PE=1 SV=2	EIF5A	46912.2	45116.8	42487.6	67585.2	62049.9	60893.6	51574.5	47693.3	45744.4	50090.7	48721.5	47560		54174.2	48564.1	1.11552	0.157717
NME2	P22392	12	1	138.892	0.278418	0.0829447	1.03378	0.0479286	CoV-2(B)	MOCK	Nucleoside diphosphate kinase B OS=Homo sapiens OX=9606 GN=NME2 PE=1 SV=1	NME2	167007	165443	174111	158545	152255	150612	154951	150684	148771	166206	160178	155553		161329	156057	1.03378	0.0479286
NOP58	Q9Y2X3	9	6	53.1432	0.278571	0.0829447	1.01733	0.0247836	CoV-2(B)	MOCK	Nucleolar protein 58 OS=Homo sapiens OX=9606 GN=NOP58 PE=1 SV=1	NOP58	28518.4	27716.1	28863.7	27211.7	27554.3	28566.5	27675	26790.6	28447.1	27748.7	26558.4	28342.1		28071.8	27593.7	1.01733	0.0247836
UCHL1	P09936	15	6	178.662	0.280284	0.0833754	1.03934	-0.0556659	MOCK	CoV-2(B)	Ubiquitin carboxyl-terminal hydrolase isozyme L1 OS=Homo sapiens OX=9606 GN=UCHL1 PE=1 SV=2	UCHL1	323515	321460	313344	353850	354728	355501	341499	334361	324331	372717	354521	374528		337066	350326	0.96215	-0.0556659
FKBP9	O95302	7	3	49.2897	0.28068	0.0834138	1.0298	-0.0423605	MOCK	CoV-2(B)	Peptidyl-prolyl cis-trans isomerase FKBP9 OS=Homo sapiens OX=9606 GN=FKBP9 PE=1 SV=2	FKBP9	45615	45055.1	47495.2	52037.3	51075.1	49130.6	51527.8	48229.4	49121.4	51536.1	48698.2	49948.9		48401.4	49843.6	0.971065	-0.0423605
HPRT1	P00492	2	1	11.0483	0.284724	0.0845262	1.04223	-0.0596775	MOCK	CoV-2(B)	Hypoxanthine-guanine phosphoribosyltransferase OS=Homo sapiens OX=9606 GN=HPRT1 PE=1 SV=2	HPRT1	34161.8	34263.6	35332.2	30305	31832.1	29055.3	35007.6	35293.8	34889.7	34509.5	31269.4	32213.2		32491.7	33863.9	0.959479	-0.0596775
TUBB6	Q9BUF5	26	9	283.988	0.285235	0.0845262	1.04422	-0.0624252	MOCK	CoV-2(B)	Tubulin beta-6 chain OS=Homo sapiens OX=9606 GN=TUBB6 PE=1 SV=1	TUBB6	495354	491365	499999	420849	414313	406594	465561	459840	473764	476689	481266	492007		454746	474854	0.957653	-0.0624252
DYNLL1	P63167;Q96FJ2	2	1	12.4208	0.285235	0.0845262	1.05303	0.0745465	CoV-2(B)	MOCK	Dynein light chain 1_ cytoplasmic OS=Homo sapiens OX=9606 GN=DYNLL1 PE=1 SV=1	DYNLL1	8054.23	7452.45	7200.16	6747.96	6794.76	6263.62	6780.77	6903.01	6458.26	7303	6873.21	6053.99		7085.53	6728.71	1.05303	0.0745465
GAPDHS	O14556	10	5	62.5796	0.285748	0.0845624	1.0563	-0.0790165	MOCK	CoV-2(B)	Glyceraldehyde-3-phosphate dehydrogenase_ testis-specific OS=Homo sapiens OX=9606 GN=GAPDHS PE=1 SV=2	GAPDHS	152023	147057	152087	122979	119018	118370	146056	145336	149937	141216	132549	142129		135256	142870	0.946703	-0.0790165
GPX4	P36969	1	0	4.2672	0.285899	0.0845624	1.35528	-0.438588	MOCK	CoV-2(B)	Phospholipid hydroperoxide glutathione peroxidase OS=Homo sapiens OX=9606 GN=GPX4 PE=1 SV=3	GPX4	466.381	519.57	613.676	1138.69	1308.64	1530.85	622.083	635.97	1446.63	1440.82	1522.53	1891.43		929.634	1259.91	0.737857	-0.438588
RHOC	P08134	5	2	38.3002	0.290283	0.0857777	1.03728	-0.0528067	MOCK	CoV-2(B)	Rho-related GTP-binding protein RhoC OS=Homo sapiens OX=9606 GN=RHOC PE=1 SV=1	RHOC	27298.4	25102.6	24065.7	25863.2	25516.7	21737.3	27159.5	25787.1	25803.9	26526.1	24986.8	24897.2		24930.6	25860.1	0.964059	-0.0528067
KRT8	P05787;Q14CN4;Q9NSB2	29	14	273.707	0.291479	0.0860016	1.10375	-0.142408	MOCK	CoV-2(B)	Keratin_ type II cytoskeletal 8 OS=Homo sapiens OX=9606 GN=KRT8 PE=1 SV=7	KRT8	352730	338344	336329	314224	303488	298944	425264	409443	412250	299876	298049	300865		324010	357624	0.906006	-0.142408
PFKL	P17858	18	7	110.859	0.291591	0.0860016	1.04656	-0.0656493	MOCK	CoV-2(B)	ATP-dependent 6-phosphofructokinase_ liver type OS=Homo sapiens OX=9606 GN=PFKL PE=1 SV=6	PFKL	140397	140347	145725	159604	149837	152978	145595	141313	144462	162233	165549	171117		148148	155045	0.955515	-0.0656493
HSPA9	P38646	21	15	164.72	0.294434	0.0866528	1.0254	0.0361841	CoV-2(B)	MOCK	Stress-70 protein_ mitochondrial OS=Homo sapiens OX=9606 GN=HSPA9 PE=1 SV=2	HSPA9	113880	115166	122031	105102	107779	113044	108948	110692	111175	110271	109510	109638		112834	110039	1.0254	0.0361841
POTEE	Q6S8J3;Q9BYX7;Q14118	41	6	297.048	0.294603	0.0866528	1.05992	0.0839561	CoV-2(B)	MOCK	POTE ankyrin domain family member E OS=Homo sapiens OX=9606 GN=POTEE PE=2 SV=3	POTEE	2.32115e+06	2.26354e+06	2.24679e+06	1.9838e+06	1.9358e+06	1.93124e+06	2.16577e+06	2.18263e+06	2.16542e+06	1.77526e+06	1.8147e+06	1.86158e+06		2.11372e+06	1.99423e+06	1.05992	0.0839561
PLOD1	Q02809	26	19	233.788	0.294631	0.0866528	1.02918	-0.0414944	MOCK	CoV-2(B)	Procollagen-lysine_2-oxoglutarate 5-dioxygenase 1 OS=Homo sapiens OX=9606 GN=PLOD1 PE=1 SV=2	PLOD1	227573	213997	213333	229665	220648	219069	240502	240273	228373	227369	213614	212795		220714	227154	0.971648	-0.0414944
ASNS	P08243	16	8	104.401	0.295842	0.086927	1.02924	-0.0415777	MOCK	CoV-2(B)	Asparagine synthetase [glutamine-hydrolyzing] OS=Homo sapiens OX=9606 GN=ASNS PE=1 SV=4	ASNS	97430.7	97988.6	101418	102611	99918.5	109709	99561.3	100865	102951	104361	105492	113655		101513	104481	0.971592	-0.0415777
GNB2	P62879	10	5	82.8323	0.29647	0.0870298	1.05211	-0.0732868	MOCK	CoV-2(B)	Guanine nucleotide-binding protein G(I)/G(S)/G(T) subunit beta-2 OS=Homo sapiens OX=9606 GN=GNB2 PE=1 SV=3	GNB2	126689	131434	124676	99398.7	105596	104783	123941	127625	122619	118360	114648	121475		115429	121445	0.95047	-0.0732868
RUVBL2	Q9Y230	10	2	61.3389	0.297138	0.0871441	1.06558	0.0916457	CoV-2(B)	MOCK	RuvB-like 2 OS=Homo sapiens OX=9606 GN=RUVBL2 PE=1 SV=3	RUVBL2	148877	152072	154936	128582	129292	134032	136475	151489	148544	110401	121815	126887		141299	132602	1.06558	0.0916457
ATP5PB	P24539	9	3	66.9742	0.299202	0.0876072	1.1105	-0.151214	MOCK	CoV-2(B)	ATP synthase F(0) complex subunit B1_ mitochondrial OS=Homo sapiens OX=9606 GN=ATP5PB PE=1 SV=2	ATP5PB	79189.7	77420.7	78939.9	64730.7	60989	60657.8	95702.8	89376.4	85108.6	68853.5	68179.1	61332.1		70321.3	78092.1	0.900492	-0.151214
GNA12	Q03113	12	3	77.6516	0.299279	0.0876072	1.0163	0.0233225	CoV-2(B)	MOCK	Guanine nucleotide-binding protein subunit alpha-12 OS=Homo sapiens OX=9606 GN=GNA12 PE=1 SV=4	GNA12	190430	186267	185910	200080	189194	189777	194558	186321	188964	188519	182376	182613		190276	187225	1.0163	0.0233225
RPS15	P62841	2	1	12.6637	0.304286	0.0889897	1.05739	-0.0805132	MOCK	CoV-2(B)	40S ribosomal protein S15 OS=Homo sapiens OX=9606 GN=RPS15 PE=1 SV=2	RPS15	11645.2	11146.6	11095.2	12913.2	12889	13724.1	12139	11456.8	12312.3	13265	14070.9	14382.8		12235.5	12937.8	0.945721	-0.0805132
EIF3L	Q9Y262	3	1	16.7549	0.304618	0.0890035	1.0283	0.040256	CoV-2(B)	MOCK	Eukaryotic translation initiation factor 3 subunit L OS=Homo sapiens OX=9606 GN=EIF3L PE=1 SV=1	EIF3L	9770.98	9855.8	10090.8	10007.3	10253	10817.3	9100.66	10607.5	10184.3	9531.66	9743.95	9954.22		10132.5	9853.71	1.0283	0.040256
RPL5	P46777	11	6	101.442	0.307435	0.0896103	1.03499	-0.0496107	MOCK	CoV-2(B)	60S ribosomal protein L5 OS=Homo sapiens OX=9606 GN=RPL5 PE=1 SV=3	RPL5	73058.8	71343.7	71261.5	68721.9	64550.3	63282.9	73246.2	66464.3	67105.8	75999.6	73059.4	70765.5		68703.2	71106.8	0.966197	-0.0496107
NQO1	P15559	7	5	66.7846	0.307456	0.0896103	1.06486	-0.0906703	MOCK	CoV-2(B)	NAD(P)H dehydrogenase [quinone] 1 OS=Homo sapiens OX=9606 GN=NQO1 PE=1 SV=1	NQO1	76563.8	74794.8	72401.8	66248.6	64561	63115.5	84589.1	80776.9	78488.7	68581.7	68046.5	64295.6		69614.2	74129.8	0.939086	-0.0906703
PLS1	Q14651	16	3	96.9345	0.307708	0.0896103	1.07409	0.103111	CoV-2(B)	MOCK	Plastin-1 OS=Homo sapiens OX=9606 GN=PLS1 PE=1 SV=2	PLS1	174543	169593	170794	129748	131922	136018	137723	141310	142230	140370	142065	145970		152103	141611	1.07409	0.103111
HEBP2	Q9Y5Z4	6	5	48.6325	0.307843	0.0896103	1.03765	-0.0533253	MOCK	CoV-2(B)	Heme-binding protein 2 OS=Homo sapiens OX=9606 GN=HEBP2 PE=1 SV=1	HEBP2	21609.3	21170.3	20280.6	25381.5	24174.7	23750.1	24255.1	23071.4	24328.9	23005.3	23471.9	23368.6		22727.7	23583.5	0.963712	-0.0533253
DPYSL3	Q14195	20	11	169.256	0.309202	0.0899221	1.05225	0.0734811	CoV-2(B)	MOCK	Dihydropyrimidinase-related protein 3 OS=Homo sapiens OX=9606 GN=DPYSL3 PE=1 SV=1	DPYSL3	138938	130344	138531	128273	121053	122918	138047	134557	135230	111426	110911	111149		130010	123554	1.05225	0.0734811
PRDX6	P30041	21	16	157.143	0.309896	0.09004	1.07014	-0.0977974	MOCK	CoV-2(B)	Peroxiredoxin-6 OS=Homo sapiens OX=9606 GN=PRDX6 PE=1 SV=3	PRDX6	134322	131992	132548	179263	178320	174751	155855	154201	155895	179036	172885	178637		155199	166085	0.934459	-0.0977974
SNRPD3	P62318	1	0	6.6523	0.311057	0.0901924	1.04917	-0.069247	MOCK	CoV-2(B)	Small nuclear ribonucleoprotein Sm D3 OS=Homo sapiens OX=9606 GN=SNRPD3 PE=1 SV=1	SNRPD3	5699.36	5596.08	5807.72	6059.94	6051.77	6503.28	5789.5	5407.7	6387.44	6547.45	6408	6934.29		5953.03	6245.73	0.953135	-0.069247
SEC61A1	P61619	4	4	22.9759	0.311152	0.0901924	1.22416	0.291793	CoV-2(B)	MOCK	Protein transport protein Sec61 subunit alpha isoform 1 OS=Homo sapiens OX=9606 GN=SEC61A1 PE=1 SV=2	SEC61A1	19074.9	20534.5	21892.9	11684.8	10706.9	10660.5	11055.9	11485.7	11289.5	13880	14775.9	14753.3		15759.1	12873.4	1.22416	0.291793
CAP1	Q01518	22	15	202.733	0.311286	0.0901924	1.09196	0.126925	CoV-2(B)	MOCK	Adenylyl cyclase-associated protein 1 OS=Homo sapiens OX=9606 GN=CAP1 PE=1 SV=5	CAP1	230591	224748	224509	167660	164808	167440	189822	187018	190377	171263	167675	174243		196626	180066	1.09196	0.126925
KRT75	O95678	12	1	96.0879	0.312617	0.090494	1.07938	-0.110207	MOCK	CoV-2(B)	Keratin_ type II cytoskeletal 75 OS=Homo sapiens OX=9606 GN=KRT75 PE=1 SV=2	KRT75	157265	156175	160476	201491	199557	203003	211903	216743	215726	169373	171684	178109		179661	193923	0.926455	-0.110207
RPS5	P46782	6	3	45.1967	0.314765	0.0910315	1.05637	0.0791091	CoV-2(B)	MOCK	40S ribosomal protein S5 OS=Homo sapiens OX=9606 GN=RPS5 PE=1 SV=4	RPS5	64798.1	63412.4	59555.2	65334	70745.3	71275.7	52403.1	57167.1	60024.2	64154.1	68340.7	71948.6		65853.4	62339.6	1.05637	0.0791091
USO1	O60763	28	12	204.785	0.315231	0.0910815	1.03652	-0.0517453	MOCK	CoV-2(B)	General vesicular transport factor p115 OS=Homo sapiens OX=9606 GN=USO1 PE=1 SV=2	USO1	386949	367339	387104	428315	410244	444053	402303	400694	418713	423114	411135	456565		404001	418754	0.964768	-0.0517453
HNRNPD	Q14103	8	3	49.316	0.315521	0.0910815	1.0185	-0.0264439	MOCK	CoV-2(B)	Heterogeneous nuclear ribonucleoprotein D0 OS=Homo sapiens OX=9606 GN=HNRNPD PE=1 SV=1	HNRNPD	40348.4	39283.2	41239.7	42879.5	38457.4	38956.5	40149.4	40637.6	40730.1	41475.4	41978.7	40654.7		40194.1	40937.6	0.981837	-0.0264439
SCARB2	Q14108	6	2	33.9214	0.317232	0.0914907	1.03779	-0.0535077	MOCK	CoV-2(B)	Lysosome membrane protein 2 OS=Homo sapiens OX=9606 GN=SCARB2 PE=1 SV=2	SCARB2	11356.2	11301.1	12503.9	12157	11965.8	11717.8	10927.2	11614.4	12632.8	12315.7	12858.6	13336		11833.6	12280.8	0.963591	-0.0535077
GNB1	P62873	7	2	52.8513	0.319361	0.0920197	1.03608	-0.0511317	MOCK	CoV-2(B)	Guanine nucleotide-binding protein G(I)/G(S)/G(T) subunit beta-1 OS=Homo sapiens OX=9606 GN=GNB1 PE=1 SV=3	GNB1	63401.1	59011.3	58763.5	58450.7	56665.9	54568.8	66512.9	63449.9	60137.5	60399.5	56510.1	56509.4		58476.9	60586.6	0.965179	-0.0511317
COL1A2	P08123	42	33	340.02	0.321032	0.0924162	1.06726	0.0939073	CoV-2(B)	MOCK	Collagen alpha-2(I) chain OS=Homo sapiens OX=9606 GN=COL1A2 PE=1 SV=7	COL1A2	572469	554619	555438	448325	431913	439922	475595	457877	455829	483569	469448	471143		500447	468910	1.06726	0.0939073
ANXA2	P07355	41	15	470.111	0.322499	0.0927527	1.01129	-0.0161988	MOCK	CoV-2(B)	Annexin A2 OS=Homo sapiens OX=9606 GN=ANXA2 PE=1 SV=2	ANXA2	1.23609e+06	1.24565e+06	1.24769e+06	1.24707e+06	1.22257e+06	1.25586e+06	1.23427e+06	1.26426e+06	1.24479e+06	1.23124e+06	1.24998e+06	1.31455e+06		1.24249e+06	1.25652e+06	0.988835	-0.0161988
GSTM2	P28161	1	0	5.7016	0.323757	0.0930289	1.07894	0.109612	CoV-2(B)	MOCK	Glutathione S-transferase Mu 2 OS=Homo sapiens OX=9606 GN=GSTM2 PE=1 SV=2	GSTM2	3267.91	3284.71	2929.31	3086.79	3392.49	3459.88	2174.55	2661.65	2592.19	3438.09	3493.7	3640.02		3236.85	3000.03	1.07894	0.109612
PARK7	Q99497	12	10	114.091	0.324582	0.0931804	1.02883	-0.0410086	MOCK	CoV-2(B)	Parkinson disease protein 7 OS=Homo sapiens OX=9606 GN=PARK7 PE=1 SV=2	PARK7	85021.6	86135.1	86759.9	80138.3	82795.6	79619.7	91039.7	90551.9	88296.3	82564.2	81593.2	80854.8		83411.7	85816.7	0.971975	-0.0410086
NPHP3	Q7Z494	3	0	17.2772	0.325743	0.0932727	1.10956	0.149989	CoV-2(B)	MOCK	Nephrocystin-3 OS=Homo sapiens OX=9606 GN=NPHP3 PE=1 SV=1	NPHP3	91603.1	93696.9	96060.3	68692.1	70380.2	71227.7	76448	91478.5	89308.4	52781.1	65105.3	67991.2		81943.4	73852.1	1.10956	0.149989
P3H3	Q8IVL6	2	1	11.3787	0.325789	0.0932727	1.11094	-0.151778	MOCK	CoV-2(B)	Prolyl 3-hydroxylase 3 OS=Homo sapiens OX=9606 GN=P3H3 PE=1 SV=1	P3H3	17728.9	17123.1	18255.5	31122.7	31862.3	32572.7	30188.6	29045.2	30684.6	26603	24910.1	23726.4		24777.5	27526.3	0.90014	-0.151778
AP2B1	P63010;Q8N370;Q9NR63;Q9Y232	25	9	174.703	0.325799	0.0932727	1.04955	-0.0697725	MOCK	CoV-2(B)	AP-2 complex subunit beta OS=Homo sapiens OX=9606 GN=AP2B1 PE=1 SV=1	AP2B1	88474.9	87611.9	92295.2	112403	108440	111874	102754	100746	100327	108544	107544	110969		100183	105147	0.952788	-0.0697725
TWF1	Q12792	2	2	10.9066	0.326106	0.093275	1.08101	0.112384	CoV-2(B)	MOCK	Twinfilin-1 OS=Homo sapiens OX=9606 GN=TWF1 PE=1 SV=3	TWF1	6474.73	7683.37	8951.47	7898.64	9352.51	10005	7829.02	7978.6	7454.93	7425.03	7848.76	8054.91		8394.29	7765.21	1.08101	0.112384
HSP90AA4P	Q58FG1	5	2	37.1719	0.329914	0.0942778	1.12548	-0.170544	MOCK	CoV-2(B)	Putative heat shock protein HSP 90-alpha A4 OS=Homo sapiens OX=9606 GN=HSP90AA4P PE=5 SV=1	HSP90AA4P	13113.6	13435.2	13077.9	11265.5	9987.25	10229.6	11107.1	10544.5	10636.9	16553.7	15376.6	15813.3		11851.5	13338.7	0.888508	-0.170544
HNRNPH1	P31943	15	5	139.935	0.333061	0.0950238	1.04248	-0.0600144	MOCK	CoV-2(B)	Heterogeneous nuclear ribonucleoprotein H OS=Homo sapiens OX=9606 GN=HNRNPH1 PE=1 SV=4	HNRNPH1	306013	279676	295984	361246	335867	353272	343420	338780	349060	318653	322306	341906		322010	335688	0.959255	-0.0600144
SH3GL1	Q99961	6	2	35.436	0.333133	0.0950238	1.02972	0.0422491	CoV-2(B)	MOCK	Endophilin-A2 OS=Homo sapiens OX=9606 GN=SH3GL1 PE=1 SV=1	SH3GL1	17634.8	19586.3	19795.2	17431.1	17908.7	18324.1	17242.1	17709.9	16978.1	18058	18384.4	19113.5		18446.7	17914.3	1.02972	0.0422491
WARS1	P23381	20	13	159.896	0.334375	0.0952202	1.02647	-0.0376869	MOCK	CoV-2(B)	Tryptophan--tRNA ligase_ cytoplasmic OS=Homo sapiens OX=9606 GN=WARS1 PE=1 SV=2	WARS1	197069	195777	202340	210701	209769	217059	203146	199912	202847	222514	219417	217505		205452	210890	0.974216	-0.0376869
RAPGEF1	Q13905	4	2	22.7111	0.334432	0.0952202	1.10295	0.141372	CoV-2(B)	MOCK	Rap guanine nucleotide exchange factor 1 OS=Homo sapiens OX=9606 GN=RAPGEF1 PE=1 SV=3	RAPGEF1	88855.2	90822.5	93385.4	67723.6	69224.3	70261.9	74504.6	89651.4	86792.8	51918.7	64438.5	68136.3		80045.5	72573.7	1.10295	0.141372
GNAT1	P11488	10	2	49.9658	0.338257	0.0962216	1.02844	0.0404523	CoV-2(B)	MOCK	Guanine nucleotide-binding protein G(t) subunit alpha-1 OS=Homo sapiens OX=9606 GN=GNAT1 PE=1 SV=5	GNAT1	98036.8	96353.4	93410.9	91225.3	87272	83714.2	86227	89200.8	87715.6	87968.8	91763.2	91929.3		91668.8	89134.1	1.02844	0.0404523
MGP	P08493	1	1	6.2153	0.339399	0.096357	1.06921	-0.096543	MOCK	CoV-2(B)	Matrix Gla protein OS=Homo sapiens OX=9606 GN=MGP PE=1 SV=2	MGP	906.913	1068.66	1064.4	928.483	1136.45	1292.52	933.887	1139	1267.44	1211.79	1189.72	1098.34		1066.24	1140.03	0.935271	-0.096543
KRT77	Q7Z794	18	6	133.477	0.339625	0.096357	1.10139	-0.13932	MOCK	CoV-2(B)	Keratin_ type II cytoskeletal 1b OS=Homo sapiens OX=9606 GN=KRT77 PE=1 SV=3	KRT77	155488	152565	151841	216725	210073	202237	229241	230314	229237	173208	166113	171218		181488	199888	0.907947	-0.13932
NME2P1	O60361	14	3	106.536	0.339899	0.096357	1.02693	0.0383315	CoV-2(B)	MOCK	Putative nucleoside diphosphate kinase OS=Homo sapiens OX=9606 GN=NME2P1 PE=5 SV=1	NME2P1	148973	148143	153867	143051	137293	135659	137172	134682	135448	148915	145009	143030		144498	140709	1.02693	0.0383315
C4A	P0C0L4;P0C0L5	16	4	87.6469	0.340023	0.096357	1.01934	-0.0276393	MOCK	CoV-2(B)	Complement C4-A OS=Homo sapiens OX=9606 GN=C4A PE=1 SV=2	C4A	88357.3	89462.1	83648	89428	85052.1	83033	93388.9	88881	85631.6	88394	87108.1	85615.6		86496.8	88169.8	0.981024	-0.0276393
H2AZ1	P0C0S5;Q71UI9;P04908;P0C0S8;P16104;P20671;Q16777;Q6FI13;Q7L7L0;Q8IUE6;Q93077;Q96KK5;Q96QV6;Q99878;Q9BTM1	4	0	30.2366	0.340275	0.096357	1.04686	0.0660716	CoV-2(B)	MOCK	Histone H2A.Z OS=Homo sapiens OX=9606 GN=H2AZ1 PE=1 SV=2	H2AZ1	78431.5	78482.6	75974	70965.1	67564.6	64771.9	72169.1	73256.8	76860	64893.2	65388.9	64095.9		72698.3	69444	1.04686	0.0660716
ATP5F1A	P25705	20	13	174.443	0.344251	0.0973947	1.07195	0.100235	CoV-2(B)	MOCK	ATP synthase subunit alpha_ mitochondrial OS=Homo sapiens OX=9606 GN=ATP5F1A PE=1 SV=1	ATP5F1A	289721	331061	364517	292634	346580	383878	312132	363462	364023	268777	289161	276034		334732	312265	1.07195	0.100235
UGGT1	Q9NYU2	24	13	155.944	0.34584	0.0977557	1.05926	0.0830561	CoV-2(B)	MOCK	UDP-glucose:glycoprotein glucosyltransferase 1 OS=Homo sapiens OX=9606 GN=UGGT1 PE=1 SV=3	UGGT1	1.37658e+06	1.46252e+06	1.40357e+06	1.58526e+06	1.73133e+06	1.79255e+06	1.55802e+06	1.57037e+06	1.60071e+06	1.33676e+06	1.37322e+06	1.38955e+06		1.55864e+06	1.47144e+06	1.05926	0.0830561
CALR	P27797	23	15	270.363	0.346282	0.0977919	1.05119	0.072025	CoV-2(B)	MOCK	Calreticulin OS=Homo sapiens OX=9606 GN=CALR PE=1 SV=1	CALR	628576	612145	620975	549504	519766	537049	604739	594205	588222	497468	492605	521888		578002	549855	1.05119	0.072025
IGF2BP2	Q9Y6M1	7	4	43.5352	0.347774	0.0981248	1.11439	-0.156259	MOCK	CoV-2(B)	Insulin-like growth factor 2 mRNA-binding protein 2 OS=Homo sapiens OX=9606 GN=IGF2BP2 PE=1 SV=2	IGF2BP2	28262.7	28691.2	30270.2	78871.9	80443.3	81532.1	54282	58161.5	53788.9	66343.4	67090	65934.8		54678.6	60933.5	0.897349	-0.156259
NIT2	Q9NQR4	4	3	23.8746	0.348858	0.0982682	1.04435	-0.0626013	MOCK	CoV-2(B)	Omega-amidase NIT2 OS=Homo sapiens OX=9606 GN=NIT2 PE=1 SV=1	NIT2	8094.99	7528.42	8523.05	7062.81	7392.83	6445.72	7807.01	8461.56	8093.34	8015.58	7201.94	7466.14		7507.97	7840.93	0.957536	-0.0626013
EIF5	P55010	7	0	39.9471	0.348912	0.0982682	1.10299	-0.141424	MOCK	CoV-2(B)	Eukaryotic translation initiation factor 5 OS=Homo sapiens OX=9606 GN=EIF5 PE=1 SV=2	EIF5	24179.9	24000.5	23951.7	20436.3	19273.1	19192.1	23299.1	19762.7	18963.6	31350.7	26954.8	24198.4		21839	24088.2	0.906624	-0.141424
FSIP1	Q8NA03	5	1	16.488	0.353435	0.0994369	1.0283	-0.0402679	MOCK	CoV-2(B)	Fibrous sheath-interacting protein 1 OS=Homo sapiens OX=9606 GN=FSIP1 PE=2 SV=1	FSIP1	58785.9	59686.3	57169.8	62259.1	57163.3	57826.7	66332.9	63035	60131.7	59157.2	56529.2	57693.7		58815.2	60479.9	0.972474	-0.0402679
ALDH1L2	Q3SY69	27	11	174.132	0.354001	0.0994369	1.118	0.160921	CoV-2(B)	MOCK	Mitochondrial 10-formyltetrahydrofolate dehydrogenase OS=Homo sapiens OX=9606 GN=ALDH1L2 PE=1 SV=2	ALDH1L2	318810	313746	319056	211101	208963	209562	246258	241230	239418	233117	223872	230450		263540	235724	1.118	0.160921
PRMT5	O14744	3	1	15.8179	0.354017	0.0994369	1.02451	-0.0349396	MOCK	CoV-2(B)	Protein arginine N-methyltransferase 5 OS=Homo sapiens OX=9606 GN=PRMT5 PE=1 SV=4	PRMT5	7266.2	7634.98	7461.91	7027.01	6733.8	7292.77	7343.05	7602.76	7559.07	7054.52	7080.25	7841.33		7236.11	7413.5	0.976073	-0.0349396
RECQL	P46063	4	3	18.8915	0.354539	0.0994941	1.08297	-0.114987	MOCK	CoV-2(B)	ATP-dependent DNA helicase Q1 OS=Homo sapiens OX=9606 GN=RECQL PE=1 SV=3	RECQL	3192.16	3606.86	3679.14	5134.86	5372.76	5642.21	4963.76	4976.96	5039.41	4322.71	4357.41	5176.96		4438	4806.2	0.923391	-0.114987
HINT2	Q9BX68	2	2	15.462	0.355509	0.0996768	1.09524	-0.131249	MOCK	CoV-2(B)	Adenosine 5'-monophosphoramidase HINT2 OS=Homo sapiens OX=9606 GN=HINT2 PE=1 SV=1	HINT2	25423.4	27235.4	25762.5	48776.5	52629.5	49197.6	43809.6	39118.2	41071.5	42676.6	40787.2	43374.6		38170.8	41806.3	0.91304	-0.131249
SERPINB6	P35237	16	8	107.95	0.356569	0.099821	1.06804	-0.0949643	MOCK	CoV-2(B)	Serpin B6 OS=Homo sapiens OX=9606 GN=SERPINB6 PE=1 SV=3	SERPINB6	73308.9	73049.1	76783.4	106430	102954	104279	90108.9	88155.5	91944.2	99465.5	99470.8	104183		89467.4	95554.7	0.936295	-0.0949643
TFPI2	P48307	3	0	17.5443	0.356663	0.099821	1.08364	-0.115883	MOCK	CoV-2(B)	Tissue factor pathway inhibitor 2 OS=Homo sapiens OX=9606 GN=TFPI2 PE=1 SV=1	TFPI2	5558.8	5399.5	6013.51	7217.12	7823.71	8314.46	6091.84	6728.62	6653.83	7841.11	8168.88	8215.72		6721.19	7283.33	0.922817	-0.115883
IL12RB1	P42701	2	0	12.8474	0.35933	0.100478	1.10123	0.139122	CoV-2(B)	MOCK	Interleukin-12 receptor subunit beta-1 OS=Homo sapiens OX=9606 GN=IL12RB1 PE=1 SV=1	IL12RB1	88373.8	90187.6	92896.8	66305.6	68453.5	69495.1	74992.1	89923.5	87563.1	50523.5	63022.3	65956.3		79285.4	71996.8	1.10123	0.139122
HLA-H	P01893	6	2	36.7021	0.361986	0.101127	1.08882	-0.122759	MOCK	CoV-2(B)	Putative HLA class I histocompatibility antigen_ alpha chain H OS=Homo sapiens OX=9606 GN=HLA-H PE=5 SV=3	HLA-H	135603	136824	138613	113459	108429	106390	150711	152637	158366	115076	111384	116806		123220	134163	0.91843	-0.122759
NUTF2	P61970	7	4	57.6486	0.362547	0.101127	1.0246	-0.0350639	MOCK	CoV-2(B)	Nuclear transport factor 2 OS=Homo sapiens OX=9606 GN=NUTF2 PE=1 SV=1	NUTF2	51335.7	53845.6	52152.8	58596.3	54401	55818.6	58578.6	57680.3	52810.9	56172.5	55539.6	53392.1		54358.3	55695.7	0.975989	-0.0350639
KRT25	Q7Z3Z0	4	2	32.9847	0.362727	0.101127	1.08242	0.114261	CoV-2(B)	MOCK	Keratin_ type I cytoskeletal 25 OS=Homo sapiens OX=9606 GN=KRT25 PE=1 SV=1	KRT25	22663.6	21744.2	21980.6	29483.2	28349.7	28404.4	27298.2	26266.1	25606.7	21953.4	19972.9	19906.8		25437.6	23500.7	1.08242	0.114261
TM9SF2	Q99805	5	4	28.0507	0.362947	0.101127	1.08504	0.117749	CoV-2(B)	MOCK	Transmembrane 9 superfamily member 2 OS=Homo sapiens OX=9606 GN=TM9SF2 PE=1 SV=1	TM9SF2	13502.8	14229.2	14638.5	17258.8	19227.1	20724.1	15828.2	15554.8	15355.6	15075.6	14612	15349.5		16596.7	15296	1.08504	0.117749
RPL14	P50914	6	4	52.5031	0.365955	0.101874	1.01593	-0.0228024	MOCK	CoV-2(B)	60S ribosomal protein L14 OS=Homo sapiens OX=9606 GN=RPL14 PE=1 SV=4	RPL14	64161.5	63617.5	69367.3	66417.8	64792.9	66009.7	68180	64223.5	66674.8	68102.9	65066.2	68401.9		65727.8	66774.9	0.984319	-0.0228024
ACTR2	P61160	9	5	66.6607	0.366876	0.10204	1.02744	-0.0390508	MOCK	CoV-2(B)	Actin-related protein 2 OS=Homo sapiens OX=9606 GN=ACTR2 PE=1 SV=1	ACTR2	101199	97748.4	101869	103886	100317	105257	108679	109675	110830	95191.4	99102.4	103544		101713	104504	0.973295	-0.0390508
EIF4A2	Q14240	17	1	158.667	0.368854	0.102432	1.10238	0.140618	CoV-2(B)	MOCK	Eukaryotic initiation factor 4A-II OS=Homo sapiens OX=9606 GN=EIF4A2 PE=1 SV=2	EIF4A2	361900	356435	380105	266337	254278	250818	311208	305917	317688	259538	252012	249856		311645	282703	1.10238	0.140618
ARSA	P15289	6	2	35.0983	0.368943	0.102432	1.02264	-0.032304	MOCK	CoV-2(B)	Arylsulfatase A OS=Homo sapiens OX=9606 GN=ARSA PE=1 SV=3	ARSA	35110.6	34664.2	34209.9	32630.6	34093.9	33937	35236.8	37286.5	35856.2	32166.6	33884.8	34849.2		34107.7	34880	0.977857	-0.032304
HNRNPCL3	B7ZW38;O60812;P0DMR1;B2RXH8	3	0	17.1813	0.370457	0.102739	1.04943	0.0696025	CoV-2(B)	MOCK	Heterogeneous nuclear ribonucleoprotein C-like 3 OS=Homo sapiens OX=9606 GN=HNRNPCL3 PE=2 SV=1	HNRNPCL3	11703.8	12130.2	12194.1	9582.86	9753.51	10458.1	10144.3	10226.2	10242.7	10665.8	10365.5	11078.1		10970.4	10453.7	1.04943	0.0696025
JADE3	Q92613	3	0	17.9657	0.370707	0.102739	1.09767	0.13445	CoV-2(B)	MOCK	Protein Jade-3 OS=Homo sapiens OX=9606 GN=JADE3 PE=1 SV=1	JADE3	90439	92197.5	94752.3	67748.4	69518.2	70462.4	76461.3	91079.2	89015.1	52688.4	65073.9	67632.7		80853	73658.4	1.09767	0.13445
PSMD3	O43242	18	10	112.16	0.371971	0.102998	1.02319	0.0330792	CoV-2(B)	MOCK	26S proteasome non-ATPase regulatory subunit 3 OS=Homo sapiens OX=9606 GN=PSMD3 PE=1 SV=2	PSMD3	201150	196917	203090	199863	200661	212282	211744	201429	209737	188996	186126	188414		202327	197741	1.02319	0.0330792
ANXA6	P08133	57	45	549.381	0.374699	0.103661	1.02067	0.0295219	CoV-2(B)	MOCK	Annexin A6 OS=Homo sapiens OX=9606 GN=ANXA6 PE=1 SV=3	ANXA6	573790	574775	570226	532530	519075	528968	558321	536869	546960	527037	525227	538121		549894	538756	1.02067	0.0295219
AP3B1	O00203	2	0	10.5223	0.376356	0.104028	1.05207	-0.0732289	MOCK	CoV-2(B)	AP-3 complex subunit beta-1 OS=Homo sapiens OX=9606 GN=AP3B1 PE=1 SV=3	AP3B1	3285.55	3226.27	3934.31	3041.56	2595.27	2855.92	3401.67	3331.49	2989.28	3248.54	3544.67	3409.36		3156.48	3320.84	0.950508	-0.0732289
TCP1	P17987	13	8	88.1006	0.378354	0.104402	1.0183	0.0261641	CoV-2(B)	MOCK	T-complex protein 1 subunit alpha OS=Homo sapiens OX=9606 GN=TCP1 PE=1 SV=1	TCP1	81484.3	76434.6	76998.9	80549.7	76672.3	74624.4	79107.5	75711.2	72477.5	79555.8	75331.9	76191.4		77794	76395.9	1.0183	0.0261641
CCDC12	Q8WUD4	2	0	11.4295	0.37838	0.104402	1.06799	-0.0949048	MOCK	CoV-2(B)	Coiled-coil domain-containing protein 12 OS=Homo sapiens OX=9606 GN=CCDC12 PE=1 SV=1	CCDC12	17230.4	16612.7	16410.1	17291.9	15255.3	13846.9	21178.4	17763.1	16193.7	18010.4	15940.1	14133.1		16107.9	17203.1	0.936334	-0.0949048
NDRG1	Q92597	7	6	45.9904	0.379308	0.104566	1.05399	0.0758548	CoV-2(B)	MOCK	Protein NDRG1 OS=Homo sapiens OX=9606 GN=NDRG1 PE=1 SV=1	NDRG1	13419.7	14030.3	14023.5	15719.9	15660.3	15687.5	12380.1	12141	12256.9	15411.2	16304.2	15512.7		14756.9	14001	1.05399	0.0758548
THBS2	P35442	16	7	112.306	0.381168	0.104986	1.02985	0.0424334	CoV-2(B)	MOCK	Thrombospondin-2 OS=Homo sapiens OX=9606 GN=THBS2 PE=1 SV=2	THBS2	218149	217944	231742	221183	222794	228224	233839	235834	229002	202111	200380	200030		223339	216866	1.02985	0.0424334
RAB4A	P20338	8	2	62.9791	0.386238	0.106289	1.06142	-0.0859989	MOCK	CoV-2(B)	Ras-related protein Rab-4A OS=Homo sapiens OX=9606 GN=RAB4A PE=1 SV=3	RAB4A	114673	114110	118186	126244	118733	114843	107015	110969	111011	137203	141017	142987		117798	125034	0.942132	-0.0859989
G3BP1	Q13283	5	4	40.7935	0.387071	0.106424	1.06392	0.0893915	CoV-2(B)	MOCK	Ras GTPase-activating protein-binding protein 1 OS=Homo sapiens OX=9606 GN=G3BP1 PE=1 SV=1	G3BP1	40492.7	40372.2	40665.7	43966.1	41878.3	45140.3	32259.2	30922.9	33468.1	46045.3	45316.1	49332.3		42085.9	39557.3	1.06392	0.0893915
FASN	P49327	39	27	238.917	0.3888	0.106806	1.02799	0.0398256	CoV-2(B)	MOCK	Fatty acid synthase OS=Homo sapiens OX=9606 GN=FASN PE=1 SV=3	FASN	257288	269956	255929	275213	260235	303478	274660	266366	262753	253481	253710	266962		270350	262989	1.02799	0.0398256
MARCKS	P29966	8	6	61.8957	0.391925	0.10757	1.08705	-0.120421	MOCK	CoV-2(B)	Myristoylated alanine-rich C-kinase substrate OS=Homo sapiens OX=9606 GN=MARCKS PE=1 SV=4	MARCKS	18450.7	20387	33487.8	22401.7	22735.5	28549.7	28261.8	29508	31403.4	22434.2	22915.7	24199.8		24335.4	26453.8	0.919919	-0.120421
HEXA	P06865	6	1	32.028	0.393175	0.107777	1.0249	-0.0354779	MOCK	CoV-2(B)	Beta-hexosaminidase subunit alpha OS=Homo sapiens OX=9606 GN=HEXA PE=1 SV=2	HEXA	28375.7	28180.9	25950.8	24390	24954.5	24609.6	26437.6	26181.6	25984.6	27040.8	26915.6	27796.6		26076.9	26726.1	0.975709	-0.0354779
CLMN	Q96JQ2	2	1	11.8757	0.393371	0.107777	1.03298	-0.0468114	MOCK	CoV-2(B)	Calmin OS=Homo sapiens OX=9606 GN=CLMN PE=1 SV=1	CLMN	37979.6	40697.2	40350.7	36195.9	38118.6	37078.7	39882.4	42931.3	43286.2	36876.9	38117	36926.2		38403.5	39670	0.968074	-0.0468114
RRBP1	Q9P2E9;P48681	47	29	336.436	0.395387	0.108234	1.03977	-0.0562606	MOCK	CoV-2(B)	Ribosome-binding protein 1 OS=Homo sapiens OX=9606 GN=RRBP1 PE=1 SV=5	RRBP1	1.81458e+06	1.80584e+06	1.77925e+06	1.61491e+06	1.46784e+06	1.48942e+06	1.85782e+06	1.81076e+06	1.79052e+06	1.65303e+06	1.6166e+06	1.63966e+06		1.66197e+06	1.72807e+06	0.961754	-0.0562606
RNPEP	Q9H4A4	9	4	45.3057	0.396687	0.108456	1.02833	-0.0402983	MOCK	CoV-2(B)	Aminopeptidase B OS=Homo sapiens OX=9606 GN=RNPEP PE=1 SV=2	RNPEP	30022.5	27385.4	27029.5	33093.9	29770.6	30711.4	32140.8	31087.8	29866.1	30830.9	29753.4	29376.8		29668.9	30509.3	0.972454	-0.0402983
GPNMB	Q14956	2	1	10.2593	0.39689	0.108456	1.02255	0.0321688	CoV-2(B)	MOCK	Transmembrane glycoprotein NMB OS=Homo sapiens OX=9606 GN=GPNMB PE=1 SV=2	GPNMB	9980.6	10848.4	10763.5	10058.3	10234.3	10360.8	9905.72	10265.4	10933	9461.65	9755.24	10552.2		10374.3	10145.5	1.02255	0.0321688
PYGL	P06737	28	13	153.802	0.397519	0.108533	1.01196	-0.0171526	MOCK	CoV-2(B)	Glycogen phosphorylase_ liver form OS=Homo sapiens OX=9606 GN=PYGL PE=1 SV=4	PYGL	178409	185743	181650	191607	191189	187471	188391	186508	182723	192649	189887	189260		186011	188236	0.988181	-0.0171526
LIMS1	P48059;Q7Z4I7	8	5	64.3329	0.398186	0.10862	1.05538	0.0777622	CoV-2(B)	MOCK	LIM and senescent cell antigen-like-containing domain protein 1 OS=Homo sapiens OX=9606 GN=LIMS1 PE=1 SV=4	LIMS1	137493	137694	140949	114935	116218	119537	125114	137151	137928	100502	111099	114793		127804	121098	1.05538	0.0777622
ETFA	P13804	7	2	46.6185	0.400545	0.109168	1.03958	-0.0559959	MOCK	CoV-2(B)	Electron transfer flavoprotein subunit alpha_ mitochondrial OS=Homo sapiens OX=9606 GN=ETFA PE=1 SV=1	ETFA	83614.9	81168.9	84038	69115.8	68081.1	69040	82614.2	82762.6	82922.7	75750.4	74287.6	74730.8		75843.1	78844.7	0.96193	-0.0559959
YTHDC2	Q9H6S0	5	1	37.3858	0.401723	0.109394	1.30946	-0.388974	MOCK	CoV-2(B)	3'-5' RNA helicase YTHDC2 OS=Homo sapiens OX=9606 GN=YTHDC2 PE=1 SV=2	YTHDC2	181622	117026	47837.5	84245.3	57675.3	50614.9	85666.2	63608.5	56613.3	225510	162763	111666		89836.8	117638	0.763672	-0.388974
FERMT2	Q96AC1	28	13	197.118	0.404002	0.109918	1.07031	0.0980268	CoV-2(B)	MOCK	Fermitin family homolog 2 OS=Homo sapiens OX=9606 GN=FERMT2 PE=1 SV=1	FERMT2	1.02936e+06	1.008e+06	1.03706e+06	791186	761431	760669	873640	883862	878323	781682	801536	814740		897950	838964	1.07031	0.0980268
ADH7	P40394	7	0	47.9612	0.406212	0.110424	1.01506	-0.0215606	MOCK	CoV-2(B)	All-trans-retinol dehydrogenase [NAD(+)] ADH7 OS=Homo sapiens OX=9606 GN=ADH7 PE=1 SV=2	ADH7	95656.3	93893	91401	93961.6	90234.3	88194.7	95626.8	94445	97210.8	93349.2	91305.1	89735.7		92223.5	93612.1	0.985166	-0.0215606
ATP12A	P54707	17	8	93.8188	0.408392	0.11092	1.03321	-0.0471313	MOCK	CoV-2(B)	Potassium-transporting ATPase alpha chain 2 OS=Homo sapiens OX=9606 GN=ATP12A PE=1 SV=3	ATP12A	136103	133542	133958	121508	118219	114708	141733	138516	128941	127537	124416	122068		126340	130535	0.967859	-0.0471313
EIF3B	P55884	5	4	28.3868	0.408827	0.110937	1.06085	0.0852235	CoV-2(B)	MOCK	Eukaryotic translation initiation factor 3 subunit B OS=Homo sapiens OX=9606 GN=EIF3B PE=1 SV=3	EIF3B	9988.61	10027.7	11542.9	8318.15	7943.54	8669.95	8569.45	8705.78	8912.54	9037.41	9407.45	8617.82		9415.14	8875.08	1.06085	0.0852235
CLTC	Q00610	77	35	661.302	0.409645	0.110937	1.03831	0.05424	CoV-2(B)	MOCK	Clathrin heavy chain 1 OS=Homo sapiens OX=9606 GN=CLTC PE=1 SV=5	CLTC	1.00822e+06	981246	993185	855871	850940	857914	940144	940778	934195	855862	818682	853029		924563	890448	1.03831	0.05424
GARS1	P41250	28	18	239.736	0.409835	0.110937	1.02206	-0.0314752	MOCK	CoV-2(B)	Glycine--tRNA ligase OS=Homo sapiens OX=9606 GN=GARS1 PE=1 SV=3	GARS1	184097	181467	183664	184599	183558	185670	185196	175644	175368	199429	197696	194050		183842	187897	0.978419	-0.0314752
LMNA	P02545;Q96G28	51	33	451.532	0.409877	0.110937	1.05371	0.0754823	CoV-2(B)	MOCK	Prelamin-A/C OS=Homo sapiens OX=9606 GN=LMNA PE=1 SV=1	LMNA	1.09228e+06	1.04188e+06	1.07435e+06	888174	851579	872753	1.00804e+06	971599	989111	867114	832117	856301		970169	920714	1.05371	0.0754823
GFPT2	O94808	14	6	81.9814	0.414033	0.111965	1.03094	-0.0439621	MOCK	CoV-2(B)	Glutamine--fructose-6-phosphate aminotransferase [isomerizing] 2 OS=Homo sapiens OX=9606 GN=GFPT2 PE=1 SV=3	GFPT2	41512.9	39858	41644.4	46380.9	46012.3	48819.8	43272.7	44350.1	42995.8	46481.3	47469.3	47834.8		44038.1	45400.7	0.969987	-0.0439621
COPB1	P53618	22	13	172.738	0.414702	0.112049	1.01921	-0.027445	MOCK	CoV-2(B)	Coatomer subunit beta OS=Homo sapiens OX=9606 GN=COPB1 PE=1 SV=3	COPB1	138983	140130	138303	139037	132321	132221	148854	142669	143381	135333	133686	132839		136832	139460	0.981156	-0.027445
LDHA	P00338	43	31	377.875	0.415108	0.112061	1.0287	-0.0408199	MOCK	CoV-2(B)	L-lactate dehydrogenase A chain OS=Homo sapiens OX=9606 GN=LDHA PE=1 SV=2	LDHA	1.23711e+06	1.24848e+06	1.30706e+06	1.29014e+06	1.33642e+06	1.40108e+06	1.3532e+06	1.43381e+06	1.45031e+06	1.239e+06	1.28992e+06	1.27848e+06		1.30338e+06	1.34079e+06	0.972102	-0.0408199
PCYT1A	P49585	2	0	14.6551	0.41739	0.112551	1.05085	-0.07155	MOCK	CoV-2(B)	Choline-phosphate cytidylyltransferase A OS=Homo sapiens OX=9606 GN=PCYT1A PE=1 SV=2	PCYT1A	10582.4	10517	12459.7	10527.2	9871.83	10828	9487.91	10307.2	11454.1	11910.7	12093.7	12826.7		10797.7	11346.7	0.951615	-0.07155
CPNE1	Q99829	11	6	61.3773	0.417643	0.112551	1.03707	0.0525065	CoV-2(B)	MOCK	Copine-1 OS=Homo sapiens OX=9606 GN=CPNE1 PE=1 SV=1	CPNE1	36203.6	34269	34991.5	39832.1	41681.1	41714	38665.5	37972.8	37647.5	35191.1	35021.9	36019.1		38115.2	36753	1.03707	0.0525065
RPS4X	P62701	13	9	112.555	0.419119	0.112852	1.04298	0.0607183	CoV-2(B)	MOCK	40S ribosomal protein S4_ X isoform OS=Homo sapiens OX=9606 GN=RPS4X PE=1 SV=2	RPS4X	72900	70996.2	71291.1	69864.8	67654.7	70747.1	57273.9	59031.2	60280.7	75910.8	75467.4	78037.9		70575.7	67667	1.04298	0.0607183
PMFBP1	Q8TBY8	12	2	61.9169	0.419766	0.112928	1.06525	0.0911873	CoV-2(B)	MOCK	Polyamine-modulated factor 1-binding protein 1 OS=Homo sapiens OX=9606 GN=PMFBP1 PE=1 SV=3	PMFBP1	142335	143945	144033	115317	114284	112378	127513	142017	135228	98670.3	111239	110321		128715	120832	1.06525	0.0911873
SNU13	P55769	1	1	6.2465	0.420603	0.113056	1.02853	-0.0405907	MOCK	CoV-2(B)	NHP2-like protein 1 OS=Homo sapiens OX=9606 GN=SNU13 PE=1 SV=3	SNU13	2882.22	2869.71	2770.68	3228.22	3018.9	3214.7	3277.18	3083.72	3078.96	3156.73	2784.81	3116.21		2997.4	3082.93	0.972257	-0.0405907
ATP4A	P20648	17	5	101.85	0.421291	0.113144	1.02719	0.0387019	CoV-2(B)	MOCK	Potassium-transporting ATPase alpha chain 1 OS=Homo sapiens OX=9606 GN=ATP4A PE=1 SV=5	ATP4A	117405	110598	116644	101511	100312	107135	102461	103950	106635	104193	107215	111850		108934	106051	1.02719	0.0387019
RPL15	P61313	8	6	47.2854	0.422698	0.113424	1.01977	0.028248	CoV-2(B)	MOCK	60S ribosomal protein L15 OS=Homo sapiens OX=9606 GN=RPL15 PE=1 SV=2	RPL15	36875.8	36558.7	41177.1	39298.4	36989.9	39722.1	37345.1	36113.8	37655.4	38935.1	38297.6	37803.4		38437	37691.7	1.01977	0.028248
RPS6	P62753	8	4	50.9807	0.424347	0.113769	1.08404	0.116423	CoV-2(B)	MOCK	40S ribosomal protein S6 OS=Homo sapiens OX=9606 GN=RPS6 PE=1 SV=1	RPS6	80987	80666.6	78642.7	61200.9	58568.4	54066.5	58731	57120.9	57286.5	70990.9	68722.5	69173.3		69022	63670.9	1.08404	0.116423
CNBP	P62633	3	3	26.1837	0.425533	0.113989	1.07093	-0.0988645	MOCK	CoV-2(B)	CCHC-type zinc finger nucleic acid binding protein OS=Homo sapiens OX=9606 GN=CNBP PE=1 SV=1	CNBP	6128.39	6287.43	6547.82	9383.41	9119.21	9787.95	8132.71	7694.56	7437	10079.4	8879.32	8382.98		7875.7	8434.33	0.933768	-0.0988645
GLRX	P35754	5	5	40.2936	0.426458	0.114139	1.02255	0.0321766	CoV-2(B)	MOCK	Glutaredoxin-1 OS=Homo sapiens OX=9606 GN=GLRX PE=1 SV=2	GLRX	22329.5	22458.5	21725.9	22903.1	22232.9	22036.4	20067.3	20639.3	21060.9	24285.3	22482	22203		22281.1	21789.6	1.02255	0.0321766
ARF4	P18085	14	8	115.699	0.426872	0.114152	1.04114	-0.0581656	MOCK	CoV-2(B)	ADP-ribosylation factor 4 OS=Homo sapiens OX=9606 GN=ARF4 PE=1 SV=3	ARF4	114296	112090	112740	144587	142781	140999	128797	126909	126886	140255	137505	138716		127916	133178	0.960485	-0.0581656
OAT	P04181	13	6	81.3034	0.428472	0.114482	1.02674	-0.0380751	MOCK	CoV-2(B)	Ornithine aminotransferase_ mitochondrial OS=Homo sapiens OX=9606 GN=OAT PE=1 SV=1	OAT	66671.4	67493.1	68248.5	57818.7	58574.8	57628.8	64999.5	66592.5	63931.3	63836.4	62252.2	64890.4		62739.2	64417.1	0.973954	-0.0380751
RTN4	Q9NQC3	14	5	133.236	0.429008	0.114527	1.01932	-0.0276	MOCK	CoV-2(B)	Reticulon-4 OS=Homo sapiens OX=9606 GN=RTN4 PE=1 SV=2	RTN4	197334	191986	198198	197846	185266	193144	199538	189044	186062	212883	201588	197137		193962	197709	0.981051	-0.0276
PTGR1	Q14914	10	6	66.9591	0.429731	0.114622	1.01833	0.0262091	CoV-2(B)	MOCK	Prostaglandin reductase 1 OS=Homo sapiens OX=9606 GN=PTGR1 PE=1 SV=2	PTGR1	61818.2	59634.5	60771.4	58491.9	55645.9	60891.6	60655.6	59595.2	60527.9	58244.5	55065.3	56733.5		59542.3	58470.3	1.01833	0.0262091
MYL6	P60660	13	5	137.106	0.431631	0.115031	1.0663	0.0926198	CoV-2(B)	MOCK	Myosin light polypeptide 6 OS=Homo sapiens OX=9606 GN=MYL6 PE=1 SV=2	MYL6	350924	346938	360842	266802	265244	265513	311076	300751	303071	277199	271066	277673		309377	290139	1.0663	0.0926198
FCAR	P24071	2	0	10.7003	0.43357	0.115449	1.29075	0.368212	CoV-2(B)	MOCK	Immunoglobulin alpha Fc receptor OS=Homo sapiens OX=9606 GN=FCAR PE=1 SV=1	FCAR	12166.6	10511.1	8629.64	4520.1	4249.96	4240.3	4930.38	4407.12	4095.05	7659.14	6822.94	6420.13		7386.27	5722.46	1.29075	0.368212
NSF	P46459	15	7	84.9267	0.435539	0.11574	1.03213	0.0456234	CoV-2(B)	MOCK	Vesicle-fusing ATPase OS=Homo sapiens OX=9606 GN=NSF PE=1 SV=3	NSF	72451	70718.5	72678.8	80607.5	81679	81168.2	68423.2	70680.4	69851.9	77194.4	78845	80010.4		76550.5	74167.6	1.03213	0.0456234
CMAS	Q8NFW8	7	4	44.3578	0.435571	0.11574	1.07072	-0.0985819	MOCK	CoV-2(B)	N-acylneuraminate cytidylyltransferase OS=Homo sapiens OX=9606 GN=CMAS PE=1 SV=2	CMAS	47659.1	44845.3	45553.3	86378.1	82096.7	91060.2	65796.3	68295.8	74199.9	69434.1	71587.4	76397		66265.4	70951.8	0.933951	-0.0985819
RNF216	Q9NWF9;Q6NUR6	4	2	26.5684	0.435805	0.11574	1.03958	0.0560049	CoV-2(B)	MOCK	E3 ubiquitin-protein ligase RNF216 OS=Homo sapiens OX=9606 GN=RNF216 PE=1 SV=3	RNF216	66730.3	63308.1	61304.4	80201.6	73277.4	72622.9	67463.8	68362.4	66169.6	65265.6	64651	69637.9		69574.1	66925	1.03958	0.0560049
TPD52L2	O43399	9	7	64.7756	0.436146	0.11574	1.02384	0.033991	CoV-2(B)	MOCK	Tumor protein D54 OS=Homo sapiens OX=9606 GN=TPD52L2 PE=1 SV=2	TPD52L2	23750.7	24033.9	23344.6	26728.9	26193.2	25260.3	25050.6	24963.4	24316.7	25273.7	23467.1	22763.4		24885.3	24305.8	1.02384	0.033991
RPS15A	P62244	4	2	28.4325	0.437412	0.115978	1.05895	-0.0826389	MOCK	CoV-2(B)	40S ribosomal protein S15a OS=Homo sapiens OX=9606 GN=RPS15A PE=1 SV=2	RPS15A	43593	42191.5	44236.3	31973.6	31601.9	30814.8	37453.9	35863.7	35394.2	42721.2	42277.4	43930.5		37401.9	39606.8	0.944329	-0.0826389
TMX1	Q9H3N1	5	2	29.268	0.438064	0.116052	1.04722	-0.066568	MOCK	CoV-2(B)	Thioredoxin-related transmembrane protein 1 OS=Homo sapiens OX=9606 GN=TMX1 PE=1 SV=1	TMX1	77132.6	78016.2	83010.1	76435.2	81173	80613.8	79733.4	96110.5	93270.4	70183.7	82786.6	76792.1		79396.8	83146.1	0.954907	-0.066568
CSDE1	O75534	5	2	28.6944	0.443475	0.117386	1.10538	-0.144548	MOCK	CoV-2(B)	Cold shock domain-containing protein E1 OS=Homo sapiens OX=9606 GN=CSDE1 PE=1 SV=2	CSDE1	110730	97879.6	103384	60091.4	55108.8	55432.5	111381	98603.5	99306.2	85990.4	75144.5	63062.3		80437.7	88914.6	0.904663	-0.144548
RAC1	P63000;P15153;P60763	4	3	48.1142	0.444181	0.117473	1.0364	0.0515871	CoV-2(B)	MOCK	Ras-related C3 botulinum toxin substrate 1 OS=Homo sapiens OX=9606 GN=RAC1 PE=1 SV=1	RAC1	38952.4	39204.5	37755.9	34732.7	33020.5	33058.6	37711.5	38141.8	35189.8	33411.2	32521.6	32136.2		36120.8	34852	1.0364	0.0515871
TXNRD1	Q16881	17	9	129.336	0.444825	0.117544	1.04759	0.0670734	CoV-2(B)	MOCK	Thioredoxin reductase 1_ cytoplasmic OS=Homo sapiens OX=9606 GN=TXNRD1 PE=1 SV=3	TXNRD1	78120.5	77332	74613.2	94529.9	87746.9	88468.2	73200.6	71333	69801.5	90068.4	87892.1	85764.6		83468.5	79676.7	1.04759	0.0670734
KRT27	Q7Z3Y8	3	1	35.2679	0.446459	0.117876	1.05962	0.0835432	CoV-2(B)	MOCK	Keratin_ type I cytoskeletal 27 OS=Homo sapiens OX=9606 GN=KRT27 PE=1 SV=2	KRT27	30376.2	29341	29322.2	40143.6	38090	37158	34801.7	33808.9	32431.8	31808.8	30420	29657.9		34071.8	32154.9	1.05962	0.0835432
SERPINB8	P50452	2	2	10.0706	0.447559	0.118067	1.07894	-0.109613	MOCK	CoV-2(B)	Serpin B8 OS=Homo sapiens OX=9606 GN=SERPINB8 PE=1 SV=2	SERPINB8	2653.93	2700.9	2702.12	2179.63	2012.53	2099.94	2068.12	2162.91	2331.41	2943.4	2955.04	3020.86		2391.51	2580.29	0.926837	-0.109613
PSMB1	P20618	11	6	91.1117	0.447947	0.118069	1.02949	-0.0419306	MOCK	CoV-2(B)	Proteasome subunit beta type-1 OS=Homo sapiens OX=9606 GN=PSMB1 PE=1 SV=2	PSMB1	142042	134432	136690	128128	122107	130395	139645	146380	147523	128903	126751	128002		132299	136201	0.971354	-0.0419306
MYLK4	Q86YV6	3	0	20.2079	0.450979	0.11871	1.06044	-0.0846612	MOCK	CoV-2(B)	Myosin light chain kinase family member 4 OS=Homo sapiens OX=9606 GN=MYLK4 PE=1 SV=2	MYLK4	7271.11	7520.69	7274.92	11500.1	11924	11064	10160.5	9533.49	9050.21	10854.6	9745.18	10629		9425.8	9995.49	0.943006	-0.0846612
SUMF2	Q8NBJ7	10	4	60.3555	0.451331	0.11871	1.05616	-0.0788223	MOCK	CoV-2(B)	Inactive C-alpha-formylglycine-generating enzyme 2 OS=Homo sapiens OX=9606 GN=SUMF2 PE=1 SV=2	SUMF2	99686.2	94199.4	101502	66935.3	64660.5	66472.5	92875.8	87809.2	93344.2	82012.8	81141.1	83983.5		82242.7	86861.1	0.94683	-0.0788223
TPM1	P09493	35	15	376.257	0.45152	0.11871	1.14556	0.196047	CoV-2(B)	MOCK	Tropomyosin alpha-1 chain OS=Homo sapiens OX=9606 GN=TPM1 PE=1 SV=2	TPM1	811178	797544	795798	460442	458833	472067	641807	661846	671128	438043	442292	458441		632644	552259	1.14556	0.196047
PSMA6	P60900	6	1	39.4532	0.452618	0.118899	1.0481	-0.0677787	MOCK	CoV-2(B)	Proteasome subunit alpha type-6 OS=Homo sapiens OX=9606 GN=PSMA6 PE=1 SV=1	PSMA6	21157.5	20062.2	19748.3	15858	16940.9	15087.1	19407.7	21547.2	20055.7	18083.2	17757.5	17238.8		18142.4	19015	0.954106	-0.0677787
HSP90AA1	P07900	37	14	320.954	0.454632	0.119328	1.01935	0.0276463	CoV-2(B)	MOCK	Heat shock protein HSP 90-alpha OS=Homo sapiens OX=9606 GN=HSP90AA1 PE=1 SV=5	HSP90AA1	288667	283302	286619	314050	302672	307922	291980	281337	275176	310310	298945	291638		297205	291564	1.01935	0.0276463
BICD1	Q96G01	7	1	37.2478	0.458331	0.120154	1.05337	0.0750055	CoV-2(B)	MOCK	Protein bicaudal D homolog 1 OS=Homo sapiens OX=9606 GN=BICD1 PE=1 SV=3	BICD1	118088	119771	122163	98773.6	98956.5	100400	108912	120826	119505	83564.6	94798.9	97202		109692	104135	1.05337	0.0750055
XRCC5	P13010	15	10	82.6289	0.458551	0.120154	1.03399	-0.0482183	MOCK	CoV-2(B)	X-ray repair cross-complementing protein 5 OS=Homo sapiens OX=9606 GN=XRCC5 PE=1 SV=3	XRCC5	69612.2	67977.5	70968.6	84937.5	81427.6	87429.8	77950.5	74104.8	78794	84751.9	81014	81452.1		77058.9	79677.9	0.96713	-0.0482183
HTRA1	Q92743	2	2	10.9883	0.459083	0.120193	1.02499	-0.0356109	MOCK	CoV-2(B)	Serine protease HTRA1 OS=Homo sapiens OX=9606 GN=HTRA1 PE=1 SV=1	HTRA1	23818.4	25104.1	25815.3	23432.2	23029.5	24863.5	24928.6	25654.8	26931.6	23062.9	23252.5	25882.8		24343.8	24952.2	0.975619	-0.0356109
VWA3B	Q502W6	8	3	42.6233	0.459925	0.120313	1.05838	0.0818619	CoV-2(B)	MOCK	von Willebrand factor A domain-containing protein 3B OS=Homo sapiens OX=9606 GN=VWA3B PE=1 SV=3	VWA3B	110330	111503	114204	89901.9	90692.6	91038.5	96669.9	112727	110062	74228.7	87810.4	92650.3		101278	95691.3	1.05838	0.0818619
PRRC1	Q96M27	1	1	4.6585	0.460938	0.120343	1.06637	-0.0927129	MOCK	CoV-2(B)	Protein PRRC1 OS=Homo sapiens OX=9606 GN=PRRC1 PE=1 SV=1	PRRC1	634.739	646.884	594.329	599.513	548.482	578.695	736.57	537.017	521.895	752.596	588.232	705.452		600.44	640.294	0.937758	-0.0927129
RPS13	P62277	10	7	78.4953	0.461147	0.120343	1.02803	0.0398812	CoV-2(B)	MOCK	40S ribosomal protein S13 OS=Homo sapiens OX=9606 GN=RPS13 PE=1 SV=2	RPS13	69104.6	66557.7	69207.9	65667.7	61024.1	64080.2	60453.4	59267.6	58899.8	70552	68886.4	66795.8		65940.4	64142.5	1.02803	0.0398812
SH3BGRL3	Q9H299	3	1	30.159	0.461196	0.120343	1.04819	0.0679012	CoV-2(B)	MOCK	SH3 domain-binding glutamic acid-rich-like protein 3 OS=Homo sapiens OX=9606 GN=SH3BGRL3 PE=1 SV=1	SH3BGRL3	35935.7	36736.6	36069.1	27808.6	29786.1	33030.3	34507.8	34769.9	32166.2	30621.3	30095	28040.4		33227.8	31700.1	1.04819	0.0679012
GALNT2	Q10471	6	3	32.3805	0.462224	0.12051	1.02091	-0.0298548	MOCK	CoV-2(B)	Polypeptide N-acetylgalactosaminyltransferase 2 OS=Homo sapiens OX=9606 GN=GALNT2 PE=1 SV=1	GALNT2	56318.5	55819.3	54665.8	51515.6	49520.9	50465.1	56535.4	56823.5	54469.8	51399.4	52976.1	52756.6		53050.9	54160.1	0.979519	-0.0298548
PMM2	O15305	1	0	5.2903	0.463267	0.120619	1.06178	0.0864793	CoV-2(B)	MOCK	Phosphomannomutase 2 OS=Homo sapiens OX=9606 GN=PMM2 PE=1 SV=1	PMM2	5848.08	5446.15	6213.71	4348.07	4714.81	4834.49	5498.1	5072.6	5650.34	4064.82	4327.7	4964.53		5234.22	4929.68	1.06178	0.0864793
LAP3	P28838	9	5	49.9068	0.463411	0.120619	1.02481	-0.0353513	MOCK	CoV-2(B)	Cytosol aminopeptidase OS=Homo sapiens OX=9606 GN=LAP3 PE=1 SV=3	LAP3	37408.1	39000.8	37932	40689.9	37415.7	37683.4	37067	37389.9	36466.6	40782.4	42216.5	41916.1		38355	39306.4	0.975794	-0.0353513
CNPY2	Q9Y2B0	9	8	89.3655	0.464732	0.120862	1.02509	0.035748	CoV-2(B)	MOCK	Protein canopy homolog 2 OS=Homo sapiens OX=9606 GN=CNPY2 PE=1 SV=1	CNPY2	40915	39747.8	43603.4	44951.1	45212.2	45824.1	39377.4	42654.4	45443.1	41985	40360.7	44063.5		43375.6	42314	1.02509	0.035748
RGS10	O43665	2	1	10.102	0.466745	0.121284	1.02918	0.04149	CoV-2(B)	MOCK	Regulator of G-protein signaling 10 OS=Homo sapiens OX=9606 GN=RGS10 PE=1 SV=3	RGS10	10030.4	10507	10155.9	11107.4	10156.3	11336.1	8978.44	10150.2	9743.29	10240.1	11086	11300.9		10548.9	10249.8	1.02918	0.04149
EHD1	Q9H4M9	7	0	57.5053	0.467512	0.121382	1.0519	-0.0729992	MOCK	CoV-2(B)	EH domain-containing protein 1 OS=Homo sapiens OX=9606 GN=EHD1 PE=1 SV=2	EHD1	113945	112044	111753	93965.8	89207.2	86796.8	114645	119975	116990	94142.4	98592.1	94908.3		101285	106542	0.95066	-0.0729992
TAGLN2	P37802	18	12	237.583	0.471069	0.122204	1.02732	0.0388794	CoV-2(B)	MOCK	Transgelin-2 OS=Homo sapiens OX=9606 GN=TAGLN2 PE=1 SV=3	TAGLN2	405596	395187	402814	376987	374605	387096	417272	406367	411778	350138	345550	348900		390381	380001	1.02732	0.0388794
YBX1	P67809	13	6	126.36	0.472492	0.122472	1.00951	0.0136569	CoV-2(B)	MOCK	Y-box-binding protein 1 OS=Homo sapiens OX=9606 GN=YBX1 PE=1 SV=3	YBX1	119446	114678	115588	116471	112099	111729	115427	111402	111514	115860	113941	115365		115002	113918	1.00951	0.0136569
SH3GLB1	Q9Y371	2	2	20.3342	0.474817	0.122972	1.09748	-0.134192	MOCK	CoV-2(B)	Endophilin-B1 OS=Homo sapiens OX=9606 GN=SH3GLB1 PE=1 SV=1	SH3GLB1	2908.44	3318.27	3270.07	3348.15	3767.03	4135.84	2787.88	3235.53	3115.92	4312.28	4629.61	4689.04		3457.97	3795.04	0.91118	-0.134192
RCVRN	P35243	2	1	14.6153	0.475268	0.122987	1.0502	-0.07066	MOCK	CoV-2(B)	Recoverin OS=Homo sapiens OX=9606 GN=RCVRN PE=1 SV=2	RCVRN	68638.7	67275.4	69004.3	83186.6	76006.7	82432.5	68039.7	68918.9	72409.3	84533.1	85622.6	89435.7		74424	78159.9	0.952202	-0.07066
LDHB	P07195	15	9	142.555	0.478115	0.123533	1.05085	0.0715571	CoV-2(B)	MOCK	L-lactate dehydrogenase B chain OS=Homo sapiens OX=9606 GN=LDHB PE=1 SV=2	LDHB	294932	336809	373873	304226	370915	401852	321335	370348	372628	295693	313488	308338		347101	330305	1.05085	0.0715571
POTEF	A5A3E0	26	1	245.964	0.478169	0.123533	1.04598	-0.0648493	MOCK	CoV-2(B)	POTE ankyrin domain family member F OS=Homo sapiens OX=9606 GN=POTEF PE=1 SV=2	POTEF	1.72086e+06	1.68349e+06	1.65668e+06	1.47003e+06	1.42212e+06	1.40734e+06	1.8017e+06	1.79938e+06	1.78433e+06	1.43391e+06	1.4667e+06	1.50487e+06		1.56009e+06	1.63181e+06	0.956045	-0.0648493
EHD3	Q9NZN3	7	1	44.8683	0.479245	0.123709	1.08954	-0.123725	MOCK	CoV-2(B)	EH domain-containing protein 3 OS=Homo sapiens OX=9606 GN=EHD3 PE=1 SV=2	EHD3	67615.6	65288	66017.1	48707.1	44815.2	42934.4	73375	72613.3	69446.4	51613.9	50413.2	47946.8		55896.2	60901.4	0.917815	-0.123725
TRAP1	Q12931	17	8	114.798	0.482105	0.124344	1.01309	-0.0187688	MOCK	CoV-2(B)	Heat shock protein 75 kDa_ mitochondrial OS=Homo sapiens OX=9606 GN=TRAP1 PE=1 SV=3	TRAP1	92687.5	91966.5	92705.5	100371	96398.5	97520.6	91658.7	96766.3	96245.3	97384.8	99114	97965.8		95274.9	96522.5	0.987075	-0.0187688
MYH9	P35579	162	100	1667.74	0.482569	0.124361	1.0396	0.0560326	CoV-2(B)	MOCK	Myosin-9 OS=Homo sapiens OX=9606 GN=MYH9 PE=1 SV=4	MYH9	1.88295e+06	1.86999e+06	1.87668e+06	1.63367e+06	1.58923e+06	1.57626e+06	1.84188e+06	1.80029e+06	1.8298e+06	1.53245e+06	1.51715e+06	1.50992e+06		1.73813e+06	1.67192e+06	1.0396	0.0560326
DNAJB11	Q9UBS4	11	5	70.7913	0.483448	0.124372	1.03569	-0.0505899	MOCK	CoV-2(B)	DnaJ homolog subfamily B member 11 OS=Homo sapiens OX=9606 GN=DNAJB11 PE=1 SV=1	DNAJB11	41498.2	42461.4	41054.3	53494.3	51622.1	55967.6	49170	51599.9	50366.2	47099.5	48640.2	49432.3		47683	49384.7	0.965541	-0.0505899
IGF2BP3	O00425	7	0	36.7854	0.483481	0.124372	1.065	-0.0908564	MOCK	CoV-2(B)	Insulin-like growth factor 2 mRNA-binding protein 3 OS=Homo sapiens OX=9606 GN=IGF2BP3 PE=1 SV=2	IGF2BP3	52976.1	51680.8	53335.8	95944.2	94104.4	94319.8	71610.3	73270.6	68305.1	85740.1	85620	86569.4		73726.8	78519.2	0.938965	-0.0908564
PSME1	Q06323	4	2	25.9362	0.483805	0.124372	1.03765	-0.0533227	MOCK	CoV-2(B)	Proteasome activator complex subunit 1 OS=Homo sapiens OX=9606 GN=PSME1 PE=1 SV=1	PSME1	86929.5	82728.2	84133.2	95965.6	87733.7	93081.6	82086.6	83115.7	85469.9	98358.1	99384.6	102134		88428.6	91758.1	0.963714	-0.0533227
RPLP0	P05388;Q8NHW5	11	6	111.087	0.486333	0.124919	1.02561	0.036485	CoV-2(B)	MOCK	60S acidic ribosomal protein P0 OS=Homo sapiens OX=9606 GN=RPLP0 PE=1 SV=1	RPLP0	90132.8	90350	87935.4	105541	99398.2	97896.4	88872.7	90682.1	89902.4	94781.8	94917.6	97831.3		95208.9	92831.3	1.02561	0.036485
RPL3	P39023	18	9	113.934	0.490952	0.126002	1.01629	-0.023307	MOCK	CoV-2(B)	60S ribosomal protein L3 OS=Homo sapiens OX=9606 GN=RPL3 PE=1 SV=2	RPL3	151376	151170	154170	165821	159937	163491	160152	152519	153323	167099	165446	162832		157661	160229	0.983975	-0.023307
ACSL3	O95573	5	1	34.0889	0.49246	0.126249	1.01915	0.0273597	CoV-2(B)	MOCK	Fatty acid CoA ligase Acsl3 OS=Homo sapiens OX=9606 GN=ACSL3 PE=1 SV=3	ACSL3	46272.9	45229.7	47603.5	44384.1	43384.3	45523.7	40855.1	41786.1	44567.2	47445.7	46129.8	46497.3		45399.7	44546.9	1.01915	0.0273597
VPS26A	O75436	3	1	15.3562	0.492724	0.126249	1.04755	0.0670125	CoV-2(B)	MOCK	Vacuolar protein sorting-associated protein 26A OS=Homo sapiens OX=9606 GN=VPS26A PE=1 SV=2	VPS26A	6215.87	6985.01	8565.33	6514.94	6638.89	6511.09	6819.01	7635.48	7009.39	5774.73	6381.59	5930.48		6905.19	6591.78	1.04755	0.0670125
TUBA8	Q9NY65	16	0	217.124	0.494434	0.126583	1.017	-0.0243169	MOCK	CoV-2(B)	Tubulin alpha-8 chain OS=Homo sapiens OX=9606 GN=TUBA8 PE=1 SV=1	TUBA8	464753	460607	463354	482495	485854	477014	517165	490366	492590	471330	451819	458980		472346	480375	0.983286	-0.0243169
TGM2	P21980	29	20	283.296	0.495037	0.126634	1.06939	-0.0967857	MOCK	CoV-2(B)	Protein-glutamine gamma-glutamyltransferase 2 OS=Homo sapiens OX=9606 GN=TGM2 PE=1 SV=2	TGM2	249368	260609	257883	202867	206856	202773	268687	294971	286938	203389	208098	214055		230060	246023	0.935114	-0.0967857
SEPTIN2	Q15019	12	7	111.929	0.500086	0.127821	1.02944	0.0418628	CoV-2(B)	MOCK	Septin-2 OS=Homo sapiens OX=9606 GN=SEPTIN2 PE=1 SV=1	SEPTIN2	93472.5	92602.4	93077.1	82546.8	80068.9	81097.9	80304.1	78403.4	80682.3	87191.5	89681.8	91648.5		87144.3	84651.9	1.02944	0.0418628
MSN	P26038	39	16	350.388	0.503314	0.128541	1.02683	0.0381941	CoV-2(B)	MOCK	Moesin OS=Homo sapiens OX=9606 GN=MSN PE=1 SV=3	MSN	479417	482455	475059	416576	417305	426857	447111	466541	459919	410459	416339	426819		449612	437865	1.02683	0.0381941
EEF1B2	P24534	7	4	70.9672	0.505502	0.128994	1.03191	-0.0453105	MOCK	CoV-2(B)	Elongation factor 1-beta OS=Homo sapiens OX=9606 GN=EEF1B2 PE=1 SV=3	EEF1B2	38011.8	39825.7	39110.5	49101.4	50873	50262.2	46081	46532.6	45317.3	46947.5	45242.1	45588.7		44530.8	45951.5	0.969081	-0.0453105
GCN1	Q92616	20	12	118.251	0.513906	0.131032	1.02237	0.0319236	CoV-2(B)	MOCK	eIF-2-alpha kinase activator GCN1 OS=Homo sapiens OX=9606 GN=GCN1 PE=1 SV=7	GCN1	95386.7	94370.4	96248.7	101610	102413	102814	90053.9	89187.6	90376.2	102136	103177	104938		98807.1	96644.7	1.02237	0.0319236
P4HB	P07237	50	39	493.74	0.518129	0.132001	1.013	-0.0186375	MOCK	CoV-2(B)	Protein disulfide-isomerase OS=Homo sapiens OX=9606 GN=P4HB PE=1 SV=3	P4HB	893170	867350	895353	947103	927672	968951	952798	944529	948659	908183	894349	922590		916600	928518	0.987165	-0.0186375
RCN3	Q96D15	13	9	136.162	0.518948	0.132101	1.01497	0.0214305	CoV-2(B)	MOCK	Reticulocalbin-3 OS=Homo sapiens OX=9606 GN=RCN3 PE=1 SV=1	RCN3	92978.7	90487.2	94380.1	101186	99659	97121.7	91809.1	90793.6	94817.6	99238.4	95805.9	94858		95968.8	94553.8	1.01497	0.0214305
PSMA7	O14818;Q8TAA3	8	5	50.2878	0.520386	0.132343	1.05238	-0.0736512	MOCK	CoV-2(B)	Proteasome subunit alpha type-7 OS=Homo sapiens OX=9606 GN=PSMA7 PE=1 SV=1	PSMA7	44558.5	42349.7	37782.8	52599.8	48192.5	46026	51545.7	43110	38839.6	57340.1	49259.2	45635.5		45251.6	47621.7	0.95023	-0.0736512
TIMM13	Q9Y5L4	3	2	19.0108	0.520744	0.132343	1.04526	-0.0638619	MOCK	CoV-2(B)	Mitochondrial import inner membrane translocase subunit Tim13 OS=Homo sapiens OX=9606 GN=TIMM13 PE=1 SV=1	TIMM13	18056.7	17579.7	16282.5	27429.7	26524.8	27895.9	23171	22023.3	22424.7	23141.8	24617.5	24445.6		22294.9	23304	0.9567	-0.0638619
YBX3	P16989	6	1	44.0731	0.524528	0.133196	1.04009	0.0567101	CoV-2(B)	MOCK	Y-box-binding protein 3 OS=Homo sapiens OX=9606 GN=YBX3 PE=1 SV=4	YBX3	47962.9	44943.1	47488.5	39002.3	37202.5	37016.6	42540.3	39322.6	40594.4	40710.7	39487.5	41184.7		42269.3	40640	1.04009	0.0567101
PGAM1	P18669;P15259	22	15	212.891	0.529431	0.13427	1.03045	-0.0432763	MOCK	CoV-2(B)	Phosphoglycerate mutase 1 OS=Homo sapiens OX=9606 GN=PGAM1 PE=1 SV=2	PGAM1	369738	366765	367004	328884	319317	318433	394988	379056	366115	341456	333411	318154		345024	355530	0.970449	-0.0432763
EIF3M	Q7L2H7	2	0	9.8355	0.529615	0.13427	1.03868	-0.0547581	MOCK	CoV-2(B)	Eukaryotic translation initiation factor 3 subunit M OS=Homo sapiens OX=9606 GN=EIF3M PE=1 SV=1	EIF3M	6564.99	7072.16	6980.17	7176.29	6966.63	7964.33	6446.27	6780.01	6921.2	7425.07	8346.29	8458.53		7120.76	7396.23	0.962756	-0.0547581
REV1	Q9UBZ9	6	2	31.5851	0.534798	0.135474	1.05363	-0.0753677	MOCK	CoV-2(B)	DNA repair protein REV1 OS=Homo sapiens OX=9606 GN=REV1 PE=1 SV=1	REV1	117787	119624	121933	97276	99006.9	101148	119663	135301	132740	92660.8	103147	108485		109463	115333	0.9491	-0.0753677
IGFBP7	Q16270	11	7	89.0059	0.53541	0.135519	1.0413	-0.0583822	MOCK	CoV-2(B)	Insulin-like growth factor-binding protein 7 OS=Homo sapiens OX=9606 GN=IGFBP7 PE=1 SV=1	IGFBP7	46079.7	45305.4	45425.7	58281.8	58785.3	59661.7	50624.4	49515.2	48872.9	58238.6	58913.4	60323.4		52256.6	54414.6	0.96034	-0.0583822
PDIA4	P13667	20	16	158.738	0.537792	0.135996	1.00723	0.0103899	CoV-2(B)	MOCK	Protein disulfide-isomerase A4 OS=Homo sapiens OX=9606 GN=PDIA4 PE=1 SV=2	PDIA4	92841.7	91101.8	92951	92061.4	91275.2	95832.7	91724.7	91665.3	95086.9	90729.8	89636.2	93230.7		92677.3	92012.3	1.00723	0.0103899
NAP1L4	Q99733	7	2	45.2372	0.538166	0.135996	1.03262	-0.0463156	MOCK	CoV-2(B)	Nucleosome assembly protein 1-like 4 OS=Homo sapiens OX=9606 GN=NAP1L4 PE=1 SV=1	NAP1L4	33839.4	31502	32664.7	41441.1	39542.5	39831.7	41062	39547.7	38104.2	37836.2	35679.6	33730.7		36470.2	37660	0.968406	-0.0463156
RPN2	P04844	15	13	138.232	0.542213	0.136908	1.03356	0.0476281	CoV-2(B)	MOCK	Dolichyl-diphosphooligosaccharide--protein glycosyltransferase subunit 2 OS=Homo sapiens OX=9606 GN=RPN2 PE=1 SV=3	RPN2	89015.9	85194.6	82003.2	102931	100059	103585	98555.3	93164.1	92707.2	87465.3	85136	87485.3		93798.2	90752.2	1.03356	0.0476281
RAP1A	P62834	6	1	60.7706	0.542981	0.136991	1.03288	-0.0466721	MOCK	CoV-2(B)	Ras-related protein Rap-1A OS=Homo sapiens OX=9606 GN=RAP1A PE=1 SV=1	RAP1A	30306.8	28932.2	30822.7	39202	38602	41158.2	37182.3	37598.6	35951.8	33166	35516.6	36481.2		34837.3	35982.7	0.968167	-0.0466721
AP2S1	P53680	3	1	16.6144	0.545625	0.137547	1.0143	0.0204845	CoV-2(B)	MOCK	AP-2 complex subunit sigma OS=Homo sapiens OX=9606 GN=AP2S1 PE=1 SV=2	AP2S1	9051.58	9407.41	9672.33	10241	9066.11	9622.72	9104.71	9146.93	9665.55	9421.75	9650.44	9267.3		9510.19	9376.11	1.0143	0.0204845
ADH1C	P00326	11	3	88.9063	0.549598	0.138437	1.14228	0.191914	CoV-2(B)	MOCK	Alcohol dehydrogenase 1C OS=Homo sapiens OX=9606 GN=ADH1C PE=1 SV=2	ADH1C	51654.8	51219.2	51510.2	101802	94385.6	92948.3	55409.3	52404.5	51896.8	79188.1	74108.7	75269.6		73920.1	64712.8	1.14228	0.191914
ACTA1	P68133	39	5	492.382	0.552705	0.139107	1.05479	-0.0769609	MOCK	CoV-2(B)	Actin_ alpha skeletal muscle OS=Homo sapiens OX=9606 GN=ACTA1 PE=1 SV=1	ACTA1	3.23995e+06	3.20115e+06	3.18472e+06	2.60089e+06	2.52851e+06	2.53595e+06	3.48818e+06	3.48038e+06	3.42912e+06	2.60104e+06	2.62029e+06	2.61961e+06		2.88186e+06	3.03977e+06	0.948053	-0.0769609
TAX1BP3	O14907	2	1	11.7267	0.553176	0.139114	1.03862	0.0546638	CoV-2(B)	MOCK	Tax1-binding protein 3 OS=Homo sapiens OX=9606 GN=TAX1BP3 PE=1 SV=2	TAX1BP3	9114.25	9313.81	9441.48	7353.89	7541.21	7644.37	7349.73	8366.47	8976.9	7674.03	8061.92	8105.69		8401.5	8089.12	1.03862	0.0546638
PPFIA2	O75334	7	2	32.8946	0.554756	0.139399	1.06906	-0.0963429	MOCK	CoV-2(B)	Liprin-alpha-2 OS=Homo sapiens OX=9606 GN=PPFIA2 PE=1 SV=2	PPFIA2	778852	994086	1.08373e+06	861072	1.1089e+06	1.24339e+06	1.06823e+06	1.3271e+06	1.33343e+06	844849	999650	915975		1.01167e+06	1.08154e+06	0.935401	-0.0963429
HLA-B	P01889	3	0	15.7788	0.555756	0.139538	1.06956	-0.0970115	MOCK	CoV-2(B)	HLA class I histocompatibility antigen_ B alpha chain OS=Homo sapiens OX=9606 GN=HLA-B PE=1 SV=3	HLA-B	123352	126233	127024	103705	100355	95992	138837	141354	145412	99914.2	98017.7	100192		112777	120621	0.934968	-0.0970115
CFL2	Q9Y281	9	2	104.902	0.55774	0.139924	1.02845	0.040467	CoV-2(B)	MOCK	Cofilin-2 OS=Homo sapiens OX=9606 GN=CFL2 PE=1 SV=1	CFL2	131829	126115	126848	112169	112777	111390	133031	124124	119473	111954	107139	105462		120188	116864	1.02845	0.040467
DYNC1LI2	O43237	10	2	59.1178	0.560898	0.140603	1.02114	-0.0301788	MOCK	CoV-2(B)	Cytoplasmic dynein 1 light intermediate chain 2 OS=Homo sapiens OX=9606 GN=DYNC1LI2 PE=1 SV=1	DYNC1LI2	54262.3	53592.1	53272.4	53459	54793.2	55285.3	58458	58462.2	60025	51467	51355.6	51759.5		54110.7	55254.5	0.979299	-0.0301788
THBS1	P07996	31	23	262.637	0.566684	0.141939	1.08779	-0.121399	MOCK	CoV-2(B)	Thrombospondin-1 OS=Homo sapiens OX=9606 GN=THBS1 PE=1 SV=2	THBS1	337258	334172	329672	223633	222207	232698	374910	365982	370487	229867	231880	253968		279940	304516	0.919296	-0.121399
ACTR3	P61158	14	9	114.334	0.567768	0.142097	1.00956	-0.0137323	MOCK	CoV-2(B)	Actin-related protein 3 OS=Homo sapiens OX=9606 GN=ACTR3 PE=1 SV=3	ACTR3	73984.8	73509	74466.9	78498.1	72773.9	71638.1	76438	76832.9	76166.7	74229	72722.9	72736		74145.1	74854.2	0.990527	-0.0137323
TAGLN	Q01995	39	27	362.925	0.568512	0.142169	1.07566	-0.105219	MOCK	CoV-2(B)	Transgelin OS=Homo sapiens OX=9606 GN=TAGLN PE=1 SV=4	TAGLN	1.40969e+06	1.3897e+06	1.40474e+06	822602	828619	832477	1.45642e+06	1.41676e+06	1.43351e+06	978694	944392	964031		1.11464e+06	1.19897e+06	0.929664	-0.105219
TARS1	P26639	21	11	127.48	0.571567	0.142819	1.01748	-0.0249952	MOCK	CoV-2(B)	Threonine--tRNA ligase 1_ cytoplasmic OS=Homo sapiens OX=9606 GN=TARS1 PE=1 SV=3	TARS1	137501	136196	138560	121530	116521	120329	135145	133005	132264	128881	126760	128052		128440	130684	0.982824	-0.0249952
NPHP4	O75161	5	1	21.8593	0.572364	0.142904	1.04087	-0.0577962	MOCK	CoV-2(B)	Nephrocystin-4 OS=Homo sapiens OX=9606 GN=NPHP4 PE=1 SV=2	NPHP4	95420.5	92716.6	100091	66492.7	66081.4	69608.1	92613.7	90414.7	94311.2	77031.8	76718.3	79365.9		81735.1	85076	0.960731	-0.0577962
PDGFRA	P16234	12	4	61.6832	0.573243	0.143009	1.02318	0.0330615	CoV-2(B)	MOCK	Platelet-derived growth factor receptor alpha OS=Homo sapiens OX=9606 GN=PDGFRA PE=1 SV=1	PDGFRA	51775.2	49281.9	46829.3	55941.9	56269.7	57222.4	53710.6	51605.4	50750	53102.4	50311.5	50651.2		52886.7	51688.5	1.02318	0.0330615
PDXK	O00764	6	4	51.319	0.573708	0.143011	1.0261	0.0371763	CoV-2(B)	MOCK	Pyridoxal kinase OS=Homo sapiens OX=9606 GN=PDXK PE=1 SV=1	PDXK	19794.5	19584.5	19547.2	22440	21472.9	21184.9	19746.5	18963.6	17154.8	23141.3	22258.9	19603.8		20670.7	20144.8	1.0261	0.0371763
EPHX1	P07099	19	15	126.883	0.578527	0.144097	1.01547	0.0221465	CoV-2(B)	MOCK	Epoxide hydrolase 1 OS=Homo sapiens OX=9606 GN=EPHX1 PE=1 SV=1	EPHX1	108617	106608	103295	117156	115990	114456	105760	106374	105052	111245	112962	114580		111020	109329	1.01547	0.0221465
CTSB	P07858	15	10	129.672	0.579447	0.144211	1.0184	0.0263106	CoV-2(B)	MOCK	Cathepsin B OS=Homo sapiens OX=9606 GN=CTSB PE=1 SV=3	CTSB	184043	184197	187993	169210	165242	173423	187961	179165	181828	169311	163021	163592		177351	174146	1.0184	0.0263106
SAR1B	Q9Y6B6	2	2	17.1441	0.581344	0.144568	1.02997	-0.0426046	MOCK	CoV-2(B)	GTP-binding protein SAR1b OS=Homo sapiens OX=9606 GN=SAR1B PE=1 SV=1	SAR1B	7198.71	7699.39	7835.4	8217.68	8356.08	8897.66	7043.87	8092.11	8750.69	8109.95	8273.92	9379.16		8034.15	8274.95	0.970901	-0.0426046
KRT14	P02533	15	5	125.299	0.588707	0.146283	1.05295	-0.0744322	MOCK	CoV-2(B)	Keratin_ type I cytoskeletal 14 OS=Homo sapiens OX=9606 GN=KRT14 PE=1 SV=4	KRT14	128221	122716	130842	116290	107659	111234	145429	143758	145693	104444	108271	107328		119494	125821	0.949716	-0.0744322
AHSA1	O95433	7	1	43.326	0.59947	0.148839	1.03416	0.0484528	CoV-2(B)	MOCK	Activator of 90 kDa heat shock protein ATPase homolog 1 OS=Homo sapiens OX=9606 GN=AHSA1 PE=1 SV=1	AHSA1	114743	115135	117994	97571	98294	97949.3	110256	121962	117914	82650.8	93904	93806.2		106948	103415	1.03416	0.0484528
TLN2	Q9Y4G6	26	8	154.561	0.600138	0.148886	1.04327	0.0611068	CoV-2(B)	MOCK	Talin-2 OS=Homo sapiens OX=9606 GN=TLN2 PE=1 SV=4	TLN2	1.09769e+06	1.18782e+06	1.10244e+06	1.28515e+06	1.46254e+06	1.4714e+06	1.38395e+06	1.37949e+06	1.39906e+06	1.05283e+06	1.04184e+06	1.03441e+06		1.26784e+06	1.21526e+06	1.04327	0.0611068
RAB14	P61106	8	2	53.6853	0.601669	0.149118	1.00765	0.0109945	CoV-2(B)	MOCK	Ras-related protein Rab-14 OS=Homo sapiens OX=9606 GN=RAB14 PE=1 SV=4	RAB14	38018.8	37807.5	36554	38317.9	36674.2	35679.9	35596.2	37306.3	36705.5	37584.3	37278.3	36888.6		37175.4	36893.2	1.00765	0.0109945
TMEM95	Q3KNT9	2	1	11.091	0.602029	0.149118	1.12022	0.163786	CoV-2(B)	MOCK	Sperm-egg fusion protein TMEM95 OS=Homo sapiens OX=9606 GN=TMEM95 PE=1 SV=1	TMEM95	3692.42	3667.49	3072.71	1952.25	1950.56	1881.26	2886.86	2852.38	2584.94	2233.32	2127.13	1791.68		2702.78	2412.72	1.12022	0.163786
DDX3Y	O15523	11	0	68.136	0.602987	0.149237	1.02151	-0.0307045	MOCK	CoV-2(B)	ATP-dependent RNA helicase DDX3Y OS=Homo sapiens OX=9606 GN=DDX3Y PE=1 SV=2	DDX3Y	156693	151010	144666	175480	162881	160418	153474	149350	152615	174279	172280	169610		158525	161935	0.978942	-0.0307045
PPP3CB	P16298	2	1	9.4429	0.60923	0.150663	1.02676	-0.0380952	MOCK	CoV-2(B)	Serine/threonine-protein phosphatase 2B catalytic subunit beta isoform OS=Homo sapiens OX=9606 GN=PPP3CB PE=1 SV=2	PPP3CB	10056.4	10431.5	10805.2	15240.5	13936.2	13402.1	12566.9	11941.4	12242.5	13217.5	12862.7	13017.4		12312	12641.4	0.97394	-0.0380952
RO60	P10155	4	1	23.0929	0.611491	0.151061	1.02757	0.0392363	CoV-2(B)	MOCK	RNA-binding protein RO60 OS=Homo sapiens OX=9606 GN=RO60 PE=1 SV=2	RO60	12505.7	13163.3	12930.3	10377.6	12128.4	11910.9	10088.4	11001.3	11588.3	12315.8	12632.6	13430.9		12169.4	11842.9	1.02757	0.0392363
SRP9	P49458	1	0	9.8522	0.611806	0.151061	1.24941	0.321242	CoV-2(B)	MOCK	Signal recognition particle 9 kDa protein OS=Homo sapiens OX=9606 GN=SRP9 PE=1 SV=2	SRP9	1328.84	1659.1	1597.12	4054.05	4179.09	4219.28	2793.75	2684.86	3033.95	1686.25	1694.52	1743.15		2839.58	2272.75	1.24941	0.321242
TPP1	O14773	1	0	5.8377	0.613486	0.151356	1.03297	-0.0468048	MOCK	CoV-2(B)	Tripeptidyl-peptidase 1 OS=Homo sapiens OX=9606 GN=TPP1 PE=1 SV=2	TPP1	5917.26	5779.86	5780.84	4242.33	4278.79	4061.58	5813.13	5512.32	5314.61	5008.63	4791.35	4611.86		5010.11	5175.32	0.968078	-0.0468048
USP29	Q9HBJ7	2	0	12.302	0.615866	0.151765	1.03324	0.0471794	CoV-2(B)	MOCK	Ubiquitin carboxyl-terminal hydrolase 29 OS=Homo sapiens OX=9606 GN=USP29 PE=2 SV=1	USP29	105819	108162	111035	88420.6	88980.6	91688.3	93070	108666	107589	77871.7	90197.9	97596.6		99017.6	95831.8	1.03324	0.0471794
GNAS	Q5JWF2;P63092	21	5	128.999	0.616307	0.151765	1.01303	0.0186772	CoV-2(B)	MOCK	Guanine nucleotide-binding protein G(s) subunit alpha isoforms XLas OS=Homo sapiens OX=9606 GN=GNAS PE=1 SV=2	GNAS	86302.3	85470.8	83845.3	91986.7	89674	90367.8	91185.4	88965.4	92521.6	82563.2	83229.5	82394.8		87941.2	86810	1.01303	0.0186772
HMOX1	P09601	5	3	36.6989	0.6166	0.151765	1.0122	0.0174905	CoV-2(B)	MOCK	Heme oxygenase 1 OS=Homo sapiens OX=9606 GN=HMOX1 PE=1 SV=1	HMOX1	45546.1	45716.2	45144.4	46231.7	43372.9	43538.7	47848.9	45805.6	46085.8	42513.1	42153.9	41894.5		44925	44383.6	1.0122	0.0174905
POFUT2	Q9Y2G5	2	1	10.4834	0.619444	0.152345	1.0196	-0.0280004	MOCK	CoV-2(B)	GDP-fucose protein O-fucosyltransferase 2 OS=Homo sapiens OX=9606 GN=POFUT2 PE=1 SV=3	POFUT2	9314.58	9124.94	8531.05	8774.55	9170.92	9541.9	8388.65	10174.6	9515.42	8606.2	9081	9759.31		9076.33	9254.2	0.980779	-0.0280004
GSTO1	P78417	12	5	75.218	0.62099	0.152605	1.06395	-0.0894262	MOCK	CoV-2(B)	Glutathione S-transferase omega-1 OS=Homo sapiens OX=9606 GN=GSTO1 PE=1 SV=2	GSTO1	44545.6	44620.1	44247.4	57702.3	58187.8	59246.4	45834.1	43170.4	44593.7	64524.5	63125.2	67032.5		51424.9	54713.4	0.939896	-0.0894262
MANF	P55145	8	4	68.0296	0.626789	0.153877	1.01741	-0.0249023	MOCK	CoV-2(B)	Mesencephalic astrocyte-derived neurotrophic factor OS=Homo sapiens OX=9606 GN=MANF PE=1 SV=3	MANF	46440.8	46069.2	45013.7	40356.6	39593.3	39261.9	42676	40764.5	42224.6	46109.3	45669.1	43761.9		42789.3	43534.2	0.982887	-0.0249023
CDK17	Q00537	3	1	18.6929	0.627206	0.153877	1.03807	-0.0539099	MOCK	CoV-2(B)	Cyclin-dependent kinase 17 OS=Homo sapiens OX=9606 GN=CDK17 PE=1 SV=2	CDK17	13041.8	11425.1	10695.1	19421.1	18095.6	20959.3	17368.7	13975.7	14648.3	19759.1	14960.7	16490.6		15606.3	16200.5	0.963322	-0.0539099
YBX2	Q9Y2T7	9	3	52.8141	0.627647	0.153877	1.02226	0.031769	CoV-2(B)	MOCK	Y-box-binding protein 2 OS=Homo sapiens OX=9606 GN=YBX2 PE=1 SV=2	YBX2	62098.2	58405.6	60040.8	71244.2	69429.5	69074.7	67247.7	64319.5	63512.5	65178.4	63234.4	58300.1		65048.8	63632.1	1.02226	0.031769
AIMP2	Q13155	3	1	26.6892	0.629086	0.154109	1.02388	-0.0340435	MOCK	CoV-2(B)	Aminoacyl tRNA synthase complex-interacting multifunctional protein 2 OS=Homo sapiens OX=9606 GN=AIMP2 PE=1 SV=2	AIMP2	18675.5	19173.8	18376.6	15443.7	14548.9	13666.5	17957.6	17625.8	17092.8	17435	16507.2	15651.5		16647.5	17045	0.976679	-0.0340435
ARF5	P84085	7	1	56.5726	0.632262	0.154766	1.03781	0.0535442	CoV-2(B)	MOCK	ADP-ribosylation factor 5 OS=Homo sapiens OX=9606 GN=ARF5 PE=1 SV=2	ARF5	48843.7	49775.8	48097	63876.9	62437.6	63294.8	53553.1	52309.9	52149.1	57968.7	54202.7	53888.7		56054.3	54012	1.03781	0.0535442
EFEMP1	Q12805	5	4	31.4958	0.635046	0.155326	1.0289	-0.0411062	MOCK	CoV-2(B)	EGF-containing fibulin-like extracellular matrix protein 1 OS=Homo sapiens OX=9606 GN=EFEMP1 PE=1 SV=2	EFEMP1	26968.8	23347.8	22351.1	23884.1	20866.1	23266.4	27236.4	27077.6	23923.6	23362	22014.5	21136.1		23447.4	24125.1	0.971909	-0.0411062
IFIH1	Q9BYX4	4	0	22.3667	0.635681	0.155359	1.00933	0.0133932	CoV-2(B)	MOCK	Interferon-induced helicase C domain-containing protein 1 OS=Homo sapiens OX=9606 GN=IFIH1 PE=1 SV=3	IFIH1	60275.1	61267.4	60720.2	63010	56332.5	58654.3	61614.8	59080.6	59772.7	58978.3	57661.8	59822.3		60043.2	59488.4	1.00933	0.0133932
SRI	P30626	12	5	83.9136	0.639059	0.156012	1.02309	-0.0329315	MOCK	CoV-2(B)	Sorcin OS=Homo sapiens OX=9606 GN=SRI PE=1 SV=1	SRI	159435	151232	150609	200035	190293	194170	188298	187848	187311	166472	168104	171888		174296	178320	0.977432	-0.0329315
PRKCSH	P14314	15	13	122.72	0.63935	0.156012	1.01294	-0.0185471	MOCK	CoV-2(B)	Glucosidase 2 subunit beta OS=Homo sapiens OX=9606 GN=PRKCSH PE=1 SV=2	PRKCSH	131487	128852	125639	117768	113173	112784	128028	125111	125423	121531	118621	120431		121617	123191	0.987226	-0.0185471
ARPC1B	O15143	8	3	69.5417	0.64007	0.156066	1.02621	-0.0373255	MOCK	CoV-2(B)	Actin-related protein 2/3 complex subunit 1B OS=Homo sapiens OX=9606 GN=ARPC1B PE=1 SV=3	ARPC1B	51661.7	48057.4	49112.3	40122	37122.2	35165.5	50011.8	45295	42024.8	45101.7	44661.3	40993.5		43540.2	44681.3	0.97446	-0.0373255
YARS1	P54577	16	6	92.6288	0.642481	0.156531	1.01287	-0.0184464	MOCK	CoV-2(B)	Tyrosine--tRNA ligase_ cytoplasmic OS=Homo sapiens OX=9606 GN=YARS1 PE=1 SV=4	YARS1	89645	86621.8	84450.3	82649.4	81300	81551.4	89850.4	87608	90338.9	81492.9	82467	80974.8		84369.6	85455.3	0.987295	-0.0184464
SPCS2	Q15005	5	0	27.3421	0.645913	0.157245	1.027	0.0384431	CoV-2(B)	MOCK	Signal peptidase complex subunit 2 OS=Homo sapiens OX=9606 GN=SPCS2 PE=1 SV=3	SPCS2	16738.4	18965.7	20076.6	18827.2	20784.9	21437.8	21592.4	21322.9	20621.6	17296.2	16638.6	16286.7		19471.8	18959.8	1.027	0.0384431
TGFBI	Q15582	17	10	136.373	0.657486	0.159844	1.13262	0.179658	CoV-2(B)	MOCK	Transforming growth factor-beta-induced protein ig-h3 OS=Homo sapiens OX=9606 GN=TGFBI PE=1 SV=1	TGFBI	112924	108642	109827	56166.2	53859.4	54427.6	85540.9	86366.5	86415.5	60749.1	60543.1	58173.2		82640.9	72964.7	1.13262	0.179658
ZYX	Q15942	8	6	75.5084	0.657615	0.159844	1.01103	0.0158245	CoV-2(B)	MOCK	Zyxin OS=Homo sapiens OX=9606 GN=ZYX PE=1 SV=1	ZYX	145927	142180	144950	153520	149031	145402	159114	147656	150038	140823	135904	137864		146835	145233	1.01103	0.0158245
ANXA7	P20073	7	2	42.4585	0.659918	0.160115	1.01017	-0.0145912	MOCK	CoV-2(B)	Annexin A7 OS=Homo sapiens OX=9606 GN=ANXA7 PE=1 SV=3	ANXA7	20379	20295.8	20916.5	19614.4	21554.2	21978.8	20405.9	20086	21585	21402.7	20517.8	22009.2		20789.8	21001.1	0.989937	-0.0145912
ACTC1	P68032	34	0	528.158	0.660151	0.160115	1.04304	-0.0607991	MOCK	CoV-2(B)	Actin_ alpha cardiac muscle 1 OS=Homo sapiens OX=9606 GN=ACTC1 PE=1 SV=1	ACTC1	3.20612e+06	3.16199e+06	3.14325e+06	2.50977e+06	2.43902e+06	2.45207e+06	3.38776e+06	3.38072e+06	3.33997e+06	2.49962e+06	2.51578e+06	2.51633e+06		2.8187e+06	2.94003e+06	0.958733	-0.0607991
IPO7	O95373	13	8	79.4101	0.660267	0.160115	1.00928	-0.0133274	MOCK	CoV-2(B)	Importin-7 OS=Homo sapiens OX=9606 GN=IPO7 PE=1 SV=1	IPO7	54743	54640.2	52353.1	57722.1	57134.5	58907	56760.6	54429.9	55729.3	59106.7	55372.2	57214.8		55916.7	56435.6	0.990805	-0.0133274
HSPA8	P11142	37	20	371.343	0.664061	0.160845	1.0104	-0.0149198	MOCK	CoV-2(B)	Heat shock cognate 71 kDa protein OS=Homo sapiens OX=9606 GN=HSPA8 PE=1 SV=1	HSPA8	550082	540937	546619	578124	566633	560503	540020	546858	532497	596239	579496	582539		557150	562941	0.989712	-0.0149198
ATP5F1C	P36542	1	1	5.8606	0.664306	0.160845	1.02679	0.0381352	CoV-2(B)	MOCK	ATP synthase subunit gamma_ mitochondrial OS=Homo sapiens OX=9606 GN=ATP5F1C PE=1 SV=1	ATP5F1C	2613.57	2817.93	2548.68	2647.31	2343.49	2914.45	2778.55	1695	2404.1	2791.33	2747.24	3054.81		2647.57	2578.5	1.02679	0.0381352
ADH1B	P00325	10	1	102.225	0.674349	0.16315	1.06311	-0.0882924	MOCK	CoV-2(B)	All-trans-retinol dehydrogenase [NAD(+)] ADH1B OS=Homo sapiens OX=9606 GN=ADH1B PE=1 SV=3	ADH1B	58239.8	58115.5	57573	100489	98427.8	92416.5	64889.3	63184.3	62757.5	104672	100039	99083.9		77543.7	82437.5	0.940635	-0.0882924
COPE	O14579	10	7	73.6949	0.675106	0.163207	1.03953	0.055935	CoV-2(B)	MOCK	Coatomer subunit epsilon OS=Homo sapiens OX=9606 GN=COPE PE=1 SV=3	COPE	137216	140437	133142	100787	103397	104758	118904	123969	128120	105671	107241	108460		119956	115394	1.03953	0.055935
GLUD2	P49448	11	0	60.9122	0.682425	0.164849	1.01067	-0.0153178	MOCK	CoV-2(B)	Glutamate dehydrogenase 2_ mitochondrial OS=Homo sapiens OX=9606 GN=GLUD2 PE=1 SV=2	GLUD2	38267.6	39046.6	38795.5	43169	39636.7	37142.3	42522.7	38856.1	38698.2	40867.7	38953	38679.7		39342.9	39762.9	0.989439	-0.0153178
CMPK1	P30085	7	3	59.3201	0.683245	0.164907	1.04494	0.0634263	CoV-2(B)	MOCK	UMP-CMP kinase OS=Homo sapiens OX=9606 GN=CMPK1 PE=1 SV=3	CMPK1	22499.1	22922.5	23058.2	30713.4	30814.7	32945	28350.3	27500.6	27145.7	25013.9	23502.7	24430.9		27158.8	25990.7	1.04494	0.0634263
CNN1	P51911	15	12	116.683	0.683725	0.164907	1.07183	0.100083	CoV-2(B)	MOCK	Calponin-1 OS=Homo sapiens OX=9606 GN=CNN1 PE=1 SV=2	CNN1	132621	124528	120476	80509.2	75833.6	77185.7	117213	109933	109272	80734.8	76818.4	76222		101859	95032.4	1.07183	0.100083
COLGALT1	Q8NBJ5	15	6	79.5955	0.685881	0.1653	1.02004	-0.0286296	MOCK	CoV-2(B)	Procollagen galactosyltransferase 1 OS=Homo sapiens OX=9606 GN=COLGALT1 PE=1 SV=1	COLGALT1	98533.9	96738.2	97491.5	136950	138580	139784	116578	112695	115155	127102	122498	128241		118013	120378	0.980351	-0.0286296
PPP2R5D	Q14738	2	0	11.2356	0.6904	0.166261	1.05785	0.0811328	CoV-2(B)	MOCK	Serine/threonine-protein phosphatase 2A 56 kDa regulatory subunit delta isoform OS=Homo sapiens OX=9606 GN=PPP2R5D PE=1 SV=1	PPP2R5D	4865.46	5328.43	5577.99	3511.83	3582.49	3567.45	3667.42	4118.75	4370.52	4104.67	4423.28	4303.5		4405.61	4164.69	1.05785	0.0811328
NIPSNAP1	Q9BPW8	1	0	4.9417	0.691686	0.166442	1.03338	-0.0473704	MOCK	CoV-2(B)	Protein NipSnap homolog 1 OS=Homo sapiens OX=9606 GN=NIPSNAP1 PE=1 SV=1	NIPSNAP1	1415.59	1620.32	1385.73	1562.43	1566.92	1488.45	1555.08	1805.99	1861.76	1374.27	1363.36	1380.72		1506.58	1556.86	0.967699	-0.0473704
PGAM4	Q8N0Y7	9	2	75.3433	0.694629	0.167021	1.02056	0.0293636	CoV-2(B)	MOCK	Probable phosphoglycerate mutase 4 OS=Homo sapiens OX=9606 GN=PGAM4 PE=3 SV=1	PGAM4	148208	147439	154347	128447	124503	127076	142815	139757	143030	128824	129477	129394		138337	135549	1.02056	0.0293636
EEF1A2	Q05639	8	1	94.6234	0.700447	0.168291	1.01589	-0.022749	MOCK	CoV-2(B)	Elongation factor 1-alpha 2 OS=Homo sapiens OX=9606 GN=EEF1A2 PE=1 SV=1	EEF1A2	199816	192939	191850	261407	253691	244769	225149	228052	214796	228911	236784	232148		224079	227640	0.984355	-0.022749
GOT2	P00505	9	2	50.8814	0.703174	0.168816	1.01156	0.0165767	CoV-2(B)	MOCK	Aspartate aminotransferase_ mitochondrial OS=Homo sapiens OX=9606 GN=GOT2 PE=1 SV=3	GOT2	579959	568503	567422	550140	523696	551498	606389	577434	575980	518784	504227	520233		556870	550508	1.01156	0.0165767
PSD4	Q8NDX1	4	2	21.1901	0.713128	0.171074	1.01123	-0.0161093	MOCK	CoV-2(B)	PH and SEC7 domain-containing protein 4 OS=Homo sapiens OX=9606 GN=PSD4 PE=1 SV=2	PSD4	54393.1	54267.5	52266.7	56729	49304.8	52093.4	52044.5	50859.7	51413.8	56216.7	54187.9	57914.5		53175.8	53772.8	0.988896	-0.0161093
TMED10	P49755	8	5	78.5901	0.714795	0.171343	1.00809	-0.0116181	MOCK	CoV-2(B)	Transmembrane emp24 domain-containing protein 10 OS=Homo sapiens OX=9606 GN=TMED10 PE=1 SV=2	TMED10	115640	113171	118937	103863	103744	107440	112839	108481	111993	114115	110970	109756		110466	111359	0.991979	-0.0116181
P3H1	Q32P28	19	11	137.594	0.717235	0.171796	1.00592	0.00851489	CoV-2(B)	MOCK	Prolyl 3-hydroxylase 1 OS=Homo sapiens OX=9606 GN=P3H1 PE=1 SV=2	P3H1	161730	158218	168448	153157	154118	160293	159386	156412	158166	159307	157885	159180		159327	158390	1.00592	0.00851489
TXNDC17	Q9BRA2	4	2	28.7853	0.7179	0.171823	1.00787	0.0113124	CoV-2(B)	MOCK	Thioredoxin domain-containing protein 17 OS=Homo sapiens OX=9606 GN=TXNDC17 PE=1 SV=1	TXNDC17	17866	17622.2	17784.4	18668.5	19567.8	18317.8	18135.5	17699.5	18858.3	18653.2	18255.4	17366.9		18304.4	18161.5	1.00787	0.0113124
PSMD6	Q15008	13	8	74.6672	0.71857	0.171852	1.0227	-0.0323851	MOCK	CoV-2(B)	26S proteasome non-ATPase regulatory subunit 6 OS=Homo sapiens OX=9606 GN=PSMD6 PE=1 SV=1	PSMD6	154851	140745	144971	89151.9	83101	82575.6	140048	128360	127538	115651	107176	92410.2		115899	118530	0.977802	-0.0323851
CAVIN1	Q6NZI2	14	10	132.748	0.720336	0.172143	1.00484	-0.00696569	MOCK	CoV-2(B)	Caveolae-associated protein 1 OS=Homo sapiens OX=9606 GN=CAVIN1 PE=1 SV=1	CAVIN1	95777.7	91495	92378.7	95660.2	93305	92389.2	96093.4	93905	94378.2	96549.4	92481.4	90313.6		93501	93953.5	0.995183	-0.00696569
H6PD	O95479	6	2	31.3335	0.724953	0.173114	1.01403	-0.0201062	MOCK	CoV-2(B)	GDH/6PGL endoplasmic bifunctional protein OS=Homo sapiens OX=9606 GN=H6PD PE=1 SV=2	H6PD	32018.2	33916.3	34406.9	27063.1	27315.5	28583.3	28643	30630.5	31637.7	30209.3	31329.4	33426		30550.6	30979.3	0.98616	-0.0201062
PLBD2	Q8NHP8	7	2	40.9321	0.730322	0.174262	1.02483	-0.0353805	MOCK	CoV-2(B)	Putative phospholipase B-like 2 OS=Homo sapiens OX=9606 GN=PLBD2 PE=1 SV=2	PLBD2	72627.3	75000	77362.5	57242	57176.8	58024.3	74700.6	75696.6	75217.5	59170.1	59807.5	62707.8		66238.8	67883.3	0.975774	-0.0353805
ADH1A	P07327	10	0	103.18	0.73235	0.174613	1.02736	-0.0389445	MOCK	CoV-2(B)	Alcohol dehydrogenase 1A OS=Homo sapiens OX=9606 GN=ADH1A PE=1 SV=2	ADH1A	54349.5	53076.9	52883.4	81608.3	80952.9	78911.6	61766	58485	58769.6	80598	77660.7	75496.8		66963.8	68796	0.973367	-0.0389445
TLN1	Q9Y490	91	51	805.489	0.735833	0.175309	1.02156	0.030775	CoV-2(B)	MOCK	Talin-1 OS=Homo sapiens OX=9606 GN=TLN1 PE=1 SV=3	TLN1	1.36098e+06	1.33975e+06	1.33823e+06	1.11912e+06	1.09204e+06	1.09578e+06	1.28213e+06	1.25435e+06	1.26055e+06	1.14888e+06	1.12829e+06	1.11665e+06		1.22431e+06	1.19847e+06	1.02156	0.030775
PPIA	P62937	17	9	183.76	0.737317	0.175529	1.01295	-0.0185689	MOCK	CoV-2(B)	Peptidyl-prolyl cis-trans isomerase A OS=Homo sapiens OX=9606 GN=PPIA PE=1 SV=2	PPIA	476458	484697	470683	427769	431517	411620	477891	494150	472918	438768	423617	430412		450457	456293	0.987211	-0.0185689
PEPD	P12955	8	4	40.8118	0.74017	0.176074	1.01991	-0.0284455	MOCK	CoV-2(B)	Xaa-Pro dipeptidase OS=Homo sapiens OX=9606 GN=PEPD PE=1 SV=3	PEPD	302206	333920	330819	322842	346741	352512	290493	318452	315530	355136	376274	372760		331506	338108	0.980476	-0.0284455
SYPL1	Q16563	1	0	6.2329	0.741889	0.176349	1.01115	-0.0159924	MOCK	CoV-2(B)	Synaptophysin-like protein 1 OS=Homo sapiens OX=9606 GN=SYPL1 PE=1 SV=1	SYPL1	19688.8	19696.5	18964.6	18469.5	16921.5	16629	18573.3	20210.2	18588.1	18802.8	17439.2	17986.6		18395	18600	0.988976	-0.0159924
CHMP2B	Q9UQN3	1	0	5.6107	0.748596	0.177808	1.01538	-0.0220174	MOCK	CoV-2(B)	Charged multivesicular body protein 2b OS=Homo sapiens OX=9606 GN=CHMP2B PE=1 SV=1	CHMP2B	2168.42	2265.48	1993.24	2603.01	2599.06	3008.6	2178.75	2566.02	2485.21	2371.04	2659.3	2602.6		2439.63	2477.15	0.984855	-0.0220174
SARS1	P49591	19	10	105.599	0.749327	0.17782	1.00503	0.00724329	CoV-2(B)	MOCK	Serine--tRNA ligase_ cytoplasmic OS=Homo sapiens OX=9606 GN=SARS1 PE=1 SV=3	SARS1	62107.5	59866	57441.6	58037.3	58208.9	58413.1	58145.2	57543.5	57300.7	58749.1	60540.5	60022.3		59012.4	58716.9	1.00503	0.00724329
CLTCL1	P53675	39	11	298.047	0.749786	0.17782	1.01795	-0.0256686	MOCK	CoV-2(B)	Clathrin heavy chain 2 OS=Homo sapiens OX=9606 GN=CLTCL1 PE=1 SV=2	CLTCL1	1.23656e+06	1.20505e+06	1.25079e+06	998360	977950	988562	1.25019e+06	1.20599e+06	1.14407e+06	1.02648e+06	1.16236e+06	987689		1.10955e+06	1.12946e+06	0.982365	-0.0256686
GSTP1	P09211	9	8	148.422	0.752519	0.178333	1.01424	-0.0203997	MOCK	CoV-2(B)	Glutathione S-transferase P OS=Homo sapiens OX=9606 GN=GSTP1 PE=1 SV=2	GSTP1	231704	224338	233599	239114	236697	244127	223991	215713	223342	264748	252244	249613		234930	238275	0.985959	-0.0203997
IDH2	P48735	13	8	81.6116	0.756272	0.179086	1.01045	-0.015004	MOCK	CoV-2(B)	Isocitrate dehydrogenase [NADP]_ mitochondrial OS=Homo sapiens OX=9606 GN=IDH2 PE=1 SV=2	IDH2	125521	120079	120382	99081.9	96543.2	95644.8	110403	112857	112078	109746	105809	113230		109542	110687	0.989654	-0.015004
TUBB8	Q3ZCM7;A6NNZ2	23	9	180.183	0.758935	0.179581	1.01227	-0.0175896	MOCK	CoV-2(B)	Tubulin beta-8 chain OS=Homo sapiens OX=9606 GN=TUBB8 PE=1 SV=2	TUBB8	484531	476558	490585	411419	402845	406239	430956	415091	438295	463447	472688	484479		445363	450826	0.987882	-0.0175896
KRT6B	P04259	19	2	165.18	0.759709	0.179628	1.01918	0.0274028	CoV-2(B)	MOCK	Keratin_ type II cytoskeletal 6B OS=Homo sapiens OX=9606 GN=KRT6B PE=1 SV=5	KRT6B	215371	204289	207854	261661	251473	253871	263899	267530	264041	191300	189299	192212		232420	228047	1.01918	0.0274028
MYL1	P05976	5	2	44.0298	0.761354	0.179772	1.01541	-0.0220576	MOCK	CoV-2(B)	Myosin light chain 1/3_ skeletal muscle isoform OS=Homo sapiens OX=9606 GN=MYL1 PE=1 SV=3	MYL1	18858.5	20413	20782.3	15701	15354.7	14995.4	19433.9	19516	18913.3	16787.4	16772.2	16316.8		17684.1	17956.6	0.984827	-0.0220576
NARS1	O43776	12	9	104.563	0.76147	0.179772	1.00912	0.0130998	CoV-2(B)	MOCK	Asparagine--tRNA ligase_ cytoplasmic OS=Homo sapiens OX=9606 GN=NARS1 PE=1 SV=1	NARS1	124445	123886	118838	138121	135619	130747	130673	130709	126956	124836	126134	125373		128609	127447	1.00912	0.0130998
PDLIM7	Q9NR12	13	8	91.4183	0.763527	0.180121	1.02438	-0.0347577	MOCK	CoV-2(B)	PDZ and LIM domain protein 7 OS=Homo sapiens OX=9606 GN=PDLIM7 PE=1 SV=1	PDLIM7	119533	117704	116749	98945.1	93162	95853	124412	121014	122805	95334.9	94943.1	99090.7		106991	109600	0.976196	-0.0347577
RFTN1	Q14699	3	2	13.4127	0.764456	0.180204	1.01166	0.0167195	CoV-2(B)	MOCK	Raftlin OS=Homo sapiens OX=9606 GN=RFTN1 PE=1 SV=4	RFTN1	4256.11	4182.31	4705.66	4152.45	4067.3	4171.97	3622.92	3627.12	3919.17	4192.43	4697.85	5182.09		4255.97	4206.93	1.01166	0.0167195
AP2A1	O95782	19	5	122.268	0.766641	0.180583	1.01107	-0.015888	MOCK	CoV-2(B)	AP-2 complex subunit alpha-1 OS=Homo sapiens OX=9606 GN=AP2A1 PE=1 SV=3	AP2A1	131218	128522	125983	151899	147485	144062	148645	148310	143926	133461	132350	131659		138195	139725	0.989048	-0.015888
STOM	P27105	11	7	82.3952	0.767904	0.180744	1.01208	-0.0173282	MOCK	CoV-2(B)	Stomatin OS=Homo sapiens OX=9606 GN=STOM PE=1 SV=3	STOM	34842.7	36088.2	36056.8	42968.6	41115.2	43562	36559.6	37327.2	38710	40274.2	42154.3	42443.4		39105.6	39578.1	0.988061	-0.0173282
NAGK	Q9UJ70	7	4	51.4121	0.773202	0.181854	1.01019	0.0146288	CoV-2(B)	MOCK	N-acetyl-D-glucosamine kinase OS=Homo sapiens OX=9606 GN=NAGK PE=1 SV=4	NAGK	21391.9	20916.7	21629.6	21446.1	21806.3	24050.4	18971.4	20047.7	20971.1	22393.2	23588.8	23944.7		21873.5	21652.8	1.01019	0.0146288
RAP1B	P61224;A6NIZ1	9	4	83.5824	0.774179	0.181947	1.02451	0.034928	CoV-2(B)	MOCK	Ras-related protein Rap-1b OS=Homo sapiens OX=9606 GN=RAP1B PE=1 SV=1	RAP1B	35054.7	34003.1	34989.4	44131	42829.8	45995.8	40365.9	40720.3	38933.3	35632.5	37498.1	38184.6		39500.6	38555.8	1.02451	0.034928
TEX28	O15482	2	1	10.8945	0.780546	0.183305	1.01126	-0.0161574	MOCK	CoV-2(B)	Testis-specific protein TEX28 OS=Homo sapiens OX=9606 GN=TEX28 PE=1 SV=1	TEX28	14372.6	15372.8	15735.8	13521.4	15071.3	15973.3	14309.2	14129.4	14454	15343.9	16248.9	16575.9		15007.9	15176.9	0.988863	-0.0161574
GNA11	P29992	4	3	21.9374	0.782019	0.183513	1.00411	-0.0059204	MOCK	CoV-2(B)	Guanine nucleotide-binding protein subunit alpha-11 OS=Homo sapiens OX=9606 GN=GNA11 PE=1 SV=2	GNA11	9273.63	9593.7	9333.71	9923.73	9526.81	9794.73	9542.15	9300.71	9654.81	9946.26	9455.4	9783.22		9574.39	9613.76	0.995905	-0.0059204
ITPRIPL2	Q3MIP1	5	1	30.8561	0.78599	0.184307	1.01127	-0.0161624	MOCK	CoV-2(B)	Inositol 1_4_5-trisphosphate receptor-interacting protein-like 2 OS=Homo sapiens OX=9606 GN=ITPRIPL2 PE=1 SV=1	ITPRIPL2	52934.8	51079	60888.3	60772.2	58897.1	60775.1	54026.1	60237.7	54665.7	57232.1	64924.8	58150.5		57557.7	58206.2	0.98886	-0.0161624
PSMB2	P49721	10	3	68.3021	0.788853	0.184839	1.0058	-0.00833914	MOCK	CoV-2(B)	Proteasome subunit beta type-2 OS=Homo sapiens OX=9606 GN=PSMB2 PE=1 SV=1	PSMB2	41163.6	39798.6	39694.5	41514.2	40065.8	39524.3	41376.4	38697.6	38487.7	42914.1	41135.3	40551.4		40293.5	40527.1	0.994236	-0.00833914
ESYT1	Q9BSJ8	21	8	149.117	0.789883	0.184942	1.01036	0.0148727	CoV-2(B)	MOCK	Extended synaptotagmin-1 OS=Homo sapiens OX=9606 GN=ESYT1 PE=1 SV=1	ESYT1	125290	122393	126258	143261	138820	143028	134285	127168	133498	132505	131229	132171		133175	131809	1.01036	0.0148727
PSMD12	O00232	7	4	39.7101	0.791278	0.18513	1.0381	0.0539456	CoV-2(B)	MOCK	26S proteasome non-ATPase regulatory subunit 12 OS=Homo sapiens OX=9606 GN=PSMD12 PE=1 SV=3	PSMD12	32237.4	30811.5	31584.1	22966.7	21769.2	21315	28641.9	27661.4	26910.1	24520.5	23404.2	23648.4		26780.6	25797.7	1.0381	0.0539456
KRT17	Q04695	9	0	74.111	0.795393	0.185953	1.00794	0.0114065	CoV-2(B)	MOCK	Keratin_ type I cytoskeletal 17 OS=Homo sapiens OX=9606 GN=KRT17 PE=1 SV=2	KRT17	42051.5	40184.3	41845	44532	42725.9	42343.4	50090.8	45256.5	45937	37839.3	35622	36938.5		42280.3	41947.4	1.00794	0.0114065
DTX3L	Q8TDB6	3	1	14.0599	0.801123	0.187153	1.02783	0.0395954	CoV-2(B)	MOCK	E3 ubiquitin-protein ligase DTX3L OS=Homo sapiens OX=9606 GN=DTX3L PE=1 SV=1	DTX3L	18265.1	14701.7	18741.9	23870.3	22004.5	21129.4	21303.2	20060.8	22922.1	17178.4	17572.1	16462.5		19785.5	19249.8	1.02783	0.0395954
SRSF1	Q07955	7	2	41.692	0.803679	0.18761	1.00719	-0.0103403	MOCK	CoV-2(B)	Serine/arginine-rich splicing factor 1 OS=Homo sapiens OX=9606 GN=SRSF1 PE=1 SV=2	SRSF1	38058.4	37057.2	37908.2	42624.3	40617.6	41713.5	42806.1	41125.6	40408.9	39036.6	38117.3	38196.3		39663.2	39948.5	0.992858	-0.0103403
APOA1	P02647	9	1	66.3367	0.806518	0.188132	1.00568	-0.00817731	MOCK	CoV-2(B)	Apolipoprotein A-I OS=Homo sapiens OX=9606 GN=APOA1 PE=1 SV=1	APOA1	95831.5	102268	113104	94221.5	92591.9	94472.7	100254	97450.9	101258	97530.6	98309.2	101055		98748.3	99309.6	0.994348	-0.00817731
PSMD1	Q99460	22	8	125.802	0.807662	0.188258	1.00687	0.0098707	CoV-2(B)	MOCK	26S proteasome non-ATPase regulatory subunit 1 OS=Homo sapiens OX=9606 GN=PSMD1 PE=1 SV=2	PSMD1	105357	109471	115198	105086	108907	116061	107118	116201	118479	100083	106957	106742		110013	109263	1.00687	0.0098707
KRT6C	P48668;P02538	21	3	171.428	0.809427	0.188421	1.02498	-0.0355893	MOCK	CoV-2(B)	Keratin_ type II cytoskeletal 6C OS=Homo sapiens OX=9606 GN=KRT6C PE=1 SV=3	KRT6C	219225	205577	210174	260014	247831	249640	268999	275771	269374	203429	201491	208174		232077	237873	0.975633	-0.0355893
FUBP3	Q96I24	2	1	16.2577	0.809568	0.188421	1.0058	-0.00834704	MOCK	CoV-2(B)	Far upstream element-binding protein 3 OS=Homo sapiens OX=9606 GN=FUBP3 PE=1 SV=2	FUBP3	82641.8	77053.7	84330.8	87783.6	83747.3	87595.8	82936.5	82304.1	80467.8	89328.8	84517.2	86518.1		83858.8	84345.4	0.994231	-0.00834704
HLA-A	P04439;P10321	7	1	39.2295	0.814425	0.18941	1.03233	-0.0458977	MOCK	CoV-2(B)	HLA class I histocompatibility antigen_ A alpha chain OS=Homo sapiens OX=9606 GN=HLA-A PE=1 SV=2	HLA-A	135544	137514	140685	108616	105667	103034	146513	147085	151375	103810	101255	104654		121843	125782	0.968687	-0.0458977
CCT5	P48643	18	11	116.156	0.816167	0.18961	1.0095	-0.0136476	MOCK	CoV-2(B)	T-complex protein 1 subunit epsilon OS=Homo sapiens OX=9606 GN=CCT5 PE=1 SV=1	CCT5	86067.8	81982.9	80509.1	107122	101221	98655.5	104028	95494.4	90686.3	95746.4	89712.7	85170.7		92593	93473.1	0.990585	-0.0136476
TPM2	P07951	31	7	381.04	0.8165	0.18961	1.04662	0.0657436	CoV-2(B)	MOCK	Tropomyosin beta chain OS=Homo sapiens OX=9606 GN=TPM2 PE=1 SV=1	TPM2	758236	792116	799510	506349	478988	472792	729395	697830	694444	523660	500805	492222		634665	606393	1.04662	0.0657436
TUBB4A	P04350	28	0	378.298	0.817234	0.18964	1.01483	0.0212313	CoV-2(B)	MOCK	Tubulin beta-4A chain OS=Homo sapiens OX=9606 GN=TUBB4A PE=1 SV=2	TUBB4A	930789	914477	904282	778740	750755	748291	793579	767600	784552	873224	861402	873534		837889	825649	1.01483	0.0212313
CRKL	P46109	2	0	9.5423	0.818476	0.189787	1.00727	-0.010457	MOCK	CoV-2(B)	Crk-like protein OS=Homo sapiens OX=9606 GN=CRKL PE=1 SV=1	CRKL	9200.89	8485.64	9348.34	10457.4	9119.58	9314.67	9222.37	9140.46	8693.19	9626.92	9594.39	10056		9321.08	9388.89	0.992778	-0.010457
UTS2	O95399	2	0	21.2496	0.819775	0.189947	1.00847	-0.0121665	MOCK	CoV-2(B)	Urotensin-2 OS=Homo sapiens OX=9606 GN=UTS2 PE=1 SV=1	UTS2	96921.4	87742.6	91485.3	81012	80426.4	79797.9	89695	91924.7	86623.1	86145.6	89912.5	77466.3		86230.9	86961.2	0.991602	-0.0121665
PDLIM3	Q53GG5	1	0	5.5572	0.82079	0.190042	1.01781	-0.0254726	MOCK	CoV-2(B)	PDZ and LIM domain protein 3 OS=Homo sapiens OX=9606 GN=PDLIM3 PE=1 SV=1	PDLIM3	5267.39	4090.65	5532.79	5204.7	4496.63	4901.73	5430.35	4418.71	4240.39	5862	4749.64	5318.17		4915.65	5003.21	0.982499	-0.0254726
ITGA2	P17301	9	4	46.2766	0.823668	0.190567	1.01028	-0.0147537	MOCK	CoV-2(B)	Integrin alpha-2 OS=Homo sapiens OX=9606 GN=ITGA2 PE=1 SV=2	ITGA2	29154.6	29394.5	30859.5	33705	33131.5	30391.4	33272.6	34203.9	31821.2	32022.1	29529.1	27706.3		31106.1	31425.8	0.989826	-0.0147537
GLO1	Q04760	10	5	77.5515	0.82494	0.19072	1.00994	0.0142734	CoV-2(B)	MOCK	Lactoylglutathione lyase OS=Homo sapiens OX=9606 GN=GLO1 PE=1 SV=4	GLO1	668973	664640	657502	566141	570633	564315	684040	690817	696473	506632	543346	534546		615367	609309	1.00994	0.0142734
VKORC1	Q9BQB6	1	0	8.7667	0.826745	0.190996	1.0154	-0.0220507	MOCK	CoV-2(B)	Vitamin K epoxide reductase complex subunit 1 OS=Homo sapiens OX=9606 GN=VKORC1 PE=1 SV=1	VKORC1	11561.1	11519.3	12036.2	9264.66	9656.6	9009.06	11485.8	12223.8	11700.8	9797.56	9580.66	9229.31		10507.8	10669.7	0.984832	-0.0220507
HSPD1	P10809	30	19	215.962	0.831394	0.191928	1.00448	-0.00644167	MOCK	CoV-2(B)	60 kDa heat shock protein_ mitochondrial OS=Homo sapiens OX=9606 GN=HSPD1 PE=1 SV=2	HSPD1	207932	203995	207818	231940	225157	234320	218959	217294	212164	221483	220233	226895		218527	219505	0.995545	-0.00644167
HSP90AB1	P08238	41	14	426.587	0.835422	0.192715	1.00534	-0.00768567	MOCK	CoV-2(B)	Heat shock protein HSP 90-beta OS=Homo sapiens OX=9606 GN=HSP90AB1 PE=1 SV=4	HSP90AB1	393232	390448	395210	460977	447842	441389	423179	412325	404238	445940	430113	426814		421516	423768	0.994687	-0.00768567
HSPB1	P04792	15	9	147.684	0.836204	0.192753	1.00756	-0.0108649	MOCK	CoV-2(B)	Heat shock protein beta-1 OS=Homo sapiens OX=9606 GN=HSPB1 PE=1 SV=2	HSPB1	386130	415135	399663	324531	349045	347288	369347	398850	398351	340903	359693	371443		370299	373098	0.992497	-0.0108649
COL3A1	P02461	43	32	334.816	0.838037	0.193033	1.00803	0.0115361	CoV-2(B)	MOCK	Collagen alpha-1(III) chain OS=Homo sapiens OX=9606 GN=COL3A1 PE=1 SV=4	COL3A1	419433	420827	423419	370097	366707	396663	416823	426152	428283	368746	368698	369354		399524	396342	1.00803	0.0115361
RAB5A	P20339	7	2	50.2815	0.845848	0.194689	1.01234	-0.0176951	MOCK	CoV-2(B)	Ras-related protein Rab-5A OS=Homo sapiens OX=9606 GN=RAB5A PE=1 SV=2	RAB5A	283733	285093	280094	266078	239148	237400	303365	290673	284993	246962	245358	239836		265258	268531	0.98781	-0.0176951
SOD2	P04179	7	3	60.9568	0.852341	0.195822	1.01589	-0.0227389	MOCK	CoV-2(B)	Superoxide dismutase [Mn]_ mitochondrial OS=Homo sapiens OX=9606 GN=SOD2 PE=1 SV=3	SOD2	45787.3	45966.2	46396.1	57003.4	53341.5	58957.3	47711.2	43763.4	46075.2	57857.5	57580.1	59348.8		51242	52056	0.984362	-0.0227389
SLC7A5	Q01650	3	1	16.4277	0.8525	0.195822	1.02831	0.0402752	CoV-2(B)	MOCK	Large neutral amino acids transporter small subunit 1 OS=Homo sapiens OX=9606 GN=SLC7A5 PE=1 SV=2	SLC7A5	72126.1	72251.1	78916.3	53870.8	49456.4	53853.7	62103.2	68697.4	72135.8	52589.8	54642.3	59831.2		63412.4	61666.6	1.02831	0.0402752
COL12A1	Q99715	73	39	482.161	0.852653	0.195822	1.01774	0.0253732	CoV-2(B)	MOCK	Collagen alpha-1(XII) chain OS=Homo sapiens OX=9606 GN=COL12A1 PE=1 SV=2	COL12A1	747635	752676	739363	565060	527734	589814	764497	720065	722615	548592	539644	558490		653714	642317	1.01774	0.0253732
KRT5	P13647	17	4	128.145	0.853464	0.195865	1.00644	0.00926818	CoV-2(B)	MOCK	Keratin_ type II cytoskeletal 5 OS=Homo sapiens OX=9606 GN=KRT5 PE=1 SV=3	KRT5	131151	126585	130585	159340	155449	155254	168754	165563	165438	121054	116107	115953		143061	142145	1.00644	0.00926818
MYL6B	P14649	8	0	71.4871	0.85729	0.196598	1.00734	0.0105447	CoV-2(B)	MOCK	Myosin light chain 6B OS=Homo sapiens OX=9606 GN=MYL6B PE=1 SV=1	MYL6B	150526	143716	150465	132289	129368	125153	157146	150019	152247	125707	119405	120937		138586	137577	1.00734	0.0105447
BGN	P21810	1	0	5.7441	0.865391	0.19831	1.00656	-0.00943662	MOCK	CoV-2(B)	Biglycan OS=Homo sapiens OX=9606 GN=BGN PE=1 SV=2	BGN	3178.89	2946.32	3415.51	3981.76	3714.96	4032.66	3435.9	3762.2	3861.08	3108.49	3533.42	3708.59		3545.02	3568.28	0.99348	-0.00943662
ALDOA	P04075	20	9	229.271	0.866835	0.198496	1.0031	-0.00447194	MOCK	CoV-2(B)	Fructose-bisphosphate aldolase A OS=Homo sapiens OX=9606 GN=ALDOA PE=1 SV=2	ALDOA	439419	439030	429788	354372	358681	353135	407833	402116	388309	407827	387806	387906		395738	396966	0.996905	-0.00447194
PSMB6	P28072	2	1	12.8085	0.868526	0.198715	1.00193	-0.00278285	MOCK	CoV-2(B)	Proteasome subunit beta type-6 OS=Homo sapiens OX=9606 GN=PSMB6 PE=1 SV=4	PSMB6	14118.6	13081	13350.8	20131.7	19253.9	18991.9	16254.4	15088.5	14628.3	18660.2	17222.4	17265.3		16488	16519.8	0.998073	-0.00278285
PRDX2	P32119	11	7	88.4282	0.869467	0.198715	1.00403	0.00579776	CoV-2(B)	MOCK	Peroxiredoxin-2 OS=Homo sapiens OX=9606 GN=PRDX2 PE=1 SV=5	PRDX2	85615.8	87176.1	89128.9	94504.3	91692.1	92181.3	90579.6	81897.4	80826.9	93777.7	93907.7	97142.4		90049.8	89688.6	1.00403	0.00579776
ACTBL2	Q562R1	25	11	169.415	0.870577	0.198715	1.01522	-0.0217923	MOCK	CoV-2(B)	Beta-actin-like protein 2 OS=Homo sapiens OX=9606 GN=ACTBL2 PE=1 SV=2	ACTBL2	1.26345e+06	1.26477e+06	1.25727e+06	1.0364e+06	1.03792e+06	1.05045e+06	1.28134e+06	1.32374e+06	1.33318e+06	986015	1.03352e+06	1.05763e+06		1.15171e+06	1.16924e+06	0.985008	-0.0217923
NAA10	P41227	4	3	22.3089	0.871069	0.198715	1.00337	-0.00485447	MOCK	CoV-2(B)	N-alpha-acetyltransferase 10 OS=Homo sapiens OX=9606 GN=NAA10 PE=1 SV=1	NAA10	37187.1	37001	34669.5	33943.6	34270.4	33411.9	34539.2	36867	35147.6	33537.4	35195.1	35906.5		35080.6	35198.8	0.996641	-0.00485447
PHPT1	Q9NRX4	2	1	10.0422	0.871433	0.198715	1.00323	-0.00465722	MOCK	CoV-2(B)	14 kDa phosphohistidine phosphatase OS=Homo sapiens OX=9606 GN=PHPT1 PE=1 SV=1	PHPT1	6890.81	6711.55	6694.19	4825.91	4808.74	5247.11	6246.52	6158.92	6480.34	5337.35	5620.89	5448.03		5863.05	5882.01	0.996777	-0.00465722
KHSRP	Q92945	14	3	82.9895	0.871611	0.198715	1.00425	-0.00612299	MOCK	CoV-2(B)	Far upstream element-binding protein 2 OS=Homo sapiens OX=9606 GN=KHSRP PE=1 SV=4	KHSRP	77649.8	76668.9	78859.2	59865.7	59185.2	57295.2	73636.8	73577.6	72400	65724.6	63363.3	62563.5		68254	68544.3	0.995765	-0.00612299
HSP90AA2P	Q14568	9	4	72.6784	0.872318	0.198731	1.01059	0.0151954	CoV-2(B)	MOCK	Heat shock protein HSP 90-alpha A2 OS=Homo sapiens OX=9606 GN=HSP90AA2P PE=1 SV=2	HSP90AA2P	72726.3	72550.9	76395.2	60891.6	61890.2	63548.3	67603.6	68744.6	67063.5	65438	65902	68976.1		68000.4	67287.9	1.01059	0.0151954
UBE2V1	Q13404;Q15819	3	2	22.6221	0.878177	0.199779	1.0032	0.00460533	CoV-2(B)	MOCK	Ubiquitin-conjugating enzyme E2 variant 1 OS=Homo sapiens OX=9606 GN=UBE2V1 PE=1 SV=2	UBE2V1	17123.8	15931.1	16589.8	15708.2	16412.3	16236	16567.5	15079.3	15539.5	17526.9	15931.1	17044.4		16333.5	16281.5	1.0032	0.00460533
CALM1	P0DP23;P0DP24;P0DP25;P27482	11	7	89.9818	0.878197	0.199779	1.03737	0.0529281	CoV-2(B)	MOCK	Calmodulin-1 OS=Homo sapiens OX=9606 GN=CALM1 PE=1 SV=1	CALM1	53230.7	52822.9	52480.9	84314.4	77452.5	80764.6	67216.1	67831.4	68905.9	62054.6	60555.1	60055.7		66844.3	64436.5	1.03737	0.0529281
LDHAL6A	Q6ZMR3	8	3	66.7855	0.883242	0.20078	1.01113	-0.0159628	MOCK	CoV-2(B)	L-lactate dehydrogenase A-like 6A OS=Homo sapiens OX=9606 GN=LDHAL6A PE=2 SV=1	LDHAL6A	196301	240445	281359	200435	262346	298258	235770	294627	297788	205886	235649	225880		246524	249267	0.988996	-0.0159628
LNPK	Q9C0E8	2	2	11.2463	0.885558	0.201161	1.01705	-0.0243896	MOCK	CoV-2(B)	Endoplasmic reticulum junction formation protein lunapark OS=Homo sapiens OX=9606 GN=LNPK PE=1 SV=2	LNPK	3036.07	3067.25	2456.6	2549.42	2360.76	2335.24	3060.52	2923.84	3193.47	2447.11	2209.98	2239.91		2634.23	2679.14	0.983236	-0.0243896
HDGF	P51858	5	3	27.8805	0.887347	0.201421	1.00486	0.00698906	CoV-2(B)	MOCK	Hepatoma-derived growth factor OS=Homo sapiens OX=9606 GN=HDGF PE=1 SV=1	HDGF	20444.2	20224.7	20377.2	21280.6	21544.5	23525.3	22215.3	21939.6	20810.2	19583	21236.3	20996.4		21232.7	21130.1	1.00486	0.00698906
SRSF3	P84103	3	1	19.3894	0.894342	0.202861	1.00381	0.00547936	CoV-2(B)	MOCK	Serine/arginine-rich splicing factor 3 OS=Homo sapiens OX=9606 GN=SRSF3 PE=1 SV=1	SRSF3	18401.5	19040.4	18174.2	18210	17098.2	16484.7	19724.5	19364.1	17996	17013.4	16342.9	16560.8		17901.5	17833.6	1.00381	0.00547936
SETSIP	P0DME0;Q01105	4	3	32.8484	0.896746	0.203259	1.00274	0.00394142	CoV-2(B)	MOCK	Protein SETSIP OS=Homo sapiens OX=9606 GN=SETSIP PE=1 SV=1	SETSIP	29284	30720.1	29269	28371.6	27678.4	29724.5	28131.2	28969.9	28634.6	28853.3	29215.9	30765		29174.6	29095	1.00274	0.00394142
MENT	Q9BUN1	1	0	4.6189	0.897436	0.203268	1.0132	-0.0189144	MOCK	CoV-2(B)	Protein MENT OS=Homo sapiens OX=9606 GN=MENT PE=1 SV=1	MENT	13439.8	14500.2	13702.7	10265.5	9895.58	8089.25	13796	13781.6	13967.3	10780.8	10052.4	8437.21		11648.8	11802.6	0.986975	-0.0189144
PCDHB16	Q9NRJ7	3	2	22.1234	0.900775	0.203876	1.00308	-0.00444017	MOCK	CoV-2(B)	Protocadherin beta-16 OS=Homo sapiens OX=9606 GN=PCDHB16 PE=1 SV=4	PCDHB16	82391.1	77091	83391.4	86425.2	82848.5	86556.4	81632.2	80624	79584	88820.6	83729.7	85850.4		83117.3	83373.5	0.996927	-0.00444017
[truncated: 35 more rows]

## Sheet: Sub_AD_B
NAME	Accession	Peptide count	Unique peptides	Confidence score	Anova (p)	q Value	Max fold change	FC Log2	Highest mean condition	Lowest mean condition	Description	NAME	VCC_COV_B1_SC_21	VCC_COV_B1_SC_21_2	VCC_COV_B1_SC_21_3	VCC_COV_B1_SC_25	VCC_COV_B1_SC_25_2	VCC_COV_B1_SC_25_3	VCC_COV_B1_SC_27	VCC_COV_B1_SC_27_2	VCC_COV_B1_SC_27_3	VCC_Mock_B1_SC_1	VCC_Mock_B1_SC_1_2	VCC_Mock_B1_SC_1_3	VCC_Mock_B1_SC_5	VCC_Mock_B1_SC_5_2	VCC_Mock_B1_SC_5_3	VCC_Mock_B1_SC_8	VCC_Mock_B1_SC_8_2	VCC_Mock_B1_SC_8_3		Average CoV-2(B)	Average MOCK	FC Cov/Mock	FC Log2
[truncated: 1,719 more rows]

[truncated: 2 more sheets: Vis_AD_P.1, Sub_AD_P.1]
