# Supplementary material for: SARS-CoV-2 infects adipose tissue in a fat depot- and viral lineage-dependent manner
Source: Nat Commun. 2022 Sep 29;13:5722. doi: 10.1038/s41467-022-33218-8 (PMC9521555; doi:10.1038/s41467-022-33218-8)
Supplement: Supplementary file 5 — Supplementary Data 2 [file 41467_2022_33218_MOESM5_ESM.xlsx]

## Sheet: Legend
Supplementary Data 2. Enriched terms of the KEGG and Reactome databases among the differentially expressed proteins comparing mock and SARS-CoV-2 infected fat cells. Only the significantly enriched terms were listed (FDR < 0.05). Enrichment analysis used only statistically significant dysregulated proteins. Statistical parameters were chosen with a cut-off >0.05, considering two-tailed distributi…

## Sheet: VisAD_B1_KEEG
condition	# background genes	nGenes	category	description	FDRvalue	genes	network.SUID	nodes.SUID	p-value	term name	transferred FDR value
Vis_AD(B)	240	56	KEGG Pathways	Parkinson disease	2.31e-18	PSMA4|PSMD8|ATP5D|PSMA3|TUBB1|PSMA2|COX6B1|TUBA4A|EIF2S1|PSMB7|TUBB2B|PSMC1|PSMD11|ATP5B|VDAC1|PSMA5|RPS27A|SLC25A31|SLC25A4|ATP5O|PSMB4|TUBA1A|TUBA1C|ATP5H|KIF5B|CYCS|GNAI2|NDUFS8|HSPA5|TUBA1B|UBA1|TUBB|CAMK2D|GNAI1|PSMB5|PSMD4|GNAI3|SLC25A5|TXN|TUBB2A|TUBAL3|SLC25A6|MAPK8|PSMD14|UBA52|ATP5J|PSMC2|KIF5C|MAPK9|PSMC6|KIF5A|PSMA1|VDAC3|PSMD9|PSMC3|PSMB3	128	2704|1021|2770|2737|2359|2137|766|1792|862|349|2584|613|1009|1522|1084|466|1945|604|2185|484|1264|310|316|2731|2449|2284|1123|2749|415|1402|1957|910|1954|1030|2563|1168|2431|1297|2215|2740|2371|1342|1867|1690|1435|1900|2416|814|2044|1942|2899|2527|1042|505|1036|1048	6.88e-21	hsa05012	1.76364
Vis_AD(B)	265	57	KEGG Pathways	Prion disease	1.42e-17	PSMA4|PSMD8|ATP5D|MAPK1|PSMA3|TUBB1|PSMA2|COX6B1|TUBA4A|EIF2S1|PSMB7|TUBB2B|PSMC1|PSMD11|ATP5B|MAPK3|VDAC1|SOD1|PSMA5|SLC25A31|SLC25A4|ATP5O|PSMB4|TUBA1A|TUBA1C|ATP5H|KIF5B|CYCS|HSPA6|NDUFS8|HSPA5|TUBA1B|TUBB|CAV1|FYN|STIP1|PSMB5|PSMD4|SLC25A5|HSPA1L|TUBB2A|TUBAL3|SLC25A6|HSPA2|MAPK8|PSMD14|ATP5J|PSMC2|KIF5C|MAPK9|PSMC6|KIF5A|PSMA1|VDAC3|PSMD9|PSMC3|PSMB3	128	2704|1021|2770|907|2737|2359|2137|766|1792|862|349|2584|613|1009|1522|2377|1084|1873|466|604|2185|484|1264|310|316|2731|2449|2284|2479|2749|415|1402|910|1243|2944|1825|2563|1168|1297|661|2740|2371|1342|1237|1867|1690|1900|2416|814|2044|1942|2899|2527|1042|505|1036|1048	8.48e-20	hsa05020	1.68477
Vis_AD(B)	352	65	KEGG Pathways	Amyotrophic lateral sclerosis	2.42e-17	PSMA4|PSMD8|ATP5D|PSMA3|TUBB1|NEFM|PSMA2|PFN1|TARDBP|COX6B1|TUBA4A|FUS|EIF2S1|PRPH|PSMB7|TUBB2B|PSMC1|PSMD11|ATP5B|VDAC1|SOD1|PSMA5|ATP5O|PSMB4|RAB8A|TUBA1A|TUBA1C|ATP5H|KIF5B|CYCS|NEFH|NDUFS8|HSPA5|SRSF7|TUBA1B|TUBB|HNRNPA1|HNRNPA2B1|VCP|MATR3|GPX7|PSMB5|TPR|PSMD4|ACTR1A|TUBB2A|TUBAL3|SEC13|HNRNPA3|PSMD14|RAB1A|ATP5J|PSMC2|KIF5C|ANXA11|PSMC6|GPX1|DCTN2|KIF5A|PSMA1|GPX8|PSMD9|PSMC3|NEFL|PSMB3	128	2704|1021|2770|2737|2359|2203|2137|1012|2590|766|1792|2671|862|2686|349|2584|613|1009|1522|1084|1873|466|484|1264|1981|310|316|2731|2449|2284|2530|2749|415|2680|1402|910|1876|2866|490|1216|703|2563|2434|1168|1327|2740|2371|883|1822|1690|1534|1900|2416|814|874|1942|1864|2554|2899|2527|1651|505|1036|1546|1048	2.16e-19	hsa05014	1.66162
Vis_AD(B)	1447	143	KEGG Pathways	Metabolic pathways	2.06e-15	PYGM|HSD17B10|DLD|NANS|ATP5D|TECR|MIF|MTHFD1|PYGB|AHCY|GSR|NAMPT|PLOD3|NAGLU|ALDOC|LTA4H|TPI1|MOGS|ATP6V1B1|ENO1|ATIC|RDH10|PTGIS|COX6B1|DAD1|PGLS|ACLY|GSTM5|GSTM3|NT5E|GNS|HEXB|ATP5B|CPOX|MGLL|PAPSS1|ACAT1|PGD|ATP6V1A|ATP6V1B2|GLUD1|HSD17B12|PLOD2|ATP5O|CBR1|CBR3|ATP5J2|GNPDA2|STT3B|RPN1|ADH5|BDH2|CKB|COX11|ATP5H|LDHAL6B|MAT2A|GAA|GLB1|QARS|GRHPR|GBA|SGSH|NDUFS8|GLS|GYS1|UGDH|PKM|TALDO1|IMPDH2|E…	128	769|1738|562|1303|2770|1852|1675|1705|334|1375|2071|700|1684|1267|2725|556|1210|2350|340|868|721|1117|2299|766|1552|622|1507|730|739|2101|610|1726|1522|805|679|1975|2830|2305|1474|2572|2857|784|1051|484|2098|2050|511|1750|619|1399|424|454|2005|1282|2731|367|1774|412|1336|2014|1540|1459|2875|2749|2152|2860|2278|1570|1579|2446|1348|1858|2827|715|2344|1174|2884|901|1516|1798|2413|2542|2689|2041|2509…	2.45e-17	hsa01100	1.46861
Vis_AD(B)	355	60	KEGG Pathways	Alzheimer disease	1.42e-14	PSMA4|HSD17B10|PSMD8|ATP5D|MAPK1|PSMA3|TUBB1|PSMA2|COX6B1|TUBA4A|APOE|EIF2S1|PSMB7|TUBB2B|PSMC1|PSMD11|ATP5B|MAP2K2|MAPK3|VDAC1|PSMA5|SLC25A31|SLC25A4|ATP5O|PSMB4|CAPN2|TUBA1A|TUBA1C|ATP5H|MAP2K1|KIF5B|CYCS|NDUFS8|TUBA1B|TUBB|ATP2A1|ATP2A3|PSMB5|PTGS2|PSMD4|SLC25A5|TUBB2A|TUBAL3|SLC25A6|MAPK8|PSMD14|ATP5J|PSMC2|KIF5C|MAPK9|PSMC6|KIF5A|PSMA1|CDK5|VDAC3|CAPN1|ATP2A2|PSMD9|PSMC3|PSMB3	128	2704|1738|1021|2770|907|2737|2359|2137|766|1792|1141|862|349|2584|613|1009|1522|2227|2377|1084|466|604|2185|484|1264|2887|310|316|2731|1810|2449|2284|2749|1402|910|1753|1024|2563|2464|1168|1297|2740|2371|1342|1867|1690|1900|2416|814|2044|1942|2899|2527|1747|1042|2794|313|505|1036|1048	2.11e-16	hsa05010	1.38477
Vis_AD(B)	298	54	KEGG Pathways	Huntington disease	2.99e-14	PSMA4|PSMD8|ATP5D|PSMA3|TUBB1|PSMA2|COX6B1|TUBA4A|PSMB7|TUBB2B|PSMC1|PSMD11|ATP5B|VDAC1|SOD1|PSMA5|SLC25A31|SLC25A4|ATP5O|PSMB4|AP2M1|TUBA1A|TUBA1C|ATP5H|KIF5B|CYCS|NDUFS8|AP2A2|TUBA1B|TUBB|GPX7|PSMB5|PSMD4|ACTR1A|SLC25A5|TUBB2A|TUBAL3|SLC25A6|MAPK8|PSMD14|ATP5J|PSMC2|KIF5C|MAPK9|PSMC6|GPX1|DCTN2|KIF5A|PSMA1|GPX8|VDAC3|PSMD9|PSMC3|PSMB3	128	2704|1021|2770|2737|2359|2137|766|1792|349|2584|613|1009|1522|1084|1873|466|604|2185|484|1264|2605|310|316|2731|2449|2284|2749|463|1402|910|703|2563|1168|1327|1297|2740|2371|1342|1867|1690|1900|2416|814|2044|1942|1864|2554|2899|2527|1651|1042|505|1036|1048	5.35e-16	hsa05016	1.35243
Vis_AD(B)	165	39	KEGG Pathways	Protein processing in endoplasmic reticulum	2.09e-13	MOGS|SSR1|CANX|DAD1|LMAN1|EIF2S1|ERP29|SEC24D|CAPN2|STT3B|RPN1|HSPA4L|HSP90B1|LMAN2|HSPA6|SSR4|HSPH1|HSPA5|SEC23B|SEC24C|RAD23B|VCP|SEC63|SAR1A|HSPA1L|CKAP4|TXNDC5|SEC13|STT3A|HSPA2|MAPK8|ERO1L|PDIA6|BCAP31|MAPK9|DDOST|CAPN1|CRYAB|HYOU1	128	2350|2470|325|1552|2347|862|928|2047|2887|619|1399|1600|1405|1693|2479|2320|2236|415|2851|2086|2869|490|2515|2290|661|1111|967|883|2701|1237|1867|1225|553|2458|2044|1393|2794|895|1201	4.36e-15	hsa04141	1.26799
Vis_AD(B)	130	33	KEGG Pathways	Ribosome	4.34e-12	RPL18A|MRPS7|RPS16|RPS11|RPS27A|RPS9|RPL13|RPL38|RPS7|RPL7|RPS2|RPS21|RPS17|RPS3A|RPSA|RPL7A|RPL10A|RPL11|RPS8|RPS14|UBA52|RPS18|RPL9|RPL6|RPL10|RPL32|RPL23|RPS25|RPL18|RPL36|RPL27|RPS19|RPS28	128	2248|1273|2722|775|1945|2941|886|838|2551|1762|1663|745|1897|1846|1816|1891|1903|1678|1450|1291|1435|1984|847|1549|2461|1408|1654|2695|2383|1840|2353|850|2947	1.03e-13	hsa03010	1.13625
Vis_AD(B)	117	31	KEGG Pathways	Carbon metabolism	8.24e-12	DLD|ALDOC|TPI1|ENO1|PGLS|ACAT1|PGD|GLUD1|ADH5|PKM|TALDO1|ENO3|MDH2|DLST|CS|PFKM|FH|ACAT2|ECHS1|PHGDH|ME1|GOT1|PGK1|PSAT1|ESD|HADHA|G6PD|IDH1|TKT|ENO2|MDH1	128	562|2725|1210|868|622|2830|2305|2857|424|1570|1579|1348|715|2884|2413|2542|742|2854|2437|2923|1192|2521|802|520|643|787|2500|1153|2455|2596|2776	2.21e-13	hsa01200	1.10841
Vis_AD(B)	135	31	KEGG Pathways	Spinocerebellar ataxia	1.82e-10	PSMA4|PSMD8|PSMA3|PSMA2|PSMB7|PSMC1|PSMD11|VDAC1|PSMA5|SLC25A31|SLC25A4|PSMB4|CYCS|ATP2A1|ATP2A3|PSMB5|PSMD4|SLC25A5|NOP56|SLC25A6|MAPK8|PSMD14|PSMC2|MAPK9|PSMC6|PSMA1|VDAC3|ATP2A2|PSMD9|PSMC3|PSMB3	128	2704|1021|2737|2137|349|613|1009|1084|466|604|2185|1264|2284|1753|1024|2563|1168|1297|2641|1342|1867|1690|2416|2044|1942|2527|1042|313|505|1036|1048	5.43e-12	hsa05017	0.973993
Vis_AD(B)	198	36	KEGG Pathways	Focal adhesion	1.19e-09	MAPK1|COL1A1|ACTN4|ITGAV|PDGFRB|FLT4|MAPK3|KDR|TNC|COL6A5|MYL9|FLT1|ITGA5|CAPN2|COL6A2|MAP2K1|PAK2|FLNC|PARVA|CAV1|FYN|FN1|MYLK|COL6A1|FLNA|ACTN1|PPP1CB|MAPK8|ITGB1|ILK|CDC42|PARVB|MAPK9|RHOA|FLNB|MYL12B	128	907|2131|1492|2911|655|751|2377|442|1180|1213|877|2824|373|2887|1072|1810|2338|2176|2800|1243|2944|2647|2074|2818|2440|1000|1357|1867|2401|2716|898|2617|2044|2638|421|2809	3.88e-11	hsa04510	0.892445
Vis_AD(B)	43	18	KEGG Pathways	Proteasome	1.62e-09	PSMA4|PSMD8|PSMA3|PSMA2|PSMB7|PSMC1|PSMD11|PSMA5|PSMB4|PSMB5|PSMD4|PSMD14|PSMC2|PSMC6|PSMA1|PSMD9|PSMC3|PSMB3	128	2704|1021|2737|2137|349|613|1009|466|1264|2563|1168|1690|2416|1942|2527|505|1036|1048	5.8e-11	hsa03050	0.879048
Vis_AD(B)	187	33	KEGG Pathways	Pathogenic Escherichia coli infection	1.29e-08	MAPK1|TUBB1|ARPC3|TUBA4A|TUBB2B|ARPC1A|MAPK3|SEC24D|ARPC5|TUBA1A|TUBA1C|CYCS|F2|PAK2|NCL|TUBA1B|TUBB|SEC24C|FYN|MYO1C|MYH10|TUBB2A|TUBAL3|MAPK8|ITGB1|MYH11|CDC42|RAB1A|ARPC4|MAPK9|RHOA|GNA13|MYH14	128	907|2359|1639|1792|2584|2242|2377|2047|2026|310|316|2284|682|2338|2374|1402|910|2086|2944|595|676|2740|2371|1867|2401|1354|898|1534|1069|2044|2638|1915|2842	4.97e-10	hsa05130	0.788941
Vis_AD(B)	142	28	KEGG Pathways	Phagosome	2.85e-08	TUBB1|ATP6V1B1|C3|CANX|TUBA4A|TUBB2B|ITGAV|RAB7A|ATP6V1A|ATP6V1B2|ITGA5|TUBA1A|TUBA1C|MRC2|EEA1|LAMP1|TUBA1B|TUBB|TFRC|RAB5B|STX7|HLA-E|TUBB2A|TUBAL3|ITGB1|DYNC1I2|RAB5C|SEC22B	128	2359|340|1537|325|1792|2584|2911|727|1474|2572|373|310|316|1741|2746|1414|1402|910|2011|2134|2266|2164|2740|2371|2401|2938|2956|439	1.19e-09	hsa04145	0.754516
Vis_AD(B)	209	34	KEGG Pathways	Regulation of actin cytoskeleton	3.95e-08	MAPK1|PFN1|ARPC3|RRAS|ACTN4|RRAS2|ITGAV|PDGFRB|ARPC1A|MAP2K2|MAPK3|IQGAP1|MYL9|ITGA5|ARPC5|MAP2K1|F2|PAK2|FN1|MYLK|MYH10|GNG12|ACTN1|PPP1CB|ITGB1|MYH11|CDC42|RDX|ARPC4|RHOA|GNA13|CFL1|MYL12B|MYH14	128	907|1012|1639|760|1492|397|2911|655|2242|2227|2377|586|877|373|2026|1810|682|2338|2647|2074|676|940|1000|1357|2401|1354|898|1666|1069|2638|1915|331|2809|2842	1.77e-09	hsa04810	0.74034
Vis_AD(B)	73	20	KEGG Pathways	Biosynthesis of amino acids	5.17e-08	ALDOC|TPI1|ENO1|MAT2A|PKM|TALDO1|ENO3|CS|PFKM|PHGDH|GOT1|ALDH18A1|ASS1|PGK1|PSAT1|PYCR1|IDH1|TKT|ENO2|BCAT1	128	2725|1210|868|1774|1570|1579|1348|2413|2542|2923|2521|943|2224|802|520|2491|1153|2455|2596|1735	2.46e-09	hsa01230	0.728651
Vis_AD(B)	156	27	KEGG Pathways	Tight junction	5.26e-07	PPP2CB|TUBA4A|ACTN4|ACTR3B|MYL9|RAB8A|TUBA1A|TUBA1C|HSPA4|PPP2R1B|RAB8B|PPP2R1A|TUBA1B|MYH10|RAB13|TUBAL3|ACTN1|MAPK8|ITGB1|MYH11|CDC42|RDX|MAGI1|MAPK9|RHOA|MYL12B|MYH14	128	2149|1792|1492|2263|877|1981|310|316|1027|2920|1204|2644|1402|676|2932|2371|1000|1867|2401|1354|898|1666|2269|2044|2638|2809|2842	2.66e-08	hsa04530	0.627901
Vis_AD(B)	218	32	KEGG Pathways	Shigellosis	8.64e-07	MAPK1|PFN1|ARPC3|C3|CAPNS1|ACTN4|ARPC1A|MAPK3|SEPT11|VDAC1|RPS27A|MYL9|ITGA5|ARPC5|CAPN2|CYCS|UBE2N|SEPT6|SEPT8|ACTN1|MAPK8|CAST|ITGB1|ILK|CDC42|UBA52|ARPC4|SEPT9|MAPK9|RHOA|CAPN1|MYL12B	128	907|1012|1639|1537|832|1492|2242|2377|1585|1084|1945|877|373|2026|2887|2284|688|328|646|1000|1867|2575|2401|2716|898|1435|1069|2476|2044|2638|2794|2809	4.63e-08	hsa05131	0.606349
Vis_AD(B)	162	27	KEGG Pathways	cGMP-PKG signaling pathway	9.38e-07	MAPK1|MAP2K2|MAPK3|ATP2B3|VDAC1|MYL9|SLC25A31|SLC25A4|ATP1B3|MAP2K1|GNAI2|GNAI1|ATP2A1|ATP2A3|MYLK|ATP1A2|GNAI3|SLC25A5|SLC25A6|PPP1CB|ATP2B1|RHOA|GNA13|VDAC3|ATP2A2|ATP1A3|ATP1A1	128	907|2227|2377|559|1084|877|604|2185|2443|1810|1123|1030|1753|1024|2074|2482|2431|1297|1342|1357|826|2638|1915|1042|313|841|985	5.31e-08	hsa04022	0.60278
Vis_AD(B)	241	33	KEGG Pathways	Endocytosis	2.09e-06	CHMP4B|ARPC3|SNX3|ARF3|RAB11A|ARPC1A|CAPZA1|EHD2|RAB7A|AP2M1|ARPC5|VPS35|RAB8A|KIF5B|HSPA6|EEA1|AP2A2|CAV1|TFRC|RAB5B|CAPZA2|HSPA1L|HLA-E|SNX2|HSPA2|CDC42|ARPC4|KIF5C|RHOA|KIF5A|PDCD6IP|RAB5C|IQSEC1	128	634|1639|2146|2113|1711|2242|1258|2419|727|2605|2026|1126|1981|2449|2479|2746|463|1243|2011|2134|1714|661|2164|637|1237|898|1069|814|2638|2899|1729|2956|916	1.24e-07	hsa04144	0.567985
Vis_AD(B)	70	17	KEGG Pathways	Bacterial invasion of epithelial cells	2.73e-06	ARPC3|ARPC1A|SEPT11|ITGA5|ARPC5|CTNNA1|CAV1|SEPT6|FN1|SEPT8|ITGB1|ILK|CDC42|ARPC4|CTNNA3|SEPT9|RHOA	128	1639|2242|1585|373|2026|1951|1243|328|2647|646|2401|2716|898|1069|478|2476|2638	1.71e-07	hsa05100	0.556384
Vis_AD(B)	38	13	KEGG Pathways	Pyruvate metabolism	2.84e-06	DLD|ACAT1|LDHAL6B|GRHPR|PKM|MDH2|ALDH9A1|FH|ACAT2|ME1|ALDH1B1|LDHC|MDH1	128	562|2830|367|1540|1570|715|2689|742|2854|1192|2257|1309|2776	1.86e-07	hsa00620	0.554668
Vis_AD(B)	65	16	KEGG Pathways	Glycolysis / Gluconeogenesis	4.9e-06	DLD|ALDOC|TPI1|ENO1|ADH5|LDHAL6B|PKM|ENO3|PFKM|ALDH9A1|MINPP1|AKR1A1|PGK1|ALDH1B1|ENO2|LDHC	128	562|2725|1210|868|424|367|1570|1348|2542|2689|1828|352|802|2257|2596|1309	3.35e-07	hsa00010	0.53098
Vis_AD(B)	209	29	KEGG Pathways	Salmonella infection	7.83e-06	MAPK1|PFN1|ARPC3|RRAS|ARPC1A|MAP2K2|MAPK3|RAB7A|MYL9|ARPC5|HSP90B1|MAP2K1|CYCS|FLNC|RAB5B|ACBD3|S100A10|FLNA|TXN|SNX9|MAPK8|DYNC1I2|CDC42|ARPC4|MAPK9|RHOA|FLNB|RAB5C|MYL12B	128	907|1012|1639|760|2242|2227|2377|727|877|2026|1405|1810|2284|2176|2134|2692|2125|2440|2215|2806|1867|2938|898|1069|2044|2638|421|2956|2809	5.6e-07	hsa05132	0.510624
Vis_AD(B)	87	18	KEGG Pathways	Gap junction	7.85e-06	MAP2K5|MAPK1|TUBB1|TUBA4A|TUBB2B|PDGFRB|MAP2K2|MAPK3|TUBA1A|TUBA1C|MAP2K1|GNAI2|TUBA1B|TUBB|GNAI1|GNAI3|TUBB2A|TUBAL3	128	1978|907|2359|1792|2584|655|2227|2377|310|316|1810|1123|1402|910|1030|2431|2740|2371	5.84e-07	hsa04540	0.510513
Vis_AD(B)	69	16	KEGG Pathways	Central carbon metabolism in cancer	8.63e-06	MAPK1|FLT3|PDGFRB|MAP2K2|MAPK3|KIT|LDHAL6B|MAP2K1|GLS|PKM|PFKM|G6PD|IDH1|LDHC|SLC1A5|SLC16A3	128	907|2917|655|2227|2377|817|367|1810|2152|1570|2542|2500|1153|1309|322|2404	6.68e-07	hsa05230	0.506399
Vis_AD(B)	49	13	KEGG Pathways	Cysteine and methionine metabolism	2.59e-05	AHCY|LDHAL6B|MAT2A|MDH2|ADI1|PHGDH|GOT1|PSAT1|SRM|MTAP|LDHC|MDH1|BCAT1	128	1375|367|1774|715|1174|2923|2521|520|1039|2893|1309|2776|1735	2.08e-06	hsa00270	0.45867
Vis_AD(B)	133	21	KEGG Pathways	Estrogen signaling pathway	4.05e-05	MAPK1|MMP2|CTSD|KRT13|KRT9|MAP2K2|MAPK3|KRT24|KRT10|HSP90B1|KRT16|MAP2K1|KRT28|HSPA6|GNAI2|GNAI1|KRT19|GNAI3|HSPA1L|KRT18|HSPA2	128	907|2191|2272|2056|2143|2227|2377|1588|2170|1405|1102|1810|712|2479|1123|1030|2395|2431|661|1720|1237	3.38e-06	hsa04915	0.439254
Vis_AD(B)	44	12	KEGG Pathways	Aminoacyl-tRNA biosynthesis	4.52e-05	RARS|AARS|DARS|FARSB|QARS|FARSA|KARS|EPRS|IARS|VARS|CARS|HARS	128	1156|385|2539|1288|2014|1999|1384|1972|1771|709|1636|2116	4.03e-06	hsa00970	0.434486
Vis_AD(B)	182	25	KEGG Pathways	Viral carcinogenesis	4.52e-05	MAPK1|C3|YWHAH|ACTN4|PSMC1|MAPK3|YWHAE|CDK6|YWHAG|PKM|SND1|HIST1H2BK|YWHAB|HNRNPK|HLA-E|YWHAQ|ACTN1|YWHAZ|DDX3X|CDC42|RHOA|RANBP1|VDAC3|LYN|HIST1H2BO	128	907|1537|919|1492|613|2377|2452|1381|991|1570|1108|583|1033|1894|2164|2239|1000|1234|1603|898|2638|871|1042|2593|529	3.9e-06	hsa05203	0.434486
Vis_AD(B)	147	22	KEGG Pathways	Adrenergic signaling in cardiomyocytes	4.69e-05	MAPK1|PPP2CB|MAPK3|ATP2B3|ATP1B3|PPP2R1B|GNAI2|PPP2R1A|CAMK2D|GNAI1|ATP2A1|ATP2A3|ATP1A2|TPM3|GNAI3|PPP1CB|MYL3|ATP2B1|CACNA2D3|ATP2A2|ATP1A3|ATP1A1	128	907|2149|2377|559|2443|2920|1123|2644|1954|1030|1753|1024|2482|2512|2431|1357|1621|826|1888|313|841|985	4.33e-06	hsa04261	0.432883
Vis_AD(B)	350	37	KEGG Pathways	PI3K-Akt signaling pathway	6.85e-05	MAPK1|PPP2CB|CDC37|COL1A1|GNB4|FLT3|YWHAH|ITGAV|PDGFRB|FLT4|MAP2K2|MAPK3|KDR|YWHAE|TNC|COL6A5|CDK6|FLT1|KIT|ITGA5|HSP90B1|COL6A2|PRL|MAP2K1|YWHAG|PPP2R1B|GYS1|PPP2R1A|GNG2|FN1|COL6A1|GNG12|YWHAB|YWHAQ|YWHAZ|ITGB1|MAGI1	128	907|2149|2245|2131|2536|2917|919|2911|655|751|2227|2377|442|2452|1180|1213|1381|2824|817|373|1405|1072|364|1810|991|2920|2860|2644|2929|2647|2818|940|1033|2239|1234|2401|2269	6.53e-06	hsa04151	0.416431
Vis_AD(B)	106	18	KEGG Pathways	HIF-1 signaling pathway	7.01e-05	MAPK1|TIMP1|ALDOC|ENO1|MAP2K2|MAPK3|FLT1|LDHAL6B|MAP2K1|ENO3|CAMK2D|PFKM|TFRC|PGK1|TF|ENO2|LDHC|TCEB1	128	907|1183|2725|868|2227|2377|2824|367|1810|1348|1954|2542|2011|802|2659|2596|1309|2089	6.88e-06	hsa04066	0.415428
Vis_AD(B)	196	25	KEGG Pathways	Proteoglycans in cancer	0.00012	MAPK1|MMP2|DDX5|COL1A1|RRAS|RRAS2|ITGAV|MAP2K2|MAPK3|KDR|TIMP3|IQGAP1|ITGA5|MAP2K1|FLNC|CAV1|CAMK2D|FN1|FLNA|PPP1CB|ITGB1|CDC42|RDX|RHOA|FLNB	128	907|2191|1645|2131|760|397|2911|2227|2377|442|1756|586|373|1810|2176|1243|1954|2647|2440|1357|2401|898|1666|2638|421	1.24e-05	hsa05205	0.392082
Vis_AD(B)	42	11	KEGG Pathways	Fatty acid degradation	0.00013	ACAT1|ADH5|HADHB|ACSL4|ALDH9A1|ACAT2|ECHS1|ALDH1B1|HADHA|ACSL1|ACADVL	128	2830|424|1858|1798|2689|2854|2437|2257|787|640|1468	1.4e-05	hsa00071	0.388606
Vis_AD(B)	160	22	KEGG Pathways	RNA transport	0.00013	EIF3D|TARDBP|EIF2S3|EIF3G|FUS|PABPC1L|EIF2S1|PABPC3|KPNB1|EIF4A1|PABPC1|XPOT|TPR|EIF3A|PABPC1L2A|EIF2S2|SEC13|DDX39B|STRAP|EIF4G1|EIF4G2|RAN	128	1132|2590|2602|1015|2671|2032|862|487|2221|1138|628|1483|2434|580|1294|1939|883|1054|724|1462|1768|781	1.44e-05	hsa03013	0.388606
Vis_AD(B)	54	12	KEGG Pathways	Fatty acid metabolism	0.00022	TECR|ACAT1|HSD17B12|HADHB|ACSL4|ACAT2|ECHS1|SCP2|HADHA|HSD17B4|ACSL1|ACADVL	128	1852|2830|784|1858|1798|2854|2437|1960|787|1495|640|1468	2.38e-05	hsa01212	0.365758
Vis_AD(B)	132	19	KEGG Pathways	Apoptosis	0.00027	MAPK1|CTSD|TUBA4A|EIF2S1|MAP2K2|MAPK3|CAPN2|TUBA1A|TUBA1C|MAP2K1|CYCS|CFLAR|LMNB2|TUBA1B|SPTAN1|TUBAL3|MAPK8|MAPK9|CAPN1	128	907|2272|1792|862|2227|2377|2887|310|316|1810|2284|2848|790|1402|2392|2371|1867|2044|2794	3.1e-05	hsa04210	0.356864
Vis_AD(B)	59	12	KEGG Pathways	Long-term depression	0.00044	MAPK1|PPP2CB|MAP2K2|MAPK3|MAP2K1|PPP2R1B|GNAI2|PPP2R1A|GNAI1|GNAI3|GNA13|LYN	128	907|2149|2227|2377|1810|2920|1123|2644|1030|2431|1915|2593	5.07e-05	hsa04730	0.335655
Vis_AD(B)	208	24	KEGG Pathways	cAMP signaling pathway	0.00066	MAPK1|RRAS|RRAS2|MAP2K2|MAPK3|ATP2B3|MYL9|ATP1B3|MAP2K1|GNAI2|CAMK2D|GNAI1|ATP2A1|ATP2A3|ATP1A2|GNAI3|PPP1CB|MAPK8|ATP2B1|MAPK9|RHOA|ATP2A2|ATP1A3|ATP1A1	128	907|760|397|2227|2377|559|877|2443|1810|1123|1954|1030|1753|1024|2482|2431|1357|1867|826|2044|2638|313|841|985	7.87e-05	hsa04024	0.318046
Vis_AD(B)	132	18	KEGG Pathways	Spliceosome	0.00076	SF3A1|DDX5|PRPF19|FUS|HNRNPU|PCBP1|U2AF2|HSPA6|HNRNPM|SRSF7|HNRNPA1|HSPA1L|HNRNPK|HNRNPA3|HSPA2|DDX39B|PUF60|HNRNPC	128	1813|1645|1765|2671|1591|1660|448|2479|1849|2680|1876|661|1894|1822|1237|1054|2557|1687	9.29e-05	hsa03040	0.311919
Vis_AD(B)	122	17	KEGG Pathways	Platelet activation	0.00091	MAPK1|COL1A1|MAPK3|FERMT3|F2|GNAI2|GNAI1|FYN|MYLK|PTGS1|GNAI3|PPP1CB|ITGB1|RHOA|GNA13|LYN|MYL12B	128	907|2131|2377|979|682|1123|1030|2944|2074|964|2431|1357|2401|2638|1915|2593|2809	0.00011	hsa04611	0.304096
Vis_AD(B)	46	10	KEGG Pathways	Valine, leucine and isoleucine degradation	0.001	HSD17B10|DLD|ACAT1|HADHB|ALDH9A1|ACAT2|ECHS1|ALDH1B1|HADHA|BCAT1	128	1738|562|2830|1858|2689|2854|2437|2257|787|1735	0.00013	hsa00280	0.3
Vis_AD(B)	149	19	KEGG Pathways	Necroptosis	0.001	PYGM|PYGB|CHMP4B|VDAC1|GLUD1|SLC25A31|SLC25A4|CAPN2|CFLAR|CAMK2D|STAT1|SLC25A5|FTL|SLC25A6|MAPK8|MAPK9|VDAC3|CAPN1|DNM1L	128	769|334|634|1084|2857|604|2185|2887|2848|1954|1060|1297|1882|1342|1867|2044|1042|2794|592	0.00013	hsa04217	0.3
Vis_AD(B)	29	8	KEGG Pathways	Citrate cycle (TCA cycle)	0.0011	DLD|ACLY|MDH2|DLST|CS|FH|IDH1|MDH1	128	562|1507|715|2884|2413|742|1153|2776	0.00015	hsa00020	0.295861
Vis_AD(B)	67	12	KEGG Pathways	Adherens junction	0.0011	MAPK1|ACTN4|MAPK3|IQGAP1|CTNNA1|FYN|ACTN1|CDC42|NLK|CTNNA3|RHOA|YES1	128	907|1492|2377|586|1951|2944|1000|898|1285|478|2638|2713	0.00015	hsa04520	0.295861
Vis_AD(B)	116	16	KEGG Pathways	Sphingolipid signaling pathway	0.0014	MAPK1|PPP2CB|CTSD|MAP2K2|MAPK3|MAP2K1|PPP2R1B|GNAI2|PPP2R1A|GNAI1|FYN|GNAI3|MAPK8|MAPK9|RHOA|GNA13	128	907|2149|2272|2227|2377|1810|2920|1123|2644|1030|2944|2431|1867|2044|2638|1915	0.0002	hsa04071	0.285387
Vis_AD(B)	128	17	KEGG Pathways	Dopaminergic synapse	0.0014	PPP2CB|GNB4|KIF5B|PPP2R1B|GNAI2|PPP2R1A|GNG2|CAMK2D|GNAI1|COMT|GNAI3|GNG12|PPP1CB|MAPK8|KIF5C|MAPK9|KIF5A	128	2149|2536|2449|2920|1123|2644|2929|1954|1030|2197|2431|940|1357|1867|814|2044|2899	0.00019	hsa04728	0.285387
Vis_AD(B)	93	14	KEGG Pathways	mRNA surveillance pathway	0.0015	PPP2CB|DAZAP1|TARDBP|FUS|PABPC1L|PABPC3|PPP2R1B|PABPC1|PPP2R1A|ETF1|PABPC1L2A|PPP1CB|DDX39B|GSPT1	128	2149|481|2590|2671|2032|487|2920|628|2644|361|1294|1357|1054|1366	0.00022	hsa03015	0.282391
Vis_AD(B)	130	17	KEGG Pathways	Autophagy - animal	0.0015	MAPK1|PPP2CB|CTSD|RRAS|RRAS2|EIF2S1|MAP2K2|MAPK3|RAB7A|KIAA0226|RAB8A|MAP2K1|CFLAR|LAMP1|MAPK8|RAB1A|MAPK9	128	907|2149|2272|760|397|862|2227|2377|727|2926|1981|1810|2848|1414|1867|1534|2044	0.00023	hsa04140	0.282391
Vis_AD(B)	156	19	KEGG Pathways	Hepatitis C	0.0015	MAPK1|PPP2CB|YWHAH|EIF2S1|MAP2K2|MAPK3|CD81|YWHAE|CDK6|MAP2K1|YWHAG|CYCS|PPP2R1B|CFLAR|PPP2R1A|STAT1|YWHAB|YWHAQ|YWHAZ	128	907|2149|919|862|2227|2377|2788|2452|1381|1810|991|2284|2920|2848|2644|1060|1033|2239|1234	0.00023	hsa05160	0.282391
Vis_AD(B)	23	7	KEGG Pathways	Proximal tubule bicarbonate reclamation	0.0016	GLUD1|ATP1B3|GLS|ATP1A2|MDH1|ATP1A3|ATP1A1	128	2857|2443|2152|2482|2776|841|985	0.00024	hsa04964	0.279588
Vis_AD(B)	61	11	KEGG Pathways	Arachidonic acid metabolism	0.0017	LTA4H|PTGIS|CBR1|CBR3|PTGS1|GPX7|PTGS2|AKR1C3|GPX1|GPX8|PTGES3	128	556|2299|2098|2050|964|703|2464|631|1864|1651|2803	0.00026	hsa00590	0.276955
Vis_AD(B)	41	9	KEGG Pathways	Ferroptosis	0.0017	PCBP1|ACSL4|PCBP2|TFRC|FTL|SLC3A2|TF|ACSL1|VDAC3	128	1660|1798|958|2011|1882|2368|2659|640|1042	0.00027	hsa04216	0.276955
Vis_AD(B)	74	12	KEGG Pathways	Thyroid hormone synthesis	0.002	GSR|CANX|ATP1B3|ALB|HSP90B1|HSPA5|ATP1A2|GPX7|GPX1|GPX8|ATP1A3|ATP1A1	128	2071|325|2443|1924|1405|415|2482|703|1864|1651|841|985	0.00033	hsa04918	0.269897
Vis_AD(B)	74	12	KEGG Pathways	Pertussis	0.002	MAPK1|C3|MAPK3|ITGA5|GNAI2|GNAI1|GNAI3|MAPK8|ITGB1|MAPK9|RHOA|CFL1	128	907|1537|2377|373|1123|1030|2431|1867|2401|2044|2638|331	0.00033	hsa05133	0.269897
Vis_AD(B)	53	10	KEGG Pathways	Glutathione metabolism	0.0021	GSR|GSTM5|GSTM3|PGD|GPX7|SRM|G6PD|IDH1|GPX1|GPX8	128	2071|730|739|2305|703|1039|2500|1153|1864|1651	0.00036	hsa00480	0.267778
Vis_AD(B)	150	18	KEGG Pathways	Cellular senescence	0.0022	MAPK1|RRAS|RRAS2|MAP2K2|MAPK3|VDAC1|CDK6|SLC25A31|SLC25A4|CAPN2|MAP2K1|SLC25A5|HLA-E|RAD50|SLC25A6|PPP1CB|VDAC3|CAPN1	128	907|760|397|2227|2377|1084|1381|604|2185|2887|1810|1297|2164|1081|1342|1357|1042|2794	0.00039	hsa04218	0.265758
Vis_AD(B)	76	12	KEGG Pathways	Arrhythmogenic right ventricular cardiomyopathy	0.0024	ITGAV|ITGA5|CTNNA1|ATP2A1|ATP2A3|DES|ITGB1|CTNNA3|CACNA2D3|ACTN3|ATP2A2|ACTN2	128	2911|373|1951|1753|1024|1444|2401|478|1888|793|313|2332	0.00041	hsa05412	0.261979
Vis_AD(B)	55	10	KEGG Pathways	Legionellosis	0.0026	C3|CYCS|HSPA6|RAB1B|VCP|SAR1A|HSPA1L|HSPA2|RAB1A|SEC22B	128	1537|2284|2479|2341|490|2290|661|1237|1534|439	0.00047	hsa05134	0.258503
Vis_AD(B)	46	9	KEGG Pathways	Amino sugar and nucleotide sugar metabolism	0.0031	NANS|HEXB|GNPDA2|UGDH|UGP2|GFPT1|CYB5R3|UAP1|PGM3	128	1303|1726|1750|2278|1516|1432|2611|2335|2155	0.00056	hsa00520	0.250864
Vis_AD(B)	226	23	KEGG Pathways	Ras signaling pathway	0.0031	MAPK1|GNB4|FLT3|RRAS|RRAS2|PDGFRB|FLT4|MAP2K2|MAPK3|KDR|ZAP70|FLT1|KIT|MAP2K1|PAK2|GNG2|RAB5B|GNG12|MAPK8|CDC42|MAPK9|RHOA|RAB5C	128	907|2536|2917|760|397|655|751|2227|2377|442|2791|2824|817|1810|2338|2929|2134|940|1867|898|2044|2638|2956	0.00057	hsa04014	0.250864
Vis_AD(B)	48	9	KEGG Pathways	Arginine and proline metabolism	0.0039	CKB|CNDP2|ALDH9A1|GOT1|ALDH18A1|SRM|ALDH1B1|PYCR1|P4HA2	128	2005|2827|2689|2521|943|1039|2257|2491|2614	0.00073	hsa00330	0.240894
Vis_AD(B)	119	15	KEGG Pathways	Thyroid hormone signaling pathway	0.0039	MAPK1|ITGAV|MAP2K2|MAPK3|ATP1B3|MAP2K1|PFKM|ATP2A1|ATP2A3|STAT1|ATP1A2|TBC1D4|ATP2A2|ATP1A3|ATP1A1	128	907|2911|2227|2377|2443|1810|2542|1753|1024|1060|2482|523|313|841|985	0.00073	hsa04919	0.240894
Vis_AD(B)	29	7	KEGG Pathways	Pentose phosphate pathway	0.0041	ALDOC|PGLS|PGD|TALDO1|PFKM|G6PD|TKT	128	2725|622|2305|1579|2542|2500|2455	0.00079	hsa00030	0.238722
Vis_AD(B)	60	10	KEGG Pathways	Lysine degradation	0.0043	DLD|PLOD3|ACAT1|PLOD2|DLST|ALDH9A1|ACAT2|ECHS1|ALDH1B1|HADHA	128	562|1684|2830|1051|2884|2689|2854|2437|2257|787	0.00085	hsa00310	0.236653
Vis_AD(B)	325	29	KEGG Pathways	Human papillomavirus infection	0.0043	MAPK1|PPP2CB|COL1A1|ATP6V1B1|ITGAV|PSMC1|PDGFRB|MAP2K2|MAPK3|TNC|COL6A5|CDK6|ATP6V1A|ATP6V1B2|ITGA5|COL6A2|MAP2K1|PPP2R1B|PKM|PPP2R1A|FN1|STAT1|COL6A1|PTGS2|HLA-E|ITGB1|CDC42|MAGI1|BCAP31	128	907|2149|2131|340|2911|613|655|2227|2377|1180|1213|1381|1474|2572|373|1072|1810|2920|1570|2644|2647|1060|2818|2464|2164|2401|898|2269|2458	0.00085	hsa05165	0.236653
Vis_AD(B)	109	14	KEGG Pathways	Leukocyte transendothelial migration	0.0045	MMP2|ACTN4|MYL9|THY1|CTNNA1|GNAI2|GNAI1|GNAI3|ACTN1|ITGB1|CDC42|CTNNA3|RHOA|MYL12B	128	2191|1492|877|1369|1951|1123|1030|2431|1000|2401|898|478|2638|2809	0.00092	hsa04670	0.234679
Vis_AD(B)	30	7	KEGG Pathways	Glyoxylate and dicarboxylate metabolism	0.0046	DLD|ACAT1|GRHPR|MDH2|CS|ACAT2|MDH1	128	562|2830|1540|715|2413|2854|2776	0.00094	hsa00630	0.233724
Vis_AD(B)	177	19	KEGG Pathways	Axon guidance	0.0046	MAPK1|RRAS|MAPK3|MYL9|DPYSL2|GNAI2|PAK2|UNC5A|CAMK2D|GNAI1|FYN|GNAI3|ITGB1|ILK|CDC42|RHOA|CDK5|CFL1|MYL12B	128	907|760|2377|877|2083|1123|2338|2173|1954|1030|2944|2431|2401|2716|898|2638|1747|331|2809	0.00094	hsa04360	0.233724
Vis_AD(B)	41	8	KEGG Pathways	Tryptophan metabolism	0.0054	DLD|ACAT1|DLST|ALDH9A1|ACAT2|ECHS1|ALDH1B1|HADHA	128	562|2830|2884|2689|2854|2437|2257|787	0.0011	hsa00380	0.226761
Vis_AD(B)	87	12	KEGG Pathways	Cardiac muscle contraction	0.0056	COX6B1|ATP1B3|ATP2A1|ATP2A3|ATP1A2|TPM3|ASPH|MYL3|CACNA2D3|ATP2A2|ATP1A3|ATP1A1	128	766|2443|1753|1024|2482|2512|1498|1621|1888|313|841|985	0.0012	hsa04260	0.225181
Vis_AD(B)	23	6	KEGG Pathways	Protein export	0.0061	SRP14|SRP68|HSPA5|SEC63|SRPRB|SEC11A	128	2650|1870|415|2515|1618|544	0.0013	hsa03060	0.221467
Vis_AD(B)	288	26	KEGG Pathways	MAPK signaling pathway	0.0061	MAP2K5|MAPK1|FLT3|RRAS|RRAS2|PDGFRB|FLT4|MAP2K2|MAPK3|KDR|FLT1|KIT|MAP2K1|HSPA6|PAK2|FLNC|FLNA|GNG12|HSPA1L|HSPA2|MAPK8|CDC42|NLK|MAPK9|CACNA2D3|FLNB	128	1978|907|2917|760|397|655|751|2227|2377|442|2824|817|1810|2479|2338|2176|2440|940|661|1237|1867|898|1285|2044|1888|421	0.0013	hsa04010	0.221467
Vis_AD(B)	53	9	KEGG Pathways	Endocrine and other factor-regulated calcium reabsorption	0.0061	RAB11A|ATP2B3|ATP1B3|AP2M1|AP2A2|ATP1A2|ATP2B1|ATP1A3|ATP1A1	128	1711|559|2443|2605|463|2482|826|841|985	0.0014	hsa04961	0.221467
Vis_AD(B)	187	19	KEGG Pathways	Kaposi sarcoma-associated herpesvirus infection	0.0074	MAPK1|GNB4|C3|MAP2K2|MAPK3|CDK6|RPS27A|MAP2K1|CYCS|GNG2|STAT1|PTGS2|GNG12|HLA-E|MAPK8|UBA52|MAPK9|LYN|HCK	128	907|2536|1537|2227|2377|1381|1945|1810|2284|2929|1060|2464|940|2164|1867|1435|2044|2593|1879	0.0017	hsa05167	0.213077
Vis_AD(B)	34	7	KEGG Pathways	Propanoate metabolism	0.0077	DLD|ACAT1|LDHAL6B|ACAT2|ECHS1|HADHA|LDHC	128	562|2830|367|2854|2437|787|1309	0.0018	hsa00640	0.211351
Vis_AD(B)	131	15	KEGG Pathways	Apelin signaling pathway	0.0077	MAPK1|GNB4|RRAS|RRAS2|MAP2K2|MAPK3|MAP2K1|GNAI2|GNG2|GNAI1|MYLK|GNAI3|GNG12|MYL3|GNA13	128	907|2536|760|397|2227|2377|1810|1123|2929|1030|2074|2431|940|1621|1915	0.0018	hsa04371	0.211351
Vis_AD(B)	105	13	KEGG Pathways	Toxoplasmosis	0.0079	MAPK1|MAPK3|CYCS|HSPA6|GNAI2|GNAI1|STAT1|GNAI3|HSPA1L|HSPA2|MAPK8|ITGB1|MAPK9	128	907|2377|2284|2479|1123|1030|1060|2431|661|1237|1867|2401|2044	0.0019	hsa05145	0.210237
Vis_AD(B)	204	20	KEGG Pathways	Human immunodeficiency virus 1 infection	0.008	MAPK1|GNB4|MAP2K2|MAPK3|MAP2K1|CYCS|GNAI2|PAK2|GNG2|GNAI1|AP1B1|GNAI3|GNG12|HLA-E|AP1G1|MAPK8|CUL4B|MAPK9|CFL1|TCEB1	128	907|2536|2227|2377|1810|2284|1123|2338|2929|1030|1990|2431|940|2164|2965|1867|2287|2044|331|2089	0.0019	hsa05170	0.209691
Vis_AD(B)	120	14	KEGG Pathways	Oocyte meiosis	0.0087	MAPK1|PPP2CB|YWHAH|MAPK3|YWHAE|MAP2K1|YWHAG|PPP2R1B|PPP2R1A|CAMK2D|YWHAB|YWHAQ|PPP1CB|YWHAZ	128	907|2149|919|2377|2452|1810|991|2920|2644|1954|1033|2239|1357|1234	0.0021	hsa04114	0.206048
Vis_AD(B)	149	16	KEGG Pathways	Oxytocin signaling pathway	0.0094	MAP2K5|MAPK1|MAP2K2|MAPK3|MYL9|MAP2K1|EEF2|GNAI2|CAMK2D|GNAI1|MYLK|PTGS2|GNAI3|PPP1CB|RHOA|CACNA2D3	128	1978|907|2227|2377|877|1810|1912|1123|1954|1030|2074|2464|2431|1357|2638|1888	0.0023	hsa04921	0.202687
Vis_AD(B)	517	39	KEGG Pathways	Pathways in cancer	0.0095	MAPK1|MMP2|GNB4|TFG|FLT3|GSTM5|GSTM3|ITGAV|PDGFRB|FLT4|MAP2K2|MAPK3|CDK6|KIT|HSP90B1|MAP2K1|CTNNA1|CYCS|F2|GNAI2|GNG2|CAMK2D|GNAI1|FN1|STAT1|FH|PTGS2|TPR|TPM3|GNAI3|GNG12|MAPK8|ITGB1|CDC42|CTNNA3|MAPK9|RHOA|GNA13|TCEB1	128	907|2191|2536|565|2917|730|739|2911|655|751|2227|2377|1381|817|1405|1810|1951|2284|682|1123|2929|1954|1030|2647|1060|742|2464|2434|2512|2431|940|1867|2401|898|478|2044|2638|1915|2089	0.0024	hsa05200	0.202228
Vis_AD(B)	36	7	KEGG Pathways	Thyroid cancer	0.0095	MAPK1|TFG|MAP2K2|MAPK3|MAP2K1|TPR|TPM3	128	907|565|2227|2377|1810|2434|2512	0.0023	hsa05216	0.202228
Vis_AD(B)	98	12	KEGG Pathways	Pancreatic secretion	0.0118	RAB11A|ATP2B3|ATP1B3|RAB8A|ATP2A1|ATP2A3|ATP1A2|ATP2B1|RHOA|ATP2A2|ATP1A3|ATP1A1	128	1711|559|2443|1981|1753|1024|2482|826|2638|313|841|985	0.003	hsa04972	0.192812
Vis_AD(B)	99	12	KEGG Pathways	Chagas disease	0.0125	MAPK1|PPP2CB|C3|MAPK3|PPP2R1B|CFLAR|GNAI2|PPP2R1A|GNAI1|GNAI3|MAPK8|MAPK9	128	907|2149|1537|2377|2920|2848|1123|2644|1030|2431|1867|2044	0.0032	hsa05142	0.190309
Vis_AD(B)	19	5	KEGG Pathways	Glycosaminoglycan degradation	0.0126	NAGLU|GNS|HEXB|GLB1|SGSH	128	1267|610|1726|1336|2875	0.0033	hsa00531	0.189963
Vis_AD(B)	100	12	KEGG Pathways	Protein digestion and absorption	0.0132	COL1A1|COL6A5|ATP1B3|COL6A2|ATP1A2|COL6A1|COL5A1|SLC3A2|PRCP|SLC1A5|ATP1A3|ATP1A1	128	2131|1213|2443|1072|2482|2818|1186|2368|1066|322|841|985	0.0035	hsa04974	0.187943
Vis_AD(B)	128	14	KEGG Pathways	Relaxin signaling pathway	0.0136	MAPK1|MMP2|COL1A1|GNB4|MAP2K2|MAPK3|MAP2K1|GNAI2|GNG2|GNAI1|GNAI3|GNG12|MAPK8|MAPK9	128	907|2191|2131|2536|2227|2377|1810|1123|2929|1030|2431|940|1867|2044	0.0036	hsa04926	0.186646
Vis_AD(B)	160	16	KEGG Pathways	MicroRNAs in cancer	0.0162	MAPK1|PDGFRB|MAP2K2|MAPK3|TNC|CDK6|TIMP3|ITGA5|MAP2K1|GLS|PTGS2|HNRNPK|FSCN1|RDX|RHOA|VIM	128	907|655|2227|2377|1180|1381|1756|373|1810|2152|2464|1894|1249|1666|2638|1228	0.0043	hsa05206	0.179048
Vis_AD(B)	90	11	KEGG Pathways	Fc gamma R-mediated phagocytosis	0.0163	MAPK1|ARPC3|ARPC1A|MAPK3|ARPC5|MAP2K1|CDC42|ARPC4|LYN|CFL1|HCK	128	907|1639|2242|2377|2026|1810|898|1069|2593|331|1879	0.0044	hsa04666	0.178781
Vis_AD(B)	32	6	KEGG Pathways	Starch and sucrose metabolism	0.0203	PYGM|PYGB|GAA|GYS1|UGP2|GBE1	128	769|334|412|2860|1516|499	0.0056	hsa00500	0.16925
Vis_AD(B)	165	16	KEGG Pathways	Influenza A	0.0205	MAPK1|EIF2S1|RAB11A|MAP2K2|MAPK3|VDAC1|CDK6|SLC25A31|SLC25A4|MAP2K1|CYCS|PLG|TRIM25|STAT1|SLC25A5|SLC25A6	128	907|862|1711|2227|2377|1084|1381|604|2185|1810|2284|358|1159|1060|1297|1342	0.0057	hsa05164	0.168825
Vis_AD(B)	168	16	KEGG Pathways	Tuberculosis	0.0237	MAPK1|CTSD|C3|MAPK3|RAB7A|MRC2|CYCS|EEA1|LAMP1|CAMK2D|RAB5B|STAT1|MAPK8|MAPK9|RHOA|RAB5C	128	907|2272|1537|2377|727|1741|2284|2746|1414|1954|2134|1060|1867|2044|2638|2956	0.0066	hsa05152	0.162525
Vis_AD(B)	125	13	KEGG Pathways	Yersinia infection	0.0254	MAPK1|ACTR3B|MAP2K2|MAPK3|ZAP70|ITGA5|MAP2K1|FN1|MAPK8|ITGB1|CDC42|MAPK9|RHOA	128	907|2263|2227|2377|2791|373|1810|2647|1867|2401|898|2044|2638	0.0072	hsa05135	0.159517
Vis_AD(B)	202	18	KEGG Pathways	Rap1 signaling pathway	0.0266	MAPK1|PFN1|RRAS|PDGFRB|FLT4|MAP2K2|MAPK3|KDR|FLT1|KIT|MAP2K1|GNAI2|GNAI1|GNAI3|ITGB1|CDC42|MAGI1|RHOA	128	907|1012|760|655|751|2227|2377|442|2824|817|1810|1123|1030|2431|2401|898|2269|2638	0.0077	hsa04015	0.157512
Vis_AD(B)	126	13	KEGG Pathways	Lysosome	0.0266	NAGLU|CTSD|GNS|HEXB|GAA|GLB1|GBA|SGSH|LAMP1|AP1B1|CTSA|LGMN|AP1G1	128	1267|2272|610|1726|412|1336|1459|2875|1414|1990|796|2059|2965	0.0076	hsa04142	0.157512
Vis_AD(B)	58	8	KEGG Pathways	Mineral absorption	0.0266	ATP2B3|ATP1B3|ATP1A2|FTL|TF|ATP2B1|ATP1A3|ATP1A1	128	559|2443|2482|1882|2659|826|841|985	0.0076	hsa04978	0.157512
Vis_AD(B)	127	13	KEGG Pathways	Purine metabolism	0.0274	ATIC|NT5E|PAPSS1|PKM|IMPDH2|NME1|AK2|PNP|AK1|APRT|GART|PAICS|PAPSS2	128	721|2101|1975|1570|2446|901|2041|2128|532|1885|2188|1969|607	0.0081	hsa00230	0.156225
Vis_AD(B)	25	5	KEGG Pathways	Fatty acid elongation	0.0296	TECR|HSD17B12|HADHB|ECHS1|HADHA	128	1852|784|1858|2437|787	0.0088	hsa00062	0.152871
Vis_AD(B)	114	12	KEGG Pathways	Neurotrophin signaling pathway	0.0296	MAP2K5|MAPK1|MAP2K2|MAPK3|YWHAE|ARHGDIA|MAP2K1|CAMK2D|MAPK8|CDC42|MAPK9|RHOA	128	1978|907|2227|2377|2452|2293|1810|1954|1867|898|2044|2638	0.0088	hsa04722	0.152871
Vis_AD(B)	86	10	KEGG Pathways	Staphylococcus aureus infection	0.0296	C3|KRT13|KRT9|KRT24|KRT10|KRT16|KRT28|PLG|KRT19|KRT18	128	1537|2056|2143|1588|2170|1102|712|358|2395|1720	0.0088	hsa05150	0.152871
Vis_AD(B)	73	9	KEGG Pathways	Gastric acid secretion	0.0298	ATP1B3|GNAI2|CAMK2D|GNAI1|MYLK|ATP1A2|GNAI3|ATP1A3|ATP1A1	128	2443|1123|1954|1030|2074|2482|2431|841|985	0.0091	hsa04971	0.152578
Vis_AD(B)	130	13	KEGG Pathways	Oxidative phosphorylation	0.0308	ATP5D|ATP6V1B1|COX6B1|ATP5B|ATP6V1A|ATP6V1B2|ATP5O|ATP5J2|COX11|ATP5H|NDUFS8|PPA1|ATP5J	128	2770|340|766|1522|1474|2572|484|511|1282|2731|2749|2251|1900	0.0096	hsa00190	0.151145
Vis_AD(B)	101	11	KEGG Pathways	T cell receptor signaling pathway	0.0308	MAPK1|MAP2K2|MAPK3|ZAP70|MAP2K1|PAK2|FYN|MAPK8|CDC42|MAPK9|RHOA	128	907|2227|2377|2791|1810|2338|2944|1867|898|2044|2638	0.0095	hsa04660	0.151145
Vis_AD(B)	130	13	KEGG Pathways	Fluid shear stress and atherosclerosis	0.0308	MAP2K5|MMP2|GSTM5|GSTM3|ITGAV|KDR|HSP90B1|CAV1|ASS1|TXN|MAPK8|MAPK9|RHOA	128	1978|2191|730|739|2911|442|1405|1243|2224|2215|1867|2044|2638	0.0096	hsa05418	0.151145
Vis_AD(B)	37	6	KEGG Pathways	Aldosterone-regulated sodium reabsorption	0.0321	MAPK1|MAPK3|ATP1B3|ATP1A2|ATP1A3|ATP1A1	128	907|2377|2443|2482|841|985	0.0102	hsa04960	0.149349
Vis_AD(B)	75	9	KEGG Pathways	RNA degradation	0.033	ENO1|PABPC1L|PABPC3|PABPC1|ENO3|PFKM|PABPC1L2A|ENO2|DDX6	128	868|2032|487|628|1348|2542|1294|2596|1759	0.0106	hsa03018	0.148149
Vis_AD(B)	89	10	KEGG Pathways	Hypertrophic cardiomyopathy	0.0335	ITGAV|ITGA5|ATP2A1|ATP2A3|TPM3|DES|MYL3|ITGB1|CACNA2D3|ATP2A2	128	2911|373|1753|1024|2512|1444|1621|2401|1888|313	0.0109	hsa05410	0.147496
Vis_AD(B)	38	6	KEGG Pathways	Various types of N-glycan biosynthesis	0.0349	DAD1|HEXB|STT3B|RPN1|STT3A|DDOST	128	1552|1726|619|1399|2701|1393	0.0114	hsa00513	0.145717
Vis_AD(B)	27	5	KEGG Pathways	Butanoate metabolism	0.0352	ACAT1|BDH2|ACAT2|ECHS1|HADHA	128	2830|454|2854|2437|787	0.0116	hsa00650	0.145346
Vis_AD(B)	63	8	KEGG Pathways	Mitophagy - animal	0.0352	FIS1|RRAS|RRAS2|RAB7A|RPS27A|MAPK8|UBA52|MAPK9	128	1732|760|397|727|1945|1867|1435|2044	0.0117	hsa04137	0.145346
Vis_AD(B)	63	8	KEGG Pathways	Antigen processing and presentation	0.0352	CANX|HSPA4|HSPA6|HSPA5|HSPA1L|HLA-E|LGMN|HSPA2	128	325|1027|2479|415|661|2164|2059|1237	0.0117	hsa04612	0.145346
Vis_AD(B)	18	4	KEGG Pathways	2-Oxocarboxylic acid metabolism	0.0409	CS|GOT1|IDH1|BCAT1	128	2413|2521|1153|1735	0.0139	hsa01210	0.138828
Vis_AD(B)	79	9	KEGG Pathways	Peroxisome	0.0414	DECR2|PRDX1|PRDX5|SOD1|ACSL4|SCP2|IDH1|HSD17B4|ACSL1	128	1198|1723|2407|1873|1798|1960|1153|1495|640	0.0142	hsa04146	0.1383
Vis_AD(B)	153	14	KEGG Pathways	Hippo signaling pathway	0.0416	PPP2CB|YWHAH|YWHAE|CTNNA1|YWHAG|PPP2R1B|PPP2R1A|YWHAB|YWHAQ|PPP1CB|AFP|YWHAZ|CTNNA3|YAP1	128	2149|919|2452|1951|991|2920|2644|1033|2239|1357|2566|1234|478|1447	0.0144	hsa04390	0.138091
Vis_AD(B)	108	11	KEGG Pathways	Serotonergic synapse	0.0419	MAPK1|GNB4|MAPK3|MAP2K1|GNAI2|GNG2|GNAI1|PTGS1|PTGS2|GNAI3|GNG12	128	907|2536|2377|1810|1123|2929|1030|964|2464|2431|940	0.0146	hsa04726	0.137779
Vis_AD(B)	29	5	KEGG Pathways	beta-Alanine metabolism	0.0421	CNDP2|ALDH9A1|ECHS1|ALDH1B1|HADHA	128	2827|2689|2437|2257|787	0.015	hsa00410	0.137572
Vis_AD(B)	66	8	KEGG Pathways	Fc epsilon RI signaling pathway	0.0421	MAPK1|MAP2K2|MAPK3|MAP2K1|FYN|MAPK8|MAPK9|LYN	128	907|2227|2377|1810|2944|1867|2044|2593	0.0148	hsa04664	0.137572
Vis_AD(B)	66	8	KEGG Pathways	Renal cell carcinoma	0.0421	MAPK1|MAP2K2|MAPK3|MAP2K1|PAK2|FH|CDC42|TCEB1	128	907|2227|2377|1810|2338|742|898|2089	0.0148	hsa05211	0.137572
Vis_AD(B)	95	10	KEGG Pathways	Dilated cardiomyopathy	0.0444	ITGAV|ITGA5|ATP2A1|ATP2A3|TPM3|DES|MYL3|ITGB1|CACNA2D3|ATP2A2	128	2911|373|1753|1024|2512|1444|1621|2401|1888|313	0.016	hsa05414	0.135262
Vis_AD(B)	110	11	KEGG Pathways	Cholinergic synapse	0.0451	MAPK1|GNB4|MAPK3|MAP2K1|GNAI2|GNG2|CAMK2D|GNAI1|FYN|GNAI3|GNG12	128	907|2536|2377|1810|1123|2929|1954|1030|2944|2431|940	0.0164	hsa04725	0.134582
Vis_AD(B)	10	3	KEGG Pathways	Synthesis and degradation of ketone bodies	0.0461	ACAT1|BDH2|ACAT2	128	2830|454|2854	0.0169	hsa00072	0.13363
Vis_AD(B)	10	3	KEGG Pathways	Sulfur metabolism	0.0461	PAPSS1|SELENBP1|PAPSS2	128	1975|1936|607	0.0169	hsa00920	0.13363
Vis_AD(B)	69	8	KEGG Pathways	Metabolism of xenobiotics by cytochrome P450	0.0496	AKR7A2|GSTM5|GSTM3|CBR1|CBR3|ADH5|HSD11B1|AKR1C1	128	2533|730|739|2098|2050|424|757|754	0.0185	hsa00980	0.130452
Vis_AD(B)	69	8	KEGG Pathways	Prolactin signaling pathway	0.0496	MAPK1|MAP2K2|MAPK3|PRL|MAP2K1|STAT1|MAPK8|MAPK9	128	907|2227|2377|364|1810|1060|1867|2044	0.0185	hsa04917	0.130452
Vis_AD(B)	20	4	KEGG Pathways	One carbon pool by folate	0.0498	MTHFD1|ATIC|ALDH1L1|GART	128	1705|721|2761|2188	0.0188	hsa00670	0.130277

## Sheet: SubAD_B1_KEEG
condition	# background genes	nGenes	category	description	FDRvalue	genes	network.SUID	nodes.SUID	p-value	term name	transferred FDR value
Sub_AD(B)	240	57	KEGG Pathways	Parkinson disease	3.68e-22	UQCRC1|PSMD8|ATP5D|TUBB1|PSMA2|TRAP1|ATP5B|PSMB1|NDUFS3|PSMD3|NDUFA9|PSMA5|RPS27A|SLC25A31|SLC25A4|UCHL1|ATP5O|PSMB4|PSMD2|CALML3|NDUFS8|TUBB6|ENSP00000320295|NDUFV1|NDUFV2|GNAL|UBA1|TUBB|NDUFA4|CAMK2D|MAOA|TUBB4B|GNAI1|ATP5C1|ATP5F1|GNAI3|PSMA7|SLC25A5|VDAC2|TXN|SDHB|COX4I2|MAOB|TUBB2A|TUBAL3|SLC25A6|CAMK2B|UBA52|ATP5J|NDUFS1|KIF5C|MAPK9|PSMC6|KIF5A|PSMA1|PARK7|PSMC3	128	340|1504|2179|1519|1123|1891|2377|1573|2257|2092|1588|532|838|760|1255|625|562|1945|2434|1345|2155|1120|2458|1522|1231|862|871|1315|2152|868|1459|1771|1534|1438|1669|1600|2164|1981|1915|1291|313|2191|2239|2128|1546|2077|1135|2245|742|2116|1162|1024|835|2464|1756|2443|1543	1.09e-24	hsa05012	2.14342
Sub_AD(B)	1447	132	KEGG Pathways	Metabolic pathways	1.54e-16	CYP26B1|PYGM|HSD17B10|ASNS|UQCRC1|ATP5D|TECR|MIF|HMOX1|AHCY|ATP12A|DHDH|CKM|NAMPT|ALDOC|LAP3|GAPDH|ENO1|RPN2|RDH10|CAT|GSTM2|AKR1D1|PGLS|GFPT2|GSTM5|GSTM3|SQRDL|CYP2C9|MARS|ATP5B|P4HA1|NDUFS3|CPOX|BST1|PAPSS1|HIBADH|ACAT1|NDUFA9|HEXA|ATP6V1A|ATP6V1B2|GLUD1|ATP5O|CBR1|HK2|PDXK|PDHA2|GNPDA2|STT3B|RPN1|ALDH1A1|CKB|COX11|GAA|PDHB|QARS|GSTM1|AOC3|GRHPR|NDUFS8|GYS1|UGDH|NQO1|TALDO1|NDUFV1|ENO3|CNDP2|MD…	128	1402|1054|457|1951|340|2179|679|355|2248|2134|2311|1651|1042|964|2110|2371|1603|1234|427|1654|1969|2518|2029|787|2581|1006|1015|442|436|2395|2377|2137|2257|1153|1876|922|1066|2272|1588|646|2299|1807|2368|562|1084|1177|1021|2053|469|784|2161|2422|970|1963|460|1849|985|2551|2296|2416|2155|2374|1420|1114|2467|1522|2083|2263|988|1231|592|1132|1498|1750|2425|2152|577|1285|1459|1864|2020|1009|1438|2242…	9.18e-19	hsa01100	1.58125
Sub_AD(B)	298	53	KEGG Pathways	Huntington disease	4.39e-16	UQCRC1|PSMD8|ATP5D|TUBB1|PSMA2|ATP5B|PSMB1|AP2S1|NDUFS3|PSMD3|PPARGC1A|NDUFA9|PSMA5|SLC25A31|SLC25A4|ACTR1B|ATP5O|PSMB4|AP2M1|PSMD2|NDUFS8|TUBB6|ENSP00000320295|NDUFV1|NDUFV2|TUBB|NDUFA4|TUBB4B|ATP5C1|AP2A1|ATP5F1|ACTR1A|PSMA7|SLC25A5|VDAC2|SDHB|COX4I2|TUBB2A|TUBAL3|SLC25A6|ATP5J|NDUFS1|KIF5C|MAPK9|PSMC6|DCTN2|KIF5A|PSMA1|GPX8|CLTC|POLR2A|PSMC3|AP2B1	128	340|1504|2179|1519|1123|2377|1573|1528|2257|2092|2275|1588|532|760|1255|1159|562|1945|1867|2434|2155|1120|2458|1522|1231|1315|2152|1771|1438|2335|1669|2044|2164|1981|1915|313|2191|2128|1546|2077|742|2116|1162|1024|835|1798|2464|1756|328|487|1675|1543|1243	3.92e-18	hsa05016	1.53575
Sub_AD(B)	355	54	KEGG Pathways	Alzheimer disease	6.28e-14	HSD17B10|UQCRC1|PSMD8|ATP5D|TUBB1|PSMA2|GAPDH|ATP5B|PSMB1|MAP2K2|NDUFS3|PSMD3|NDUFA9|PSMA5|SLC25A31|SLC25A4|ATP5O|PSMB4|CAPN2|MAP2K1|PSMD2|CALML3|NDUFS8|TUBB6|ENSP00000320295|NDUFV1|NDUFV2|TUBB|NDUFA4|TUBB4B|CTNNB1|ATP5C1|PTGS2|ATP5F1|PSMA7|SLC25A5|VDAC2|SDHB|COX4I2|TUBB2A|TUBAL3|SLC25A6|ATP5J|NDUFS1|KIF5C|MAPK9|PSMC6|KIF5A|PSMA1|MME|CDK5|CAPN1|ATP2A2|PSMC3	128	457|340|1504|2179|1519|1123|1603|2377|1573|1321|2257|2092|1588|532|760|1255|562|1945|2437|595|2434|1345|2155|1120|2458|1522|1231|1315|2152|1771|1621|1438|1663|1669|2164|1981|1915|313|2191|2128|1546|2077|742|2116|1162|1024|835|2464|1756|2530|466|2203|316|1543	7.48e-16	hsa05010	1.3202
Sub_AD(B)	130	33	KEGG Pathways	Ribosome	1.08e-13	RPL19|RPS16|RPL8|RPS11|RPS27A|RPS9|RPL13|RPS7|RPL27A|RPLP1|RPS17|RPS3A|RPSA|RPL12|RPL7A|RPS4X|RPL10A|RPL11|RPS6|RPL24|UBA52|RPL17|RPL9|RPL10|RPL32|RPL23|RPL30|RPS25|RPLP0|RPL27|RPS15|RPS28|RPS5	128	322|2107|2143|1069|838|2557|1276|1789|2131|832|739|652|601|1405|730|928|745|358|2452|586|2245|418|1219|1660|2206|337|1249|2050|1657|1507|1333|2569|1978	1.61e-15	hsa03010	1.29666
Sub_AD(B)	265	45	KEGG Pathways	Prion disease	3.52e-13	UQCRC1|PSMD8|ATP5D|TUBB1|PSMA2|ATP5B|PSMB1|NDUFS3|PSMD3|NDUFA9|PSMA5|SLC25A31|SLC25A4|ATP5O|PSMB4|PSMD2|HSPA6|NDUFS8|TUBB6|ENSP00000320295|NDUFV1|NDUFV2|TUBB|NDUFA4|TUBB4B|FYN|ATP5C1|ATP5F1|PSMA7|SLC25A5|VDAC2|SDHB|HSPA1L|COX4I2|TUBB2A|TUBAL3|SLC25A6|ATP5J|NDUFS1|KIF5C|MAPK9|PSMC6|KIF5A|PSMA1|PSMC3	128	340|1504|2179|1519|1123|2377|1573|2257|2092|1588|532|760|1255|562|1945|2434|1690|2155|1120|2458|1522|1231|1315|2152|1771|2566|1438|1669|2164|1981|1915|313|880|2191|2128|1546|2077|742|2116|1162|1024|835|2464|1756|1543	6.28e-15	hsa05020	1.24535
Sub_AD(B)	352	50	KEGG Pathways	Amyotrophic lateral sclerosis	4.66e-12	UQCRC1|PSMD8|ATP5D|TUBB1|PSMA2|TARDBP|CAT|ATP5B|PSMB1|NDUFS3|PSMD3|NDUFA9|PSMA5|ACTR1B|ATP5O|PSMB4|PSMD2|NDUFS8|TUBB6|ENSP00000320295|NDUFV1|NDUFV2|TUBB|NDUFA4|TUBB4B|HNRNPA1|HNRNPA2B1|ATP5C1|VCP|MATR3|ATP5F1|ACTR1A|PSMA7|SRSF3|SDHB|COX4I2|TUBB2A|TUBAL3|RAB1A|ATP5J|NDUFS1|KIF5C|ANXA11|PSMC6|DCTN2|KIF5A|PSMA1|GPX8|ACTG1|PSMC3	128	340|1504|2179|1519|1123|1837|1969|2377|1573|2257|2092|1588|532|1159|562|1945|2434|2155|1120|2458|1522|1231|1315|2152|1771|706|2389|1438|571|1900|1669|2044|2164|1780|313|2191|2128|1546|2401|742|2116|1162|1261|835|1798|2464|1756|328|2365|1543	9.72e-14	hsa05014	1.13316
Sub_AD(B)	117	26	KEGG Pathways	Carbon metabolism	8.96e-10	ALDOC|GAPDH|ENO1|CAT|PGLS|ACAT1|GLUD1|HK2|PDHA2|PDHB|TALDO1|ENO3|MDH2|IDH2|SHMT2|DLST|FH|SDHB|PSAT1|ESD|ALDOA|IDH1|TKT|PGAM4|SUCLG2|MDH1	128	2110|1603|1234|1969|787|2272|2368|1177|2053|1849|2467|2083|988|1132|1750|2425|1018|313|604|844|2212|1726|1642|2227|331|2185	2.13e-11	hsa01200	0.904769
Sub_AD(B)	165	28	KEGG Pathways	Protein processing in endoplasmic reticulum	3.26e-08	RPN2|SEC61A1|PDIA4|CAPN2|STT3B|RPN1|HSPA4L|LMAN2|SEC23A|HSPA6|SSR4|CALR|SEC23B|GANAB|RAD23B|VCP|SEC63|BAG2|HSPA1L|CKAP4|STT3A|PLAA|PDIA6|SAR1B|MAPK9|NSFL1C|CAPN1|PRKCSH	128	427|994|1048|2437|784|2161|2524|391|361|1690|1465|1237|2356|1285|2392|571|1741|2542|880|1630|2071|1687|688|1444|1024|2512|2203|1336	8.74e-10	hsa04141	0.748678
Sub_AD(B)	142	25	KEGG Pathways	Phagosome	1.21e-07	TUBB1|CORO1A|COMP|SEC61A1|C3|DYNC1LI2|ITGAV|ATP6V1A|ATP6V1B2|ITGA2|TUBB6|ENSP00000320295|CALR|TUBB|TUBB4B|CTSL|HLA-E|TUBB2A|TUBAL3|ITGB1|HLA-A|DYNC1I2|RAB5C|ACTG1|SEC22B	128	1519|898|1423|994|2410|2251|2488|2299|1807|2527|1120|2458|1237|1315|1771|2578|1207|2128|1546|1567|2101|2563|2590|2365|496	3.62e-09	hsa04145	0.691721
Sub_AD(B)	198	28	KEGG Pathways	Focal adhesion	9.4e-07	VCL|COMP|COL1A1|VTN|ACTN4|PDGFRA|ITGAV|FLT4|KDR|FLT1|CAPN2|ITGA2|COL1A2|CRK|MAP2K1|RAC3|PAK2|CTNNB1|FYN|FN1|ACTN1|MYLK3|ITGB1|ILK|CDC42|PARVG|MAPK9|ACTG1	128	1846|1423|1117|772|2320|778|2488|1036|499|2260|2437|2527|1906|2386|595|1354|1492|1621|2566|1948|1483|1696|1567|2095|1300|1540|1024|2365	3.08e-08	hsa04510	0.602687
Sub_AD(B)	38	13	KEGG Pathways	Pyruvate metabolism	9.45e-07	ACAT1|PDHA2|PDHB|GRHPR|MDH2|ACACB|ALDH9A1|FH|ALDH1B1|ALDH7A1|LDHC|MDH1|ACACA	128	2272|2053|1849|2416|988|1864|2020|1018|1363|2149|1996|2185|1681	3.37e-08	hsa00620	0.602457
Sub_AD(B)	70	16	KEGG Pathways	Bacterial invasion of epithelial cells	2.85e-06	VCL|ARPC3|SEPT11|ARPC5|CRK|CTNNB1|FN1|SEPT8|ITGB1|ILK|CDC42|CTNNA2|CTNNA3|SEPT9|ACTG1|CLTC	128	1846|310|2497|997|2386|1621|1948|847|1567|2095|1300|1918|541|1678|2365|487	1.1e-07	hsa05100	0.554516
Sub_AD(B)	44	13	KEGG Pathways	Aminoacyl-tRNA biosynthesis	3.38e-06	SARS|AARS|MARS|QARS|FARS2|FARSA|KARS|IARS2|EPRS|YARS|IARS|VARS|TARS	128	1156|412|2395|985|379|955|2140|958|910|1462|529|982|1294	1.41e-07	hsa00970	0.547108
Sub_AD(B)	130	21	KEGG Pathways	Oxidative phosphorylation	5.18e-06	UQCRC1|ATP5D|ATP12A|ATP5B|NDUFS3|NDUFA9|ATP6V1A|ATP6V1B2|ATP5O|COX11|NDUFS8|NDUFV1|NDUFV2|NDUFA4|ATP5C1|ATP5F1|PPA1|SDHB|COX4I2|ATP5J|NDUFS1	128	340|2179|2311|2377|2257|1588|2299|1807|562|1963|2155|1522|1231|2152|1438|1669|1351|313|2191|742|2116	2.31e-07	hsa00190	0.528567
Sub_AD(B)	209	27	KEGG Pathways	Regulation of actin cytoskeleton	5.89e-06	VCL|ARPC3|ACTN4|PDGFRA|ITGAV|MAP2K2|SLC9A1|IQGAP1|FGFR4|ARPC5|ITGA2|CFL2|CRK|MAP2K1|RAC3|PAK2|FN1|MSN|MYH10|GNG12|ACTN1|MYLK3|ITGB1|CDC42|FGFR1|GNA13|ACTG1	128	1846|310|2320|778|2488|1321|634|748|1303|997|2527|1609|2386|595|1354|1492|1948|1408|916|1378|1483|1696|1567|1300|1870|796|2365	2.8e-07	hsa04810	0.522988
Sub_AD(B)	43	12	KEGG Pathways	Proteasome	1.41e-05	PSMD8|PSME2|PSMA2|PSMB1|PSMD3|PSMA5|PSMB4|PSMD2|PSMA7|PSMC6|PSMA1|PSMC3	128	1504|1312|1123|1573|2092|532|1945|2434|2164|835|1756|1543	7.13e-07	hsa03050	0.485078
Sub_AD(B)	73	15	KEGG Pathways	Biosynthesis of amino acids	1.64e-05	ASNS|ALDOC|GAPDH|ENO1|TALDO1|ENO3|IDH2|SHMT2|ALDH18A1|ASS1|PSAT1|ALDOA|IDH1|TKT|PGAM4	128	1951|2110|1603|1234|2467|2083|1132|1750|1381|1318|604|2212|1726|1642|2227	8.92e-07	hsa01230	0.478516
Sub_AD(B)	106	18	KEGG Pathways	HIF-1 signaling pathway	1.64e-05	HMOX1|SERPINE1|ALDOC|GAPDH|ENO1|MAP2K2|FLT1|HK2|PDHA2|MAP2K1|PDHB|ENO3|CAMK2D|RPS6|ALDOA|CAMK2B|LDHC|TCEB1	128	2248|2062|2110|1603|1234|1321|2260|1177|2053|595|1849|2083|868|2452|2212|1135|1996|1063	8.81e-07	hsa04066	0.478516
Sub_AD(B)	65	14	KEGG Pathways	Glycolysis / Gluconeogenesis	2.08e-05	ALDOC|GAPDH|ENO1|HK2|PDHA2|PDHB|ENO3|ALDH9A1|AKR1A1|ALDH1B1|ALDOA|ALDH7A1|PGAM4|LDHC	128	2110|1603|1234|1177|2053|1849|2083|2020|370|1363|2212|2149|2227|1996	1.26e-06	hsa00010	0.468194
Sub_AD(B)	29	10	KEGG Pathways	Citrate cycle (TCA cycle)	2.08e-05	PDHA2|PDHB|MDH2|IDH2|DLST|FH|SDHB|IDH1|SUCLG2|MDH1	128	2053|1849|988|1132|2425|1018|313|1726|331|2185	1.24e-06	hsa00020	0.468194
Sub_AD(B)	48	12	KEGG Pathways	Arginine and proline metabolism	2.92e-05	CKM|LAP3|P4HA1|CKB|CNDP2|MAOA|ALDH9A1|OAT|ALDH18A1|ALDH1B1|MAOB|ALDH7A1	128	1042|2371|2137|970|2263|1459|2020|2023|1381|1363|2239|2149	1.91e-06	hsa00330	0.453462
Sub_AD(B)	135	19	KEGG Pathways	Spinocerebellar ataxia	7.77e-05	PSMD8|PSMA2|PSMB1|PSMD3|PSMA5|SLC25A31|SLC25A4|PSMB4|PSMD2|PSMA7|SLC25A5|VDAC2|NOP56|SLC25A6|MAPK9|PSMC6|PSMA1|ATP2A2|PSMC3	128	1504|1123|1573|2092|532|760|1255|1945|2434|2164|1981|1915|1939|2077|1024|835|1756|316|1543	5.32e-06	hsa05017	0.410958
Sub_AD(B)	218	25	KEGG Pathways	Shigellosis	7.77e-05	VCL|ARPC3|C3|CAPNS1|PYCARD|ACTN4|RRAGB|SEPT11|RPS27A|HK2|ARPC5|CAPN2|CRK|UBE2N|SEPT8|ACTN1|CAST|ITGB1|ILK|CDC42|UBA52|SEPT9|MAPK9|CAPN1|ACTG1	128	1846|310|2410|1180|526|2320|364|2497|838|1177|997|2437|2386|946|847|1483|1819|1567|2095|1300|2245|1678|1024|2203|2365	5.34e-06	hsa05131	0.410958
Sub_AD(B)	67	13	KEGG Pathways	Adherens junction	0.00011	VCL|ACTN4|IQGAP1|RAC3|CTNNB1|FYN|ACTN1|CDC42|CTNNA2|CTNNA3|FGFR1|ACTG1|YES1	128	1846|2320|748|1354|1621|2566|1483|1300|1918|541|1870|2365|2089	8.19e-06	hsa04520	0.395861
Sub_AD(B)	241	26	KEGG Pathways	Endocytosis	0.00012	ARPC3|RAB35|PDGFRA|RAB11A|AP2S1|EHD2|RAB10|FGFR4|AP2M1|ARPC5|VPS35|ARF4|HSPA6|AP2A1|RAB4A|VPS26A|HSPA1L|HLA-E|HLA-A|CDC42|KIF5C|KIF5A|PDCD6IP|RAB5C|CLTC|AP2B1	128	310|2482|778|424|1528|1585|622|1303|1867|997|1684|1150|1690|2335|883|433|880|1207|2101|1300|1162|2464|445|2590|487|1243	9.43e-06	hsa04144	0.392082
Sub_AD(B)	69	13	KEGG Pathways	Central carbon metabolism in cancer	0.00013	PDGFRA|MAP2K2|KIT|HK2|PDHA2|MAP2K1|PDHB|IDH2|IDH1|FGFR1|PGAM4|LDHC|SLC1A5	128	778|1321|1165|1177|2053|595|1849|1132|1726|1870|2227|1996|319	1.08e-05	hsa05230	0.388606
Sub_AD(B)	229	25	KEGG Pathways	Thermogenesis	0.00014	UQCRC1|ATP5D|LIPE|ATP5B|NDUFS3|PPARGC1A|NDUFA9|ATP5O|COX11|NDUFS8|ARID1A|NDUFV1|NDUFV2|NDUFA4|ACSL4|ATP5C1|ATP5F1|SDHB|COX4I2|RPS6|ATP5J|NDUFS1|FGFR1|ACSL1|ACTG1	128	340|2179|1411|2377|2257|2275|1588|562|1963|2155|1858|1522|1231|2152|577|1438|1669|313|2191|2452|742|2116|1870|841|2365	1.16e-05	hsa04714	0.385387
Sub_AD(B)	130	18	KEGG Pathways	Fluid shear stress and atherosclerosis	0.00014	MAP2K5|HMOX1|GSTM2|GSTM5|GSTM3|ITGAV|KDR|RAC3|GSTM1|CALML3|NQO1|CTNNB1|CTSL|ASS1|TXN|GSTP1|MAPK9|ACTG1	128	931|2248|2518|1006|1015|2488|499|1354|2551|1345|1114|1621|2578|1318|1291|2200|1024|2365	1.14e-05	hsa05418	0.385387
Sub_AD(B)	187	22	KEGG Pathways	Pathogenic Escherichia coli infection	0.00015	TUBB1|ARPC3|GAPDH|PYCARD|ARPC5|TMED10|PAK2|TUBB6|ENSP00000320295|TUBB|TUBB4B|FYN|MYO1C|MYH10|TUBB2A|TUBAL3|ITGB1|CDC42|RAB1A|MAPK9|GNA13|ACTG1	128	1519|310|1603|526|997|535|1492|1120|2458|1315|1771|2566|754|916|2128|1546|1567|1300|2401|1024|796|2365	1.35e-05	hsa05130	0.382391
Sub_AD(B)	87	14	KEGG Pathways	Gap junction	0.00026	GNA11|MAP2K5|TUBB1|PDGFRA|MAP2K2|MAP2K1|TUBB6|ENSP00000320295|TUBB|TUBB4B|GNAI1|GNAI3|TUBB2A|TUBAL3	128	2341|931|1519|778|1321|595|1120|2458|1315|1771|1534|1600|2128|1546	2.43e-05	hsa04540	0.358503
Sub_AD(B)	196	22	KEGG Pathways	Proteoglycans in cancer	0.00027	DDX5|COL1A1|VTN|ITGAV|MAP2K2|KDR|SLC9A1|IQGAP1|ITGA2|COL1A2|MAP2K1|CAMK2D|CTNNB1|CTSL|FN1|MSN|RPS6|CAMK2B|ITGB1|CDC42|FGFR1|ACTG1	128	334|1117|772|2488|1321|499|634|748|2527|1906|595|868|1621|2578|1948|1408|2452|1135|1567|1300|1870|2365	2.6e-05	hsa05205	0.356864
Sub_AD(B)	133	17	KEGG Pathways	Estrogen signaling pathway	0.00051	KRT33A|KRT13|KRT31|KRT33B|MAP2K2|KRT24|KRT16|MAP2K1|KRT28|HSPA6|CALML3|KRT36|GNAI1|KRT19|GNAI3|HSPA1L|KRT34	128	1183|1030|613|610|1321|2494|1618|595|979|1690|1345|1747|1534|1561|1600|880|2098	4.96e-05	hsa04915	0.329243
Sub_AD(B)	149	18	KEGG Pathways	Necroptosis	0.00058	PYGM|PYCARD|GLUD1|SLC25A31|SLC25A4|AIFM1|CAPN2|CFLAR|CAMK2D|HMGB1|SLC25A5|VDAC2|FTL|SLC25A6|CAMK2B|MAPK9|H2AFY|CAPN1	128	1054|526|2368|760|1255|1141|2437|2350|868|2473|1981|1915|718|2077|1135|1024|1039|2203	5.87e-05	hsa04217	0.323657
Sub_AD(B)	517	40	KEGG Pathways	Pathways in cancer	0.0007	RALA|GNA11|HMOX1|GNB4|GSTM2|GSTM5|GSTM3|PDGFRA|CDK4|ITGAV|FLT4|MAP2K2|KIT|FGFR4|ITGA2|CRK|MAP2K1|RAC3|GSTM1|CALML3|NQO1|CAMK2D|GNAI1|CTNNB1|FN1|FH|PTGS2|GNAI3|GNG12|CAMK2B|ITGB1|GSTP1|CDC42|TXNRD2|CTNNA2|CTNNA3|FGFR1|MAPK9|GNA13|TCEB1	128	349|2341|2248|1768|2518|1006|1015|778|2281|2488|1036|1321|1165|1303|2527|2386|595|1354|2551|1345|1114|868|1534|1621|1948|1018|1663|1600|1378|1135|1567|2200|1300|1198|1918|541|1870|1024|796|1063	7.25e-05	hsa05200	0.31549
Sub_AD(B)	53	10	KEGG Pathways	Endocrine and other factor-regulated calcium reabsorption	0.001	RAB11A|AP2S1|ATP2B3|ATP1B3|AP2M1|AP2A1|ATP1A4|ATP2B1|CLTC|AP2B1	128	424|1528|691|1615|1867|2335|661|1171|487|1243	0.00011	hsa04961	0.3
Sub_AD(B)	132	16	KEGG Pathways	Spliceosome	0.0013	SF3A1|SNRPD3|DDX5|PRPF19|HNRNPU|U2AF2|HSPA6|HNRNPA1|SRSF3|HSPA1L|DDX39B|SNRPB|SRSF10|PUF60|SNRNP70|SRSF8	128	598|1258|334|505|2500|511|1690|706|1780|880|1558|1279|1186|1801|1759|1882	0.00014	hsa03040	0.288606
Sub_AD(B)	162	18	KEGG Pathways	cGMP-PKG signaling pathway	0.0013	GNA11|MAP2K2|ATP2B3|SLC25A31|SLC25A4|ATP1B3|MAP2K1|CALML3|GNAI1|ATP1A4|GNAI3|SLC25A5|VDAC2|SLC25A6|MYLK3|ATP2B1|GNA13|ATP2A2	128	2341|1321|691|760|1255|1615|595|1345|1534|661|1600|1981|1915|2077|1696|1171|796|316	0.00015	hsa04022	0.288606
Sub_AD(B)	55	10	KEGG Pathways	Legionellosis	0.0013	EEF1A2|C3|PYCARD|HSPA6|RAB1B|VCP|HSPA1L|SAR1B|RAB1A|SEC22B	128	1828|2410|526|1690|1495|571|880|1444|2401|496	0.00014	hsa05134	0.288606
Sub_AD(B)	350	29	KEGG Pathways	PI3K-Akt signaling pathway	0.0021	CDC37|COMP|COL1A1|VTN|GNB4|YWHAH|PDGFRA|CDK4|ITGAV|FLT4|MAP2K2|KDR|YWHAE|FLT1|KIT|FGFR4|ITGA2|COL1A2|MAP2K1|YWHAG|PPP2R1B|GYS1|FN1|GNG12|YWHAB|RPS6|YWHAQ|ITGB1|FGFR1	128	1348|1423|1117|772|1768|1339|778|2281|2488|1036|1321|499|1639|2260|1165|1303|2527|1906|595|1456|2506|2374|1948|1378|1537|2452|1342|1567|1870	0.00024	hsa04151	0.267778
Sub_AD(B)	38	8	KEGG Pathways	Glycine, serine and threonine metabolism	0.0023	AOC3|GRHPR|SHMT2|MAOA|PSAT1|MAOB|ALDH7A1|PGAM4	128	2296|2416|1750|1459|604|2239|2149|2227	0.00028	hsa00260	0.263827
Sub_AD(B)	86	12	KEGG Pathways	Staphylococcus aureus infection	0.0024	KRT33A|C3|KRT13|KRT31|KRT33B|KRT24|KRT16|KRT28|PLG|KRT36|KRT19|KRT34	128	1183|2410|1030|613|610|2494|1618|979|385|1747|1561|2098	0.0003	hsa05150	0.261979
Sub_AD(B)	74	11	KEGG Pathways	Synaptic vesicle cycle	0.0026	RAB3A|SYT1|AP2S1|NAPA|ATP6V1A|ATP6V1B2|AP2M1|AP2A1|NSF|CLTC|AP2B1	128	1417|640|1528|2404|2299|1807|1867|2335|1099|487|1243	0.00033	hsa04721	0.258503
Sub_AD(B)	101	13	KEGG Pathways	Glucagon signaling pathway	0.0027	PYGM|PPARGC1A|PDHA2|PDHB|CALML3|GYS1|CAMK2D|ACACB|CAMK2B|PRMT1|PGAM4|LDHC|ACACA	128	1054|2275|2053|1849|1345|2374|868|1864|1135|703|2227|1996|1681	0.00035	hsa04922	0.256864
Sub_AD(B)	21	6	KEGG Pathways	Histidine metabolism	0.0031	CNDP2|MAOA|ALDH9A1|ALDH1B1|MAOB|ALDH7A1	128	2263|1459|2020|1363|2239|2149	0.00041	hsa00340	0.250864
Sub_AD(B)	41	8	KEGG Pathways	Tryptophan metabolism	0.0032	CAT|ACAT1|DLST|MAOA|ALDH9A1|ALDH1B1|MAOB|ALDH7A1	128	1969|2272|2425|1459|2020|1363|2239|2149	0.00044	hsa00380	0.249485
Sub_AD(B)	133	15	KEGG Pathways	Insulin signaling pathway	0.0033	PYGM|LIPE|MAP2K2|PPARGC1A|PRKAR2B|HK2|CRK|MAP2K1|CALML3|GYS1|TRIP10|ACACB|RPS6|MAPK9|ACACA	128	1054|1411|1321|2275|2269|1177|2386|595|1345|2374|1879|1864|2452|1024|1681	0.00046	hsa04910	0.248149
Sub_AD(B)	53	9	KEGG Pathways	Glutathione metabolism	0.0034	LAP3|GSTM2|GSTM5|GSTM3|GSTM1|IDH2|GSTP1|IDH1|GPX8	128	2371|2518|1006|1015|2551|1132|2200|1726|328	0.00048	hsa00480	0.246852
Sub_AD(B)	109	13	KEGG Pathways	Leukocyte transendothelial migration	0.0046	VCL|ACTN4|THY1|GNAI1|CTNNB1|MSN|GNAI3|ACTN1|ITGB1|CDC42|CTNNA2|CTNNA3|ACTG1	128	1846|2320|2125|1534|1621|1408|1600|1483|1567|1300|1918|541|2365	0.00067	hsa04670	0.233724
Sub_AD(B)	202	19	KEGG Pathways	Rap1 signaling pathway	0.0047	RALA|PDGFRA|FLT4|MAP2K2|KDR|FLT1|KIT|FGFR4|CRK|MAP2K1|RAC3|CALML3|GNAI1|CTNNB1|GNAI3|ITGB1|CDC42|FGFR1|ACTG1	128	349|778|1036|1321|499|2260|1165|1303|2386|595|1354|1345|1534|1621|1600|1567|1300|1870|2365	0.0007	hsa04015	0.23279
Sub_AD(B)	156	16	KEGG Pathways	Tight junction	0.0052	ACTN4|CDK4|HSPA4|PPP2R1B|RAB8B|MSN|MYH10|ACTR2|PCNA|TUBAL3|ACTN1|ITGB1|CDC42|MAPK9|MYL6|ACTG1	128	2320|2281|1516|2506|1840|1408|916|2491|1576|1546|1483|1567|1300|1024|520|2365	0.00078	hsa04530	0.2284
Sub_AD(B)	46	8	KEGG Pathways	Amino sugar and nucleotide sugar metabolism	0.0055	GFPT2|HEXA|HK2|GNPDA2|UGDH|GFPT1|CYB5R3|NAGK	128	2581|646|1177|469|1420|2242|1894|865	0.00086	hsa00520	0.225964
Sub_AD(B)	128	14	KEGG Pathways	Dopaminergic synapse	0.0059	GNB4|PPP2R1B|CALML3|GNAL|CAMK2D|MAOA|GNAI1|GNAI3|GNG12|MAOB|CAMK2B|KIF5C|MAPK9|KIF5A	128	1768|2506|1345|862|868|1459|1534|1600|1378|2239|1135|1162|1024|2464	0.00093	hsa04728	0.222915
Sub_AD(B)	73	10	KEGG Pathways	Gastric acid secretion	0.0067	SLC9A1|ATP1B3|CALML3|CAMK2D|GNAI1|ATP1A4|GNAI3|MYLK3|CAMK2B|ACTG1	128	634|1615|1345|868|1534|661|1600|1696|1135|2365	0.0011	hsa04971	0.217393
Sub_AD(B)	131	14	KEGG Pathways	Apelin signaling pathway	0.0069	SERPINE1|GNB4|LIPE|MAP2K2|SLC9A1|PPARGC1A|MAP2K1|CALML3|GNAI1|GNAI3|GNG12|RPS6|MYLK3|GNA13	128	2062|1768|1411|1321|634|2275|595|1345|1534|1600|1378|2452|1696|796	0.0011	hsa04371	0.216115
Sub_AD(B)	150	15	KEGG Pathways	Cellular senescence	0.0085	SERPINE1|CDK4|MAP2K2|SLC25A31|SLC25A4|CAPN2|MAP2K1|CALML3|SLC25A5|VDAC2|HLA-E|RAD50|SLC25A6|HLA-A|CAPN1	128	2062|2281|1321|760|1255|2437|595|1345|1981|1915|1207|1591|2077|2101|2203	0.0014	hsa04218	0.207058
Sub_AD(B)	218	19	KEGG Pathways	Human cytomegalovirus infection	0.0095	GNA11|GNB4|PDGFRA|CDK4|ITGAV|MAP2K2|CRK|MAP2K1|RAC3|CALML3|CALR|GNAI1|CTNNB1|PTGS2|GNAI3|GNG12|HLA-E|HLA-A|GNA13	128	2341|1768|778|2281|2488|1321|2386|595|1354|1345|1237|1534|1621|1663|1600|1378|1207|2101|796	0.0016	hsa05163	0.202228
Sub_AD(B)	30	6	KEGG Pathways	Glyoxylate and dicarboxylate metabolism	0.0118	CAT|ACAT1|GRHPR|MDH2|SHMT2|MDH1	128	1969|2272|2416|988|1750|2185	0.002	hsa00630	0.192812
Sub_AD(B)	42	7	KEGG Pathways	Fatty acid degradation	0.0126	ACAT1|ACSL4|ALDH9A1|ALDH1B1|ALDH7A1|ACSL1|ACADVL	128	2272|577|2020|1363|2149|841|2290	0.0022	hsa00071	0.189963
Sub_AD(B)	226	19	KEGG Pathways	Ras signaling pathway	0.0131	RALA|GNB4|PDGFRA|FLT4|MAP2K2|KDR|FLT1|KIT|FGFR4|MAP2K1|RAC3|PAK2|CALML3|GNG12|CDC42|PLA2G2A|FGFR1|MAPK9|RAB5C	128	349|1768|778|1036|1321|499|2260|1165|1303|595|1354|1492|1345|1378|1300|1201|1870|1024|2590	0.0023	hsa04014	0.188273
Sub_AD(B)	209	18	KEGG Pathways	Salmonella infection	0.0131	RALA|ARPC3|GAPDH|PYCARD|DYNC1LI2|MAP2K2|ARPC5|MAP2K1|CTNNB1|ACBD3|S100A10|TXN|SNX9|DYNC1I2|CDC42|MAPK9|RAB5C|ACTG1	128	349|310|1603|526|2251|1321|997|595|1621|2041|1108|1291|2230|2563|1300|1024|2590|2365	0.0024	hsa05132	0.188273
Sub_AD(B)	69	9	KEGG Pathways	Metabolism of xenobiotics by cytochrome P450	0.0138	DHDH|GSTM2|GSTM5|GSTM3|CYP2C9|CBR1|GSTM1|GSTP1|EPHX1	128	1651|2518|1006|1015|436|1084|2551|2200|2038	0.0025	hsa00980	0.186012
Sub_AD(B)	44	7	KEGG Pathways	Vasopressin-regulated water reabsorption	0.015	DYNC1LI2|RAB11A|ARHGDIA|DYNC1I2|NSF|DCTN2|RAB5C	128	2251|424|1429|2563|1099|1798|2590	0.0028	hsa04962	0.182391
Sub_AD(B)	147	14	KEGG Pathways	Adrenergic signaling in cardiomyocytes	0.016	ATP2B3|SLC9A1|ATP1B3|PPP2R1B|CALML3|CAMK2D|GNAI1|TPM1|ATP1A4|GNAI3|CAMK2B|ATP2B1|CACNA2D3|ATP2A2	128	691|634|1615|2506|1345|868|1534|1111|661|1600|1135|1171|727|316	0.003	hsa04261	0.179588
Sub_AD(B)	58	8	KEGG Pathways	Mineral absorption	0.0165	HMOX1|ATP2B3|ATP1B3|CYBRD1|ATP1A4|FTL|ATP2B1|ATOX1	128	2248|691|1615|1645|661|718|1171|373	0.0032	hsa04978	0.178252
Sub_AD(B)	149	14	KEGG Pathways	Oxytocin signaling pathway	0.0173	MAP2K5|MAP2K2|MAP2K1|EEF2|CALML3|CAMK2D|GNAI1|PTGS2|GNAI3|MYLK3|CAMK2B|CACNA2D3|MYL6|ACTG1	128	931|1321|595|793|1345|868|1534|1663|1600|1696|1135|727|520|2365	0.0034	hsa04921	0.176195
Sub_AD(B)	204	17	KEGG Pathways	Human immunodeficiency virus 1 infection	0.0211	GNA11|GNB4|MAP2K2|CFL2|CRK|MAP2K1|RAC3|PAK2|CALML3|CALR|GNAI1|GNAI3|GNG12|HLA-E|HLA-A|MAPK9|TCEB1	128	2341|1768|1321|1609|2386|595|1354|1492|1345|1237|1534|1600|1378|1207|2101|1024|1063	0.0042	hsa05170	0.167572
Sub_AD(B)	75	9	KEGG Pathways	Chemical carcinogenesis	0.0211	GSTM2|GSTM5|GSTM3|CYP2C9|CBR1|GSTM1|PTGS2|GSTP1|EPHX1	128	2518|1006|1015|436|1084|2551|1663|2200|2038	0.0042	hsa05204	0.167572
Sub_AD(B)	36	6	KEGG Pathways	Alanine, aspartate and glutamate metabolism	0.0221	ASNS|GFPT2|GLUD1|GFPT1|ASS1|NIT2	128	1951|2581|2368|2242|1318|2104	0.0045	hsa00250	0.165561
Sub_AD(B)	76	9	KEGG Pathways	Arrhythmogenic right ventricular cardiomyopathy	0.0221	ITGAV|ITGA2|CTNNB1|ITGB1|CTNNA2|CTNNA3|CACNA2D3|ATP2A2|ACTG1	128	2488|2527|1621|1567|1918|541|727|316|2365	0.0046	hsa05412	0.165561
Sub_AD(B)	63	8	KEGG Pathways	Antigen processing and presentation	0.0237	PSME2|HSPA4|HSPA6|CALR|CTSL|HSPA1L|HLA-E|HLA-A	128	1312|1516|1690|1237|2578|880|1207|2101	0.005	hsa04612	0.162525
Sub_AD(B)	64	8	KEGG Pathways	Drug metabolism - cytochrome P450	0.0255	GSTM2|GSTM5|GSTM3|CYP2C9|GSTM1|MAOA|MAOB|GSTP1	128	2518|1006|1015|436|2551|1459|2239|2200	0.0055	hsa00982	0.159346
Sub_AD(B)	193	16	KEGG Pathways	Calcium signaling pathway	0.026	GNA11|PDGFRA|ATP2B3|SLC25A31|SLC25A4|CALML3|GNAL|CAMK2D|SLC25A5|VDAC2|ASPH|SLC25A6|MYLK3|CAMK2B|ATP2B1|ATP2A2	128	2341|778|691|760|1255|1345|862|868|1981|1915|2323|2077|1696|1135|1171|316	0.0056	hsa04020	0.158503
Sub_AD(B)	160	14	KEGG Pathways	Hepatocellular carcinoma	0.0276	HMOX1|GSTM2|GSTM5|GSTM3|CDK4|MAP2K2|MAP2K1|GSTM1|NQO1|ARID1A|CTNNB1|GSTP1|TXNRD2|ACTG1	128	2248|2518|1006|1015|2281|1321|595|2551|1114|1858|1621|2200|1198|2365	0.0061	hsa05225	0.155909
Sub_AD(B)	145	13	KEGG Pathways	Retrograde endocannabinoid signaling	0.0299	GNB4|NDUFS3|NDUFA9|NDUFS8|NDUFV1|NDUFV2|NDUFA4|GNAI1|PTGS2|GNAI3|GNG12|NDUFS1|MAPK9	128	1768|2257|1588|2155|1522|1231|2152|1534|1663|1600|1378|2116|1024	0.0067	hsa04723	0.152433
Sub_AD(B)	17	4	KEGG Pathways	Fatty acid biosynthesis	0.0313	ACSL4|ACACB|ACSL1|ACACA	128	577|1864|841|1681	0.0071	hsa00061	0.150446
Sub_AD(B)	17	4	KEGG Pathways	Phenylalanine metabolism	0.0313	MIF|AOC3|MAOA|MAOB	128	355|2296|1459|2239	0.0071	hsa00360	0.150446
Sub_AD(B)	82	9	KEGG Pathways	Complement and coagulation cascades	0.0313	SERPINE1|VTN|C3|PLG|SERPINF2|A2M|SERPINC1|CD59|SERPINB2	128	2062|772|2410|385|1081|1174|1693|1003|1447	0.0071	hsa04610	0.150446
Sub_AD(B)	54	7	KEGG Pathways	Fatty acid metabolism	0.0315	TECR|ACAT1|ACSL4|SCP2|ACSL1|ACADVL|ACACA	128	679|2272|577|877|841|2290|1681	0.0077	hsa01212	0.150169
Sub_AD(B)	114	11	KEGG Pathways	Neurotrophin signaling pathway	0.0315	MAP2K5|MAP2K2|YWHAE|ARHGDIA|CRK|MAP2K1|CALML3|CAMK2D|CAMK2B|CDC42|MAPK9	128	931|1321|1639|1429|2386|595|1345|868|1135|1300|1024	0.0075	hsa04722	0.150169
Sub_AD(B)	98	10	KEGG Pathways	Pancreatic secretion	0.0315	RAB3D|RAB11A|ATP2B3|SLC9A1|BST1|ATP1B3|ATP1A4|PLA2G2A|ATP2B1|ATP2A2	128	1192|424|691|634|1876|1615|661|1201|1171|316	0.0074	hsa04972	0.150169
Sub_AD(B)	182	15	KEGG Pathways	Viral carcinogenesis	0.0315	HIST1H4F|C3|YWHAH|ACTN4|CDK4|YWHAE|YWHAG|YWHAB|HLA-E|YWHAQ|ACTN1|HLA-A|DDX3X|CDC42|RANBP1	128	1888|2410|1339|2320|2281|1639|1456|1537|1207|1342|1483|2101|2533|1300|1240	0.0076	hsa05203	0.150169
Sub_AD(B)	99	10	KEGG Pathways	Chagas disease	0.032	GNA11|SERPINE1|C3|PPP2R1B|CFLAR|CALR|GNAL|GNAI1|GNAI3|MAPK9	128	2341|2062|2410|2506|2350|1237|862|1534|1600|1024	0.0079	hsa05142	0.149485
Sub_AD(B)	29	5	KEGG Pathways	Pentose phosphate pathway	0.0332	ALDOC|PGLS|TALDO1|ALDOA|TKT	128	2110|787|2467|2212|1642	0.0083	hsa00030	0.147886
Sub_AD(B)	29	5	KEGG Pathways	beta-Alanine metabolism	0.0332	AOC3|CNDP2|ALDH9A1|ALDH1B1|ALDH7A1	128	2296|2263|2020|1363|2149	0.0083	hsa00410	0.147886
Sub_AD(B)	100	10	KEGG Pathways	Protein digestion and absorption	0.0332	COL1A1|ATP1B3|COL1A2|COL12A1|DPP4|ATP1A4|COL5A1|COL5A2|MME|SLC1A5	128	1117|1615|1906|481|451|661|1786|859|2530|319	0.0084	hsa04974	0.147886
Sub_AD(B)	187	15	KEGG Pathways	Kaposi sarcoma-associated herpesvirus infection	0.0364	GNB4|C3|CDK4|MAP2K2|RPS27A|MAP2K1|CALML3|CTNNB1|PTGS2|GNG12|HLA-E|HLA-A|UBA52|MAPK9|HCK	128	1768|2410|2281|1321|838|595|1345|1621|1663|1378|1207|2101|2245|1024|715	0.0094	hsa05167	0.14389
Sub_AD(B)	87	9	KEGG Pathways	Cardiac muscle contraction	0.0382	UQCRC1|SLC9A1|ATP1B3|TPM1|ATP1A4|COX4I2|ASPH|CACNA2D3|ATP2A2	128	340|634|1615|1111|661|2191|2323|727|316	0.01	hsa04260	0.141794
Sub_AD(B)	208	16	KEGG Pathways	cAMP signaling pathway	0.0403	LIPE|MAP2K2|ATP2B3|SLC9A1|ATP1B3|MAP2K1|RAC3|CALML3|CAMK2D|GNAI1|ATP1A4|GNAI3|CAMK2B|ATP2B1|MAPK9|ATP2A2	128	1411|1321|691|634|1615|595|1354|1345|868|1534|661|1600|1135|1171|1024|316	0.0107	hsa04024	0.139469
Sub_AD(B)	10	3	KEGG Pathways	Sulfur metabolism	0.0424	SQRDL|PAPSS1|SELENBP1	128	442|922|826	0.0114	hsa00920	0.137263
Sub_AD(B)	122	11	KEGG Pathways	Platelet activation	0.0429	COL1A1|FERMT3|ITGA2|COL1A2|GNAI1|FYN|GNAI3|MYLK3|ITGB1|GNA13|ACTG1	128	1117|1426|2527|1906|1534|2566|1600|1696|1567|796|2365	0.0116	hsa04611	0.136754
Sub_AD(B)	59	7	KEGG Pathways	Long-term depression	0.0429	GNA11|MAP2K2|MAP2K1|PPP2R1B|GNAI1|GNAI3|GNA13	128	2341|1321|595|2506|1534|1600|796	0.0117	hsa04730	0.136754
Sub_AD(B)	74	8	KEGG Pathways	Pertussis	0.0429	C3|PYCARD|CFL2|CALML3|GNAI1|GNAI3|ITGB1|MAPK9	128	2410|526|1609|1345|1534|1600|1567|1024	0.0118	hsa05133	0.136754
Sub_AD(B)	46	6	KEGG Pathways	Valine, leucine and isoleucine degradation	0.046	HSD17B10|HIBADH|ACAT1|ALDH9A1|ALDH1B1|ALDH7A1	128	457|1066|2272|2020|1363|2149	0.0129	hsa00280	0.133724
Sub_AD(B)	125	11	KEGG Pathways	Yersinia infection	0.048	PYCARD|MAP2K2|CRK|MAP2K1|RAC3|FN1|ACTR2|ITGB1|CDC42|MAPK9|ACTG1	128	526|1321|2386|595|1354|1948|2491|1567|1300|1024|2365	0.0136	hsa05135	0.131876

## Sheet: VisAD_P1_KEEG
condition	# background genes	nGenes	category	description	FDR value	genes	network.SUID	nodes.SUID	p-value	term name	transferred FDR value
Vis_AD(P1)	240	51	KEGG Pathways	Parkinson disease	1.24e-16	PSMA4|PSMA3|TUBB1|PSMA2|TUBA4A|EIF2S1|PSMB7|PSMC1|PSMD11|ATP5B|PSMD3|SDHA|VDAC1|PSMB6|PSMA5|RPS27A|UCHL1|ATP5O|PSMB4|TUBA1A|TUBA1C|KIF5B|PSMD1|PSMC5|PSMA8|GNAI2|ENSP00000320295|HSPA5|GNAL|TUBA1B|CAMK2D|GNAI1|PSMB5|PSMD4|GNAI3|PRKACB|PSMA7|GNAS|VDAC2|PSMB2|TXN|TUBAL3|ATP5A1|PSMD14|UBA52|MAPK9|PSMC6|PSMA1|PARK7|VDAC3|NDUFAB1	128	2467|2479|2131|1921|1627|733|337|535|859|1342|1192|1717|913|1555|406|1768|451|421|1135|310|319|2209|2134|952|2593|961|2686|367|1777|1222|1783|874|2317|1018|2191|2665|2503|2047|2374|2092|2008|2149|1348|1498|1264|1846|1765|2263|2674|883|1810	3.7e-19	hsa05012	1.59066
Vis_AD(P1)	130	38	KEGG Pathways	Ribosome	3.02e-16	RPL18A|RPS12|RPS11|RPS27A|RPS9|RPL15|RPS15A|RPLP2|RPS27L|RPS7|RPL7|RPS2|RPS21|RPL27A|RPS17|RPSA|RPL22|RPL12|RPL5|RPL10A|RPL11|RPS6|RPL24|RPL14|RPS8|UBA52|RPS18|RPS24|RPL30|RPS20|RPS25|RPL18|RPLP0|RPL36|RPL27|RPS19|RPS28|RPS5	128	2035|1126|667|1768|2728|1114|1534|2347|970|2302|1594|1465|643|2482|1711|1648|1573|2056|1828|1714|1480|2680|1636|2494|1273|1264|1819|2395|1984|1489|2458|2158|943|1663|2125|724|2731|1144	1.8e-18	hsa03010	1.552
Vis_AD(P1)	265	50	KEGG Pathways	Prion disease	6.76e-15	PSMA4|MAPK1|PSMA3|TUBB1|CSNK2A1|PSMA2|TUBA4A|EIF2S1|PSMB7|PSMC1|PSMD11|ATP5B|MAPK3|PSMD3|SDHA|VDAC1|SOD1|PSMB6|PSMA5|ATP5O|PSMB4|TUBA1A|TUBA1C|KIF5B|PSMD1|HSPA6|PSMC5|PSMA8|ENSP00000320295|HSPA5|TUBA1B|CAV1|PSMB5|PSMD4|PRKACB|PSMA7|VDAC2|PSMB2|HSPA1L|TUBAL3|HSPA2|PPP3CA|ATP5A1|PSMD14|MAPK9|PSMC6|PSMA1|VDAC3|HSPA8|NDUFAB1	128	2467|775|2479|2131|1426|1921|1627|733|337|535|859|1342|2155|1192|1717|913|1702|1555|406|421|1135|310|319|2209|2134|2233|952|2593|2686|367|1222|1111|2317|1018|2665|2503|2374|2092|583|2149|1108|1255|1348|1498|1846|1765|2263|883|1102|1810	6.03e-17	hsa05020	1.41701
Vis_AD(P1)	43	21	KEGG Pathways	Proteasome	2.36e-12	PSMA4|PSMA3|PSMA2|PSMB7|PSMC1|PSMD11|PSMD3|PSMB6|PSMA5|PSMB4|PSME3|PSMD1|PSMC5|PSMA8|PSMB5|PSMD4|PSMA7|PSMB2|PSMD14|PSMC6|PSMA1	128	2467|2479|1921|337|535|859|1192|1555|406|1135|313|2134|952|2593|2317|1018|2503|2092|1498|1765|2263	2.81e-14	hsa03050	1.16271
Vis_AD(P1)	165	35	KEGG Pathways	Protein processing in endoplasmic reticulum	1.06e-11	SEC61B|RPN2|DAD1|LMAN1|DNAJB1|EIF2S1|ERP29|STT3B|RPN1|HSP90B1|LMAN2|SEC23A|HSPA6|HSPH1|HSPA5|HSP90AA1|SEC23B|GANAB|SEC24C|RAD23B|SEC63|HSP90AB1|SAR1A|HSPA1L|RRBP1|CKAP4|STT3A|HSPA2|SAR1B|BCAP31|MAPK9|HSPA8|CRYAB|PRKCSH|HYOU1	128	2401|1525|1381|2119|2173|733|787|544|1219|1225|1501|1477|2233|2029|367|1723|2602|751|1873|2626|2257|889|2065|583|1042|940|2464|1108|2083|2218|1846|1102|760|2026|1060	1.57e-13	hsa04141	1.09747
Vis_AD(P1)	352	51	KEGG Pathways	Amyotrophic lateral sclerosis	1.87e-11	PSMA4|PSMA3|TUBB1|NEFM|PSMA2|CAT|TUBA4A|EIF2S1|PRPH|PSMB7|PSMC1|PSMD11|ATP5B|PSMD3|SDHA|VDAC1|SOD1|PSMB6|PSMA5|RAB5A|ATP5O|PSMB4|RAB8A|TUBA1A|TUBA1C|KIF5B|PSMD1|PSMC5|PSMA8|NEFH|ENSP00000320295|HSPA5|SRSF7|TUBA1B|HNRNPA2B1|PSMB5|TPR|PSMD4|ACTR1A|PSMA7|ANXA7|PSMB2|TUBAL3|PPP3CA|ATP5A1|PSMD14|ANXA11|PSMC6|PSMA1|NDUFAB1|NEFL	128	2467|2479|2131|1999|1921|2407|1627|733|2440|337|535|859|1342|1192|1717|913|1702|1555|406|2230|421|1135|1816|310|319|2209|2134|952|2593|2272|2686|367|2428|1222|2623|2317|2194|1018|1174|2503|391|2092|2149|1255|1348|1498|745|1765|2263|1810|1378	3.33e-13	hsa05014	1.07282
Vis_AD(P1)	1447	120	KEGG Pathways	Metabolic pathways	1.37e-10	PYGM|HSD17B10|ASNS|C12orf5|PLOD1|ADH1A|NANS|TECR|MIF|ATP12A|GSR|GAPDHS|NAMPT|PLOD3|NAGLU|ALDOC|CMAS|SPR|ATIC|RPN2|CAT|AKR1D1|GOT2|DAD1|PGLS|GNS|XYLT1|HEXB|ATP5B|P4HA1|CPOX|SDHA|PAPSS1|AMDHD1|HEXA|LDHAL6A|AKR1B1|ATP5O|CBR1|CBR3|ATP5J2|GNPDA2|STT3B|RPN1|HPRT1|CHSY3|MAT2A|FASN|PGK2|GLB1|GRHPR|SGSH|AHCYL2|GLS|GYS1|NQO1|TALDO1|IDH2|ALDH1A3|SHMT2|DLST|NME1|UGP2|ACSL4|PKLR|GANAB|PRDX6|AK2|DHCR7|GFPT1|CO…	128	655|1549|2389|2740|1936|1012|1147|1687|1474|1300|1861|1441|622|1486|1138|2473|2722|1891|634|1525|2407|2443|709|1381|547|523|1201|1543|1342|1207|691|1717|1807|2611|1669|931|739|421|1888|1849|436|1567|544|1219|2515|2635|1609|403|1645|1183|1369|2647|2188|1942|2617|1909|1390|1924|2116|1024|2656|769|1336|1633|2599|751|2242|1843|2251|1261|1996|817|1798|2104|2197|1168|1015|847|2185|2074|796|340|1510|688…	2.86e-12	hsa01100	0.986328
Vis_AD(P1)	298	44	KEGG Pathways	Huntington disease	3.48e-10	PSMA4|PSMA3|TUBB1|PSMA2|TUBA4A|PSMB7|PSMC1|PSMD11|ATP5B|AP2S1|PSMD3|SDHA|VDAC1|SOD1|PSMB6|PSMA5|ATP5O|PSMB4|AP2M1|TUBA1A|TUBA1C|KIF5B|PSMD1|PSMC5|PSMA8|ENSP00000320295|TUBA1B|AP2A1|PSMB5|PSMD4|ACTR1A|PSMA7|VDAC2|PSMB2|TUBAL3|ATP5A1|PSMD14|MAPK9|PSMC6|PSMA1|VDAC3|NDUFAB1|CLTC|AP2B1	128	2467|2479|2131|1921|1627|337|535|859|1342|2137|1192|1717|913|1702|1555|406|421|1135|2341|310|319|2209|2134|952|2593|2686|1222|1318|2317|1018|1174|2503|2374|2092|2149|1348|1498|1846|1765|2263|883|1810|1585|1978	8.29e-12	hsa05016	0.945842
Vis_AD(P1)	241	39	KEGG Pathways	Endocytosis	4.21e-10	PSD|RAB35|PDGFRA|ARPC1A|AP2S1|EHD2|RAB10|SH3GL1|RAB5A|FGFR4|AP2M1|ARPC5|ARPC2|VPS35|RAB8A|ARF4|KIF5B|HSPA6|EEA1|CAV1|AP2A1|RAB5B|CAPZA2|RAB4A|VPS26A|HSPA1L|HLA-C|HSPA2|HLA-A|CDC42|ARPC4|ARPC1B|RHOA|PDCD6IP|HSPA8|RAB5C|EHD1|CLTC|AP2B1	128	2632|2704|538|2032|2137|2179|1651|619|2230|772|2341|1837|1561|964|1816|1930|2209|2233|2491|1111|1318|1918|1522|1789|361|583|1618|1108|1195|766|898|1654|2380|1546|1102|2743|1036|1585|1978	1.13e-11	hsa04144	0.937572
Vis_AD(P1)	355	46	KEGG Pathways	Alzheimer disease	4.87e-09	PSMA4|HSD17B10|MAPK1|PSMA3|TUBB1|CSNK2A1|PSMA2|TUBA4A|APOE|EIF2S1|PSMB7|PSMC1|PSMD11|ATP5B|MAPK3|PSMD3|SDHA|VDAC1|PSMB6|PSMA5|ATP5O|PSMB4|TUBA1A|TUBA1C|KIF5B|PSMD1|PSMC5|PSMA8|ENSP00000320295|TUBA1B|RTN4|PSMB5|PSMD4|PSMA7|VDAC2|PSMB2|TUBAL3|PPP3CA|ATP5A1|PSMD14|MAPK9|PSMC6|PSMA1|VDAC3|ATP2A2|NDUFAB1	128	2467|1549|775|2479|2131|1426|1921|1627|985|733|337|535|859|1342|2155|1192|1717|913|1555|406|421|1135|310|319|2209|2134|952|2593|2686|1222|1420|2317|1018|2503|2374|2092|2149|1255|1348|1498|1846|1765|2263|883|316|1810	1.45e-10	hsa05010	0.831247
Vis_AD(P1)	133	27	KEGG Pathways	Estrogen signaling pathway	6.83e-09	KRT14|KRT20|MAPK1|MMP2|KRT13|KRT9|KRT15|MAPK3|KRT10|HSP90B1|KRT27|KRT28|KRT17|HSPA6|KRT25|GNAI2|HSP90AA1|GNAI1|KRT19|GNAI3|PRKACB|GNAS|HSP90AB1|HSPA1L|KRT18|HSPA2|HSPA8	128	1447|1444|775|1990|1852|1927|1822|2155|1960|1225|1363|628|1072|2233|949|961|1723|874|2164|2191|2665|2047|889|583|1537|1108|1102	2.24e-10	hsa04915	0.816558
Vis_AD(P1)	70	19	KEGG Pathways	Bacterial invasion of epithelial cells	5.13e-08	VCL|ARPC1A|SEPT11|ITGA5|ARPC5|ARPC2|CRK|CTNNA1|CAV1|RHOG|SEPT6|SEPT8|ITGB1|CDC42|ARPC4|ARPC1B|SEPT9|RHOA|CLTC	128	1066|2032|1393|349|1837|1561|1345|1780|1111|850|325|571|2170|766|898|1654|2227|2380|1585	1.83e-09	hsa05100	0.728988
Vis_AD(P1)	209	32	KEGG Pathways	Regulation of actin cytoskeleton	7e-08	VCL|MAPK1|RRAS2|PDGFRA|ITGAV|ARPC1A|MAPK3|PPP1R12C|IQGAP1|GNA12|FGFR4|ITGA5|ARPC5|ARPC2|ITGB5|ITGA2|CRK|F2|PPP1CA|PPP1CC|MYLK|MYH10|EZR|ACTN1|ITGB1|CDC42|ARPC4|ARPC1B|RHOA|GNA13|MYH14|CYFIP1	128	1066|775|358|538|2710|2032|2155|2485|511|895|772|349|1837|1561|2383|2719|1345|601|2041|835|1864|598|2518|853|2170|766|898|1654|2380|1735|2584|922	2.71e-09	hsa04810	0.71549
Vis_AD(P1)	65	18	KEGG Pathways	Glycolysis / Gluconeogenesis	8.98e-08	ADH1A|GAPDHS|ALDOC|LDHAL6A|PGK2|PKLR|PGAM1|AKR1A1|PGK1|ALDH1B1|PFKP|PGM2|ALDOA|LDHB|HK1|ADH7|ADH1C|LDHC	128	1012|1441|2473|931|1645|2599|2185|340|688|2044|2746|748|2551|2275|2437|826|1726|1153	3.74e-09	hsa00010	0.704672
Vis_AD(P1)	135	25	KEGG Pathways	Spinocerebellar ataxia	1.2e-07	PSMA4|PSMA3|PSMA2|PSMB7|PSMC1|PSMD11|PSMD3|VDAC1|PSMB6|PSMA5|PSMB4|PSMD1|PSMC5|PSMA8|PSMB5|PSMD4|PSMA7|VDAC2|PSMB2|PSMD14|MAPK9|PSMC6|PSMA1|VDAC3|ATP2A2	128	2467|2479|1921|337|535|859|1192|913|1555|406|1135|2134|952|2593|2317|1018|2503|2374|2092|1498|1846|1765|2263|883|316	5.36e-09	hsa05017	0.692082
Vis_AD(P1)	117	22	KEGG Pathways	Carbon metabolism	7.29e-07	ALDOC|CAT|GOT2|PGLS|SDHA|PGK2|TALDO1|IDH2|SHMT2|DLST|PKLR|ECHS1|PGAM1|PGK1|PSAT1|HADHA|PFKP|ALDOA|IDH1|TKT|HK1|H6PD	128	2473|2407|709|547|1717|1645|1390|1924|1024|2656|2599|2197|2185|688|442|673|2746|2551|1003|2215|2437|2521	3.47e-08	hsa01200	0.613727
Vis_AD(P1)	187	28	KEGG Pathways	Pathogenic Escherichia coli infection	8e-07	MAPK1|TUBB1|TUBA4A|ARPC1A|MAPK3|GNA12|ARPC5|ARPC2|TUBA1A|TUBA1C|F2|NCL|ENSP00000320295|TUBA1B|SEC24C|MYH10|EZR|ARHGEF11|TUBAL3|ITGB1|CDC42|ARPC4|ARPC1B|MAPK9|RHOA|GNA13|MYH14|CYFIP1	128	775|2131|1627|2032|2155|895|1837|1561|310|319|601|2152|2686|1222|1873|598|2518|1705|2149|2170|766|898|1654|1846|2380|1735|2584|922	4.05e-08	hsa05130	0.609691
Vis_AD(P1)	69	17	KEGG Pathways	Central carbon metabolism in cancer	8.21e-07	C12orf5|MAPK1|FLT3|PDGFRA|SLC7A5|MAPK3|LDHAL6A|KIT|GLS|IDH2|PGAM1|PFKP|LDHB|IDH1|HK1|LDHC|SLC1A5	128	2740|775|2716|538|1600|2155|931|697|1942|1924|2185|2746|2275|1003|2437|1153|322	4.4e-08	hsa05230	0.608566
Vis_AD(P1)	156	25	KEGG Pathways	Tight junction	1.19e-06	YBX3|VASP|TUBA4A|ACTR3B|RAB8A|TUBA1A|TUBA1C|HSPA4|RAB8B|BVES|PPP2R2A|TUBA1B|MYH10|EZR|PRKACB|TUBAL3|ACTN1|ITGB1|MAP3K1|CDC42|MAPK9|RHOA|PPP2CA|MYL6B|MYH14	128	2707|1405|1627|2053|1816|310|319|868|1063|1621|832|1222|598|2518|2665|2149|853|2170|1057|766|1846|2380|1603|1237|2584	6.72e-08	hsa04530	0.592445
Vis_AD(P1)	73	17	KEGG Pathways	Biosynthesis of amino acids	1.49e-06	ASNS|ALDOC|GOT2|MAT2A|PGK2|TALDO1|IDH2|SHMT2|PKLR|PGAM1|ALDH18A1|PGK1|PSAT1|PFKP|ALDOA|IDH1|TKT	128	2389|2473|709|1609|1645|1390|1924|1024|2599|2185|796|688|442|2746|2551|1003|2215	8.89e-08	hsa01230	0.582681
Vis_AD(P1)	87	18	KEGG Pathways	Gap junction	2.81e-06	GNA11|MAPK1|TUBB1|TUBA4A|PDGFRA|MAPK3|TUBA1A|TUBA1C|GNAI2|ENSP00000320295|TUBA1B|GNAI1|GNAI3|PRKACB|GNAS|PRKG1|TUBAL3|CDK1	128	2590|775|2131|1627|538|2155|310|319|961|2686|1222|874|2191|2665|2047|1354|2149|2644	1.75e-07	hsa04540	0.555129
Vis_AD(P1)	122	21	KEGG Pathways	Platelet activation	4.01e-06	MAPK1|COL1A1|VASP|MAPK3|ITGA2|COL1A2|COL3A1|F2|GNAI2|PPP1CA|PPP1CC|GNAI1|MYLK|PTGS1|GNAI3|PRKACB|GNAS|PRKG1|ITGB1|RHOA|GNA13	128	775|1915|1405|2155|2719|2362|1693|601|961|2041|835|874|1864|817|2191|2665|2047|1354|2170|2380|1735	2.63e-07	hsa04611	0.539686
Vis_AD(P1)	162	24	KEGG Pathways	cGMP-PKG signaling pathway	6.47e-06	GNA11|MAPK1|VASP|MAPK3|ATP2B3|VDAC1|GNA12|GNAI2|PPP1CA|PPP1CC|GNAI1|MYLK|ATP1A2|ATP1A4|GNAI3|VDAC2|PRKG1|PPP3CA|RHOA|GNA13|VDAC3|ATP2A2|ATP1A3|ATP1A1	128	2590|775|1405|2155|481|913|895|961|2041|835|874|1864|2236|469|2191|2374|1354|1255|2380|1735|883|316|718|838	4.43e-07	hsa04022	0.51891
Vis_AD(P1)	142	22	KEGG Pathways	Phagosome	9.51e-06	TUBB1|SEC61B|C3|TUBA4A|ITGAV|RAB5A|ITGA5|ITGB5|ITGA2|TUBA1A|TUBA1C|EEA1|ENSP00000320295|LAMP1|TUBA1B|RAB5B|STX12|HLA-C|TUBAL3|ITGB1|HLA-A|RAB5C	128	2131|2401|1366|1627|2710|2230|349|2383|2719|310|319|2491|2686|1249|1222|1918|1213|1618|2149|2170|1195|2743	6.8e-07	hsa04145	0.502182
Vis_AD(P1)	218	28	KEGG Pathways	Shigellosis	9.51e-06	VCL|MAPK1|C3|ARPC1A|MAPK3|SEPT11|VDAC1|RPS27A|ITGA5|ARPC5|ARPC2|CRK|UBE2N|SEPT6|SEPT8|ACTN1|CAST|ITGB1|CDC42|UBA52|ARPC4|ARPC1B|SEPT9|MAPK9|CD44|RHOA|HK1|UBE2V2	128	1066|775|1366|2032|2155|1393|913|1768|349|1837|1561|1345|607|325|571|853|2326|2170|766|1264|898|1654|2227|1846|820|2380|2437|1198	6.89e-07	hsa05131	0.502182
Vis_AD(P1)	196	26	KEGG Pathways	Proteoglycans in cancer	1.28e-05	DCN|MAPK1|MMP2|DDX5|COL1A1|RRAS2|ITGAV|MAPK3|PPP1R12C|KDR|IQGAP1|ITGA5|ITGB5|ITGA2|COL1A2|PPP1CA|CAV1|CAMK2D|PPP1CC|EZR|PRKACB|RPS6|ITGB1|CDC42|CD44|RHOA	128	616|775|1990|1453|1915|358|2710|2155|2485|397|511|349|2383|2719|2362|2041|1111|1783|835|2518|2665|2680|2170|766|820|2380	9.93e-07	hsa05205	0.489279
Vis_AD(P1)	198	26	KEGG Pathways	Focal adhesion	1.47e-05	VCL|MAPK1|COL1A1|VASP|PDGFRA|ITGAV|MAPK3|PPP1R12C|KDR|TNC|COL6A5|ITGA5|ITGB5|ITGA2|COL1A2|CRK|ZYX|PPP1CA|CAV1|PPP1CC|MYLK|ACTN1|ITGB1|CDC42|MAPK9|RHOA	128	1066|775|1915|1405|538|2710|2155|2485|397|1039|1075|349|2383|2719|2362|1345|2737|2041|1111|835|1864|853|2170|766|1846|2380	1.18e-06	hsa04510	0.483268
Vis_AD(P1)	53	12	KEGG Pathways	Endocrine and other factor-regulated calcium reabsorption	0.00011	AP2S1|ATP2B3|AP2M1|AP2A1|ATP1A2|ATP1A4|PRKACB|GNAS|ATP1A3|ATP1A1|CLTC|AP2B1	128	2137|481|2341|1318|2236|469|2665|2047|718|838|1585|1978	8.93e-06	hsa04961	0.395861
Vis_AD(P1)	160	21	KEGG Pathways	RNA transport	0.00014	EEF1A2|EIF2S1|EIF4A3|PABPC3|KPNB1|EIF4A1|PAIP1|PABPC1|EIF4A2|EEF1A1|EIF3B|TPR|EIF3A|EIF2S2|XPO1|STRAP|EIF4G1|EIF3F|EIF4G2|RAN|CYFIP1	128	2332|733|1597|427|2014|982|1438|556|346|2425|1021|2194|508|1762|1150|640|1282|1315|1606|670|922	1.24e-05	hsa03013	0.385387
Vis_AD(P1)	46	11	KEGG Pathways	Amino sugar and nucleotide sugar metabolism	0.00015	NANS|CMAS|HEXB|HEXA|GNPDA2|UGP2|GFPT1|UAP1|PGM2|HK1|PGM3	128	1147|2722|1543|1669|1567|1336|1261|2104|748|2437|1951	1.35e-05	hsa00520	0.382391
Vis_AD(P1)	209	24	KEGG Pathways	Salmonella infection	0.00025	RALA|MAPK1|ARPC1A|MAPK3|RAB5A|ARPC5|ARPC2|HSP90B1|GCC2|HSP90AA1|RHOG|RAB5B|ACBD3|S100A10|HSP90AB1|TXN|CDC42|ARPC4|ARPC1B|MAPK9|RHOA|RAB5C|CYFIP1|VPS11	128	1459|775|2032|2155|2230|1837|1561|1225|1786|1723|850|1918|2455|1906|889|2008|766|898|1654|1846|2380|2743|922|2224	2.31e-05	hsa05132	0.360206
Vis_AD(P1)	147	19	KEGG Pathways	Adrenergic signaling in cardiomyocytes	0.0004	MAPK1|MAPK3|ATP2B3|GNAI2|PPP2R2A|PPP1CA|CAMK2D|PPP1CC|GNAI1|ATP1A2|ATP1A4|GNAI3|PRKACB|GNAS|MYL3|PPP2CA|ATP2A2|ATP1A3|ATP1A1	128	775|2155|481|961|832|2041|1783|835|874|2236|469|2191|2665|2047|1423|1603|316|718|838	3.84e-05	hsa04261	0.339794
Vis_AD(P1)	86	14	KEGG Pathways	Staphylococcus aureus infection	0.00045	KRT14|KRT20|C3|KRT13|KRT9|KRT15|KRT10|KRT27|KRT28|KRT17|KRT25|KRT19|KRT18|C4A	128	1447|1444|1366|1852|1927|1822|1960|1363|628|1072|949|2164|1537|844	4.4e-05	hsa05150	0.334679
Vis_AD(P1)	29	8	KEGG Pathways	Pentose phosphate pathway	0.00087	ALDOC|PGLS|TALDO1|PFKP|PGM2|ALDOA|TKT|H6PD	128	2473|547|1390|2746|748|2551|2215|2521	8.76e-05	hsa00030	0.306048
Vis_AD(P1)	132	17	KEGG Pathways	Spliceosome	0.00095	DDX5|EIF4A3|CCDC12|PCBP1|HSPA6|HNRNPM|SRSF7|RBMX|HSPA1L|SRSF2|HSPA2|PRPF40A|SNRPB|HSPA8|PUF60|HNRNPC|HNRNPCL1	128	1453|1597|1804|1462|2233|1678|2428|955|583|2578|1108|382|2005|1102|2311|1495|637	0.0001	hsa03040	0.302228
Vis_AD(P1)	106	15	KEGG Pathways	HIF-1 signaling pathway	0.00095	MAPK1|ALDOC|TCEB2|MAPK3|LDHAL6A|PGK2|CAMK2D|PGK1|RPS6|PFKP|ALDOA|LDHB|HK1|LDHC|TCEB1	128	775|2473|1696|2155|931|1645|1783|688|2680|2746|2551|2275|2437|1153|1876	9.95e-05	hsa04066	0.302228
Vis_AD(P1)	59	11	KEGG Pathways	Long-term depression	0.00095	GNA11|MAPK1|MAPK3|GNA12|GNAI2|GNAI1|GNAI3|GNAS|PRKG1|GNA13|PPP2CA	128	2590|775|2155|895|961|874|2191|2047|1354|1735|1603	9.89e-05	hsa04730	0.302228
Vis_AD(P1)	133	17	KEGG Pathways	Vascular smooth muscle contraction	0.00097	GNA11|MAPK1|MAPK3|PPP1R12C|GNA12|PPP1CA|PPP1CC|MYLK|MYH10|ARHGEF11|PRKACB|GNAS|PRKG1|RHOA|GNA13|MYL6B|MYH14	128	2590|775|2155|2485|895|2041|835|1864|598|1705|2665|2047|1354|2380|1735|1237|2584	0.00011	hsa04270	0.301323
Vis_AD(P1)	73	12	KEGG Pathways	Gastric acid secretion	0.0012	GNAI2|CAMK2D|GNAI1|MYLK|ATP1A2|EZR|ATP1A4|GNAI3|PRKACB|GNAS|ATP1A3|ATP1A1	128	961|1783|874|1864|2236|2518|469|2191|2665|2047|718|838	0.00014	hsa04971	0.292082
Vis_AD(P1)	74	12	KEGG Pathways	Pertussis	0.0013	MAPK1|IRF1|C3|MAPK3|ITGA5|GNAI2|GNAI1|GNAI3|ITGB1|MAPK9|C4A|RHOA	128	775|2386|1366|2155|349|961|874|2191|2170|1846|844|2380	0.00016	hsa05133	0.288606
Vis_AD(P1)	63	11	KEGG Pathways	Antigen processing and presentation	0.0014	PSME3|HSPA4|HSPA6|HSPA5|HSP90AA1|HSP90AB1|HSPA1L|HLA-C|HSPA2|HLA-A|HSPA8	128	313|868|2233|367|1723|889|583|1618|1108|1195|1102	0.00017	hsa04612	0.285387
Vis_AD(P1)	126	16	KEGG Pathways	Lysosome	0.0015	CTSZ|NAGLU|CTSC|AP3B1|GNS|HEXB|HEXA|TPP1|GLB1|SGSH|LAMP1|ASAH1|PSAP|PPT1|NPC2|CLTC	128	2122|1138|1330|1582|523|1543|1669|2269|1183|2647|1249|814|928|997|2527|1585	0.00018	hsa04142	0.282391
Vis_AD(P1)	128	16	KEGG Pathways	Dopaminergic synapse	0.0017	GNB4|KIF5B|GNAI2|PPP2R2A|PPP1CA|GNAL|CAMK2D|PPP1CC|GNAI1|COMT|GNAI3|PRKACB|GNAS|PPP3CA|MAPK9|PPP2CA	128	2284|2209|961|832|2041|1777|1783|835|874|1996|2191|2665|2047|1255|1846|1603	0.00022	hsa04728	0.276955
Vis_AD(P1)	44	9	KEGG Pathways	Aminoacyl-tRNA biosynthesis	0.0018	RARS|NARS|AARS|DARS|WARS|EPRS|YARS|VARS|HARS	128	1006|871|352|2290|502|1798|2098|625|1903	0.00023	hsa00970	0.274473
Vis_AD(P1)	55	10	KEGG Pathways	Legionellosis	0.0018	EEF1A2|C3|HSPA6|EEF1G|EEF1A1|SAR1A|HSPA1L|HSPA2|SAR1B|HSPA8	128	2332|1366|2233|499|2425|2065|583|1108|2083|1102	0.00024	hsa05134	0.274473
Vis_AD(P1)	517	40	KEGG Pathways	Pathways in cancer	0.002	RALA|GNA11|MAPK1|MMP2|GNB4|TFG|POLK|FLT3|PDGFRA|ITGAV|TCEB2|MAPK3|GNA12|KIT|FGFR4|ITGA2|HSP90B1|CRK|CTNNA1|F2|GNAI2|NQO1|HSP90AA1|CAMK2D|GNAI1|TPR|ARHGEF11|GSTO1|GNAI3|PRKACB|GNAS|HSP90AB1|ITGB1|MGST1|GSTP1|CDC42|MAPK9|RHOA|GNA13|TCEB1	128	1459|2590|775|1990|2284|484|2608|2716|538|2710|1696|2155|895|697|772|2719|1225|1345|1780|601|961|1909|1723|1783|874|2194|1705|1015|2191|2665|2047|889|2170|2548|2542|766|1846|2380|1735|1876	0.00028	hsa05200	0.269897
Vis_AD(P1)	19	6	KEGG Pathways	Glycosaminoglycan degradation	0.0027	NAGLU|GNS|HEXB|HEXA|GLB1|SGSH	128	1138|523|1543|1669|1183|2647	0.00037	hsa00531	0.256864
Vis_AD(P1)	109	14	KEGG Pathways	Leukocyte transendothelial migration	0.0029	VCL|MMP2|VASP|CTNNA1|GNAI2|GNAI1|EZR|GNAI3|ACTN1|ITGB1|PTK2B|CTNND1|CDC42|RHOA	128	1066|1990|1405|1780|961|874|2518|2191|853|2170|1231|676|766|2380	0.00041	hsa04670	0.25376
Vis_AD(P1)	100	13	KEGG Pathways	Protein digestion and absorption	0.004	COL1A1|COL6A5|COL1A2|COL3A1|COL12A1|ATP1A2|ATP1A4|COL5A1|COL5A2|SLC3A2|SLC1A5|ATP1A3|ATP1A1	128	1915|1075|2362|1693|1579|2236|469|1045|577|2143|322|718|838	0.00059	hsa04974	0.239794
Vis_AD(P1)	100	13	KEGG Pathways	Amoebiasis	0.004	GNA11|VCL|COL1A1|PRDX1|RAB5A|COL1A2|COL3A1|GNAL|RAB5B|PRKACB|GNAS|ACTN1|RAB5C	128	2590|1066|1915|1540|2230|2362|1693|1777|1918|2665|2047|853|2743	0.00059	hsa05146	0.239794
Vis_AD(P1)	42	8	KEGG Pathways	Fatty acid degradation	0.0051	ADH1A|ACSL4|ECHS1|ALDH1B1|HADHA|ADH7|ACSL1|ADH1C	128	1012|1633|2197|2044|673|826|565|1726	0.00077	hsa00071	0.229243
Vis_AD(P1)	90	12	KEGG Pathways	Fc gamma R-mediated phagocytosis	0.0051	MAPK1|VASP|ARPC1A|MAPK3|ARPC5|ARPC2|CRK|CDC42|ARPC4|ARPC1B|HCK|MARCKS	128	775|1405|2032|2155|1837|1561|1345|766|898|1654|1708|1030	0.00078	hsa04666	0.229243
Vis_AD(P1)	23	6	KEGG Pathways	Protein export	0.0055	SEC61B|SRP9|SRP68|HSPA5|SEC63|SEC11A	128	2401|712|1699|367|2257|472	0.00087	hsa03060	0.225964
Vis_AD(P1)	133	15	KEGG Pathways	Insulin signaling pathway	0.0056	PYGM|MAPK1|MAPK3|PRKAR2A|CRK|FASN|GYS1|PPP1CA|PKLR|PPP1CC|PRKACB|RPS6|PRKAR1A|MAPK9|HK1	128	655|775|2155|886|1345|403|2617|2041|2599|835|2665|2680|2461|1846|2437	0.00089	hsa04910	0.225181
Vis_AD(P1)	67	10	KEGG Pathways	Adherens junction	0.0059	VCL|MAPK1|CSNK2A1|MAPK3|IQGAP1|CTNNA1|ACTN1|CTNND1|CDC42|RHOA	128	1066|775|1426|2155|511|1780|853|676|766|2380	0.00097	hsa04520	0.222915
Vis_AD(P1)	149	16	KEGG Pathways	Oxytocin signaling pathway	0.0059	MAPK1|MAPK3|PPP1R12C|EEF2|GNAI2|PPP1CA|CAMK2D|PPP1CC|GNAI1|MYLK|GNAI3|PRKACB|GNAS|PPP3CA|RHOA|MYL6B	128	775|2155|2485|1729|961|2041|1783|835|874|1864|2191|2665|2047|1255|2380|1237	0.00099	hsa04921	0.222915
Vis_AD(P1)	69	10	KEGG Pathways	Metabolism of xenobiotics by cytochrome P450	0.007	ADH1A|AKR7A2|CBR1|CBR3|GSTO1|AKR1C1|MGST1|GSTP1|ADH7|ADH1C	128	1012|2278|1888|1849|1015|649|2548|2542|826|1726	0.0012	hsa00980	0.21549
Vis_AD(P1)	25	6	KEGG Pathways	Fatty acid elongation	0.0073	TECR|ECHS1|THEM5|ACOT7|HADHA|PPT1	128	1687|2197|1900|610|673|997	0.0013	hsa00062	0.213668
Vis_AD(P1)	218	20	KEGG Pathways	Human cytomegalovirus infection	0.0085	GNA11|MAPK1|GNB4|PDGFRA|ITGAV|MAPK3|GNA12|CRK|GNAI2|GNAI1|ARHGEF11|GNAI3|PRKACB|GNAS|HLA-C|PPP3CA|HLA-A|PTK2B|RHOA|GNA13	128	2590|775|2284|538|2710|2155|895|1345|961|874|1705|2191|2665|2047|1618|1255|1195|1231|2380|1735	0.0015	hsa05163	0.207058
Vis_AD(P1)	99	12	KEGG Pathways	Chagas disease	0.0091	GNA11|MAPK1|C3|MAPK3|GNAI2|PPP2R2A|GNAL|GNAI1|GNAI3|GNAS|MAPK9|PPP2CA	128	2590|775|1366|2155|961|832|1777|874|2191|2047|1846|1603	0.0016	hsa05142	0.204096
Vis_AD(P1)	49	8	KEGG Pathways	Cysteine and methionine metabolism	0.0102	GOT2|LDHAL6A|MAT2A|AHCYL2|PSAT1|MTAP|LDHB|LDHC	128	709|931|1609|2188|442|2671|2275|1153	0.0019	hsa00270	0.19914
Vis_AD(P1)	38	7	KEGG Pathways	Various types of N-glycan biosynthesis	0.0103	RPN2|DAD1|HEXB|HEXA|STT3B|RPN1|STT3A	128	1525|1381|1543|1669|544|1219|2464	0.0019	hsa00513	0.198716
Vis_AD(P1)	208	19	KEGG Pathways	cAMP signaling pathway	0.0103	MAPK1|RRAS2|MAPK3|ATP2B3|GNAI2|PPP1CA|CAMK2D|PPP1CC|GNAI1|ATP1A2|ATP1A4|GNAI3|PRKACB|GNAS|MAPK9|RHOA|ATP2A2|ATP1A3|ATP1A1	128	775|358|2155|481|961|2041|1783|835|874|2236|469|2191|2665|2047|1846|2380|316|718|838	0.002	hsa04024	0.198716
Vis_AD(P1)	88	11	KEGG Pathways	ECM-receptor interaction	0.0103	COL1A1|ITGAV|TNC|COL6A5|ITGA5|ITGB5|ITGA2|COL1A2|AGRN|ITGB1|CD44	128	1915|2710|1039|1075|349|2383|2719|2362|2734|2170|820	0.002	hsa04512	0.198716
Vis_AD(P1)	74	10	KEGG Pathways	Thyroid hormone synthesis	0.0103	GSR|ALB|HSP90B1|HSPA5|ATP1A2|ATP1A4|PRKACB|GNAS|ATP1A3|ATP1A1	128	1861|1744|1225|367|2236|469|2665|2047|718|838	0.0019	hsa04918	0.198716
Vis_AD(P1)	101	12	KEGG Pathways	Glucagon signaling pathway	0.0103	PYGM|LDHAL6A|GYS1|CAMK2D|PRKACB|PGAM1|GNAS|PFKP|PPP3CA|LDHB|PRMT1|LDHC	128	655|931|2617|1783|2665|2185|2047|2746|1255|2275|490|1153	0.0019	hsa04922	0.198716
Vis_AD(P1)	130	14	KEGG Pathways	Fluid shear stress and atherosclerosis	0.0103	MMP2|ITGAV|KDR|HSP90B1|NQO1|HSP90AA1|CAV1|GSTO1|HSP90AB1|TXN|MGST1|GSTP1|MAPK9|RHOA	128	1990|2710|397|1225|1909|1723|1111|1015|889|2008|2548|2542|1846|2380	0.0019	hsa05418	0.198716
Vis_AD(P1)	89	11	KEGG Pathways	GnRH signaling pathway	0.0108	GNA11|MAPK1|MMP2|MAPK3|CAMK2D|PRKACB|GNAS|PTK2B|MAP3K1|CDC42|MAPK9	128	2590|775|1990|2155|1783|2665|2047|1231|1057|766|1846	0.0022	hsa04912	0.196658
Vis_AD(P1)	103	12	KEGG Pathways	Parathyroid hormone synthesis, secretion and action	0.0108	GNA11|MAPK1|MAPK3|GNA12|GNAI2|GNAI1|ARHGEF11|GNAI3|PRKACB|GNAS|RHOA|GNA13	128	2590|775|2155|895|961|874|1705|2191|2665|2047|2380|1735	0.0022	hsa04928	0.196658
Vis_AD(P1)	76	10	KEGG Pathways	Arrhythmogenic right ventricular cardiomyopathy	0.0109	ITGAV|ITGA5|ITGB5|ITGA2|CTNNA1|LMNA|DES|ITGB1|ACTN3|ATP2A2	128	2710|349|2383|2719|1780|562|1270|2170|679|316	0.0023	hsa05412	0.196257
Vis_AD(P1)	30	6	KEGG Pathways	Galactose metabolism	0.0131	AKR1B1|GLB1|UGP2|PFKP|PGM2|HK1	128	739|1183|1336|2746|748|2437	0.0028	hsa00052	0.188273
Vis_AD(P1)	20	5	KEGG Pathways	One carbon pool by folate	0.0131	ATIC|ALDH1L2|ALDH1L1|SHMT2|GART	128	634|1519|2509|1024|1987	0.0028	hsa00670	0.188273
Vis_AD(P1)	54	8	KEGG Pathways	Fatty acid metabolism	0.0147	TECR|FASN|ACSL4|ECHS1|HADHA|PPT1|HSD17B4|ACSL1	128	1687|403|1633|2197|673|997|1309|565	0.0032	hsa01212	0.183268
Vis_AD(P1)	95	11	KEGG Pathways	Dilated cardiomyopathy	0.0157	ITGAV|ITGA5|ITGB5|ITGA2|LMNA|PRKACB|GNAS|DES|MYL3|ITGB1|ATP2A2	128	2710|349|2383|2719|562|2665|2047|1270|1423|2170|316	0.0035	hsa05414	0.18041
Vis_AD(P1)	32	6	KEGG Pathways	Fructose and mannose metabolism	0.0167	C12orf5|ALDOC|AKR1B1|PFKP|ALDOA|HK1	128	2740|2473|739|2746|2551|2437	0.0037	hsa00051	0.177728
Vis_AD(P1)	32	6	KEGG Pathways	Starch and sucrose metabolism	0.0167	PYGM|GYS1|UGP2|PGM2|HK1|GBE1	128	655|2617|1336|748|2437|430	0.0037	hsa00500	0.177728
Vis_AD(P1)	44	7	KEGG Pathways	Vasopressin-regulated water reabsorption	0.0175	ARHGDIA|RAB5A|VAMP2|RAB5B|PRKACB|GNAS|RAB5C	128	2068|2230|1720|1918|2665|2047|2743	0.004	hsa04962	0.175696
Vis_AD(P1)	128	13	KEGG Pathways	Relaxin signaling pathway	0.0189	MAPK1|MMP2|COL1A1|GNB4|MAPK3|COL1A2|COL3A1|GNAI2|GNAI1|GNAI3|PRKACB|GNAS|MAPK9	128	775|1990|1915|2284|2155|2362|1693|961|874|2191|2665|2047|1846	0.0044	hsa04926	0.172354
Vis_AD(P1)	23	5	KEGG Pathways	Proximal tubule bicarbonate reclamation	0.0197	GLS|ATP1A2|ATP1A4|ATP1A3|ATP1A1	128	1942|2236|469|718|838	0.0046	hsa04964	0.170553
Vis_AD(P1)	116	12	KEGG Pathways	Sphingolipid signaling pathway	0.0223	MAPK1|MAPK3|GNA12|GNAI2|PPP2R2A|GNAI1|GNAI3|ASAH1|MAPK9|RHOA|GNA13|PPP2CA	128	775|2155|895|961|832|874|2191|814|1846|2380|1735|1603	0.0053	hsa04071	0.16517
Vis_AD(P1)	35	6	KEGG Pathways	Tyrosine metabolism	0.0228	ADH1A|MIF|GOT2|COMT|ADH7|ADH1C	128	1012|1474|709|1996|826|1726	0.0055	hsa00350	0.164207
Vis_AD(P1)	132	13	KEGG Pathways	Apoptosis	0.0228	MAPK1|CTSZ|CTSC|TUBA4A|EIF2S1|MAPK3|AIFM1|TUBA1A|TUBA1C|TUBA1B|LMNA|TUBAL3|MAPK9	128	775|2122|1330|1627|733|2155|682|310|319|1222|562|2149|1846	0.0056	hsa04210	0.164207
Vis_AD(P1)	61	8	KEGG Pathways	Longevity regulating pathway - multiple species	0.0248	CAT|SOD1|HSPA6|PRKACB|HSPA1L|HSPA2|HSPA8|CRYAB	128	2407|1702|2233|2665|583|1108|1102|760	0.0062	hsa04213	0.160555
Vis_AD(P1)	48	7	KEGG Pathways	Cholesterol metabolism	0.0248	APOA1|APOE|VDAC1|SOAT1|VDAC2|VDAC3|NPC2	128	1813|985|913|1417|2374|883|2527	0.0061	hsa04979	0.160555
Vis_AD(P1)	89	10	KEGG Pathways	Salivary secretion	0.0249	LYZ|ATP2B3|VAMP2|ATP1A2|ATP1A4|PRKACB|GNAS|PRKG1|ATP1A3|ATP1A1	128	2689|481|1720|2236|469|2665|2047|1354|718|838	0.0063	hsa04970	0.16038
Vis_AD(P1)	105	11	KEGG Pathways	Toxoplasmosis	0.0268	MAPK1|MAPK3|HSPA6|GNAI2|GNAI1|GNAI3|HSPA1L|HSPA2|ITGB1|MAPK9|HSPA8	128	775|2155|2233|961|874|2191|583|1108|2170|1846|1102	0.0069	hsa05145	0.157187
Vis_AD(P1)	37	6	KEGG Pathways	Aldosterone-regulated sodium reabsorption	0.0269	MAPK1|MAPK3|ATP1A2|ATP1A4|ATP1A3|ATP1A1	128	775|2155|2236|469|718|838	0.007	hsa04960	0.157025
Vis_AD(P1)	202	17	KEGG Pathways	Rap1 signaling pathway	0.0275	RALA|MAPK1|VASP|PDGFRA|MAPK3|KDR|KIT|FGFR4|CRK|GNAI2|GNAI1|GNAI3|GNAS|ITGB1|CTNND1|CDC42|RHOA	128	1459|775|1405|538|2155|397|697|772|1345|961|874|2191|2047|2170|676|766|2380	0.0072	hsa04015	0.156067
Vis_AD(P1)	38	6	KEGG Pathways	Pyruvate metabolism	0.0292	LDHAL6A|GRHPR|PKLR|ALDH1B1|LDHB|LDHC	128	931|1369|2599|2044|2275|1153	0.0078	hsa00620	0.153462
Vis_AD(P1)	92	10	KEGG Pathways	Circadian entrainment	0.0292	MAPK1|GNB4|MAPK3|GNAI2|CAMK2D|GNAI1|GNAI3|PRKACB|GNAS|PRKG1	128	775|2284|2155|961|1783|874|2191|2665|2047|1354	0.0077	hsa04713	0.153462
Vis_AD(P1)	204	17	KEGG Pathways	Human immunodeficiency virus 1 infection	0.0292	GNA11|MAPK1|GNB4|TCEB2|MAPK3|CRK|GNAI2|GNAI1|GNAI3|HLA-C|PPP3CA|CDK1|HLA-A|PTK2B|CUL4B|MAPK9|TCEB1	128	2590|775|2284|1696|2155|1345|961|874|2191|1618|1255|2644|1195|1231|2062|1846|1876	0.0079	hsa05170	0.153462
Vis_AD(P1)	94	10	KEGG Pathways	Progesterone-mediated oocyte maturation	0.0322	MAPK1|MAPK3|GNAI2|HSP90AA1|GNAI1|GNAI3|PRKACB|HSP90AB1|CDK1|MAPK9	128	775|2155|961|1723|874|2191|2665|889|2644|1846	0.0088	hsa04914	0.149214
Vis_AD(P1)	226	18	KEGG Pathways	Ras signaling pathway	0.0347	RALA|MAPK1|GNB4|FLT3|RRAS2|PDGFRA|MAPK3|KDR|RAB5A|KIT|FGFR4|RASA3|RAB5B|PRKACB|CDC42|MAPK9|RHOA|RAB5C	128	1459|775|2284|2716|358|538|2155|397|2230|697|772|493|1918|2665|766|1846|2380|2743	0.0096	hsa04014	0.145967
Vis_AD(P1)	53	7	KEGG Pathways	Glutathione metabolism	0.0351	GSR|IDH2|PRDX6|GSTO1|MGST1|GSTP1|IDH1	128	1861|1924|2242|1015|2548|2542|1003	0.0098	hsa00480	0.145469
Vis_AD(P1)	41	6	KEGG Pathways	Tryptophan metabolism	0.0375	CAT|DLST|ECHS1|ALDH1B1|HADHA|IDO1	128	2407|2656|2197|2044|673|1321	0.0107	hsa00380	0.142597
Vis_AD(P1)	41	6	KEGG Pathways	Ferroptosis	0.0375	PCBP1|ACSL4|VDAC2|SLC3A2|ACSL1|VDAC3	128	1462|1633|2374|2143|565|883	0.0107	hsa04216	0.142597
Vis_AD(P1)	82	9	KEGG Pathways	Insulin secretion	0.0375	GNA11|VAMP2|CAMK2D|ATP1A2|ATP1A4|PRKACB|GNAS|ATP1A3|ATP1A1	128	2590|1720|1783|2236|469|2665|2047|718|838	0.0106	hsa04911	0.142597
Vis_AD(P1)	54	7	KEGG Pathways	Regulation of lipolysis in adipocytes	0.0375	GNAI2|GNAI1|PTGS1|GNAI3|PRKACB|GNAS|PRKG1	128	961|874|817|2191|2665|2047|1354	0.0107	hsa04923	0.142597
Vis_AD(P1)	98	10	KEGG Pathways	Pancreatic secretion	0.0386	RAB3D|ATP2B3|RAB8A|ATP1A2|ATP1A4|GNAS|RHOA|ATP2A2|ATP1A3|ATP1A1	128	715|481|1816|2236|469|2047|2380|316|718|838	0.0114	hsa04972	0.141341
Vis_AD(P1)	131	12	KEGG Pathways	Apelin signaling pathway	0.0418	MAPK1|GNB4|RRAS2|MAPK3|GNAI2|GNAI1|MYLK|GNAI3|PRKACB|RPS6|MYL3|GNA13	128	775|2284|358|2155|961|874|1864|2191|2665|2680|1423|1735	0.0124	hsa04371	0.137882
Vis_AD(P1)	182	15	KEGG Pathways	Viral carcinogenesis	0.0437	MAPK1|HIST1H4F|C3|PSMC1|MAPK3|SND1|PRKACB|HLA-C|ACTN1|CDK1|HLA-A|CDC42|RHOA|RANBP1|VDAC3	128	775|2350|1366|535|2155|937|2665|1618|853|2644|1195|766|2380|742|883	0.0131	hsa05203	0.135952
Vis_AD(P1)	149	13	KEGG Pathways	Necroptosis	0.0445	PYGM|VDAC1|AIFM1|H2AFZ|HSP90AA1|CAMK2D|HMGB1|HSP90AB1|VDAC2|MAPK9|PPIA|VDAC3|DNM1L	128	655|913|682|376|1723|1783|2695|889|2374|1846|373|883|517	0.0135	hsa04217	0.135164
Vis_AD(P1)	44	6	KEGG Pathways	Carbohydrate digestion and absorption	0.0468	ATP1A2|ATP1A4|GNAT3|HK1|ATP1A3|ATP1A1	128	2236|469|1069|2437|718|838	0.0143	hsa04973	0.132975
Vis_AD(P1)	118	11	KEGG Pathways	Growth hormone synthesis, secretion and action	0.0472	GNA11|MAPK1|MAPK3|CRK|GNAI2|GNAI1|GNAI3|PRKACB|GNAS|MAP3K1|MAPK9	128	2590|775|2155|1345|961|874|2191|2665|2047|1057|1846	0.0146	hsa04935	0.132606
Vis_AD(P1)	119	11	KEGG Pathways	Thyroid hormone signaling pathway	0.0493	MAPK1|ITGAV|MAPK3|ATP1A2|ATP1A4|PRKACB|TBC1D4|PFKP|ATP2A2|ATP1A3|ATP1A1	128	775|2710|2155|2236|469|2665|445|2746|316|718|838	0.0154	hsa04919	0.130715

## Sheet: SubAD_P1_KEEG
condition	# background genes	nGenes	category	description	FDRvalue	genes	network.SUID	nodes.SUID	p-value	term name	transferred FDR value
SubAD_P1	1447	136	KEGG Pathways	Metabolic pathways	1.38e-21	PYGM|ASNS|PLOD1|DLD|NANS|ATP5D|TECR|MIF|ACO2|MTHFD1|GSS|CDIPT|GSR|GAPDHS|OGDH|ALDOC|LAP3|TPI1|ATIC|RPN2|AKR1D1|GOT2|DAD1|PGLS|ACSS2|GSTM3|SQRDL|CCBL2|HEXB|ATP4A|BLVRB|P4HA1|NDUFS3|CPOX|HIBADH|ADH4|ACAT1|NDUFA9|UQCRC2|ATP6V1A|GLUD1|HSD17B12|QDPR|ATP5O|CBR1|CBR3|HK2|PDXK|PDHA2|GNPDA2|RPN1|ADH5|ATP5H|LDHAL6B|MAT2A|GLB1|PDHB|QARS|ACO1|PANK2|GRHPR|SGSH|UGDH|NQO1|IMPDH2|ENO3|MAT2B|CNDP2|MDH2|NDUFV2|GLU…	128	1036|1816|1126|712|1855|2047|694|358|2194|421|1381|2380|1021|310|1840|1987|2188|1753|961|430|1894|1156|2239|802|1885|985|448|1354|451|460|1573|2005|2098|1111|1042|2386|2110|1519|514|2128|2185|1081|427|562|1057|1000|1147|994|1924|484|2026|478|1990|385|541|1933|1744|922|1471|844|2230|2236|1342|1084|1555|1963|2101|2107|925|1186|340|1435|934|2248|1441|1249|2008|2173|1234|1390|1627|976|1369|1222|988|8…	4.1e-24	hsa01100	2.08601
SubAD_P1	240	51	KEGG Pathways	Parkinson disease	7.21e-20	PSMC4|ATP5D|PSMA3|PSMA2|TRAP1|PSMB7|PSMA6|PSMD11|PSMB1|NDUFS3|NDUFA9|UQCRC2|PSMA5|RPS27A|SLC25A31|ATP5O|PSMB4|ATP5H|KIF5B|PSMD1|PSMD2|PSMC5|PSMA8|GNAI2|CALML3|NDUFV2|UQCR10|GNAL|NDUFA4|MAOA|GNAI1|PSMD12|ATP5C1|PSMB5|PSMD4|ATP5F1|GNAI3|COX7A2|SLC25A5|VDAC2|NDUFS5|SDHB|COX4I2|TUBAL3|SLC25A6|CAMK2B|UBA52|PSMA1|PARK7|COX6C|PSMB3	128	877|2047|2002|1087|1765|367|2113|1423|1510|2098|1519|514|544|826|772|562|1810|1990|1558|1456|2254|1594|2167|1600|1288|1186|934|841|2008|1390|1465|1945|1369|1717|1663|1588|1543|565|1852|1783|832|316|2056|1477|1942|1099|2092|1678|2272|2212|1489	4.29e-22	hsa05012	1.91421
SubAD_P1	265	48	KEGG Pathways	Prion disease	2.55e-16	PSMC4|MAPK13|ATP5D|PSMA3|PSMA2|LAMC1|PSMB7|PSMA6|PSMD11|PSMB1|MAPK3|NDUFS3|NDUFA9|UQCRC2|PSMA5|SLC25A31|ATP5O|PSMB4|ATP5H|KIF5B|PSMD1|PSMD2|HSPA6|PSMC5|PSMA8|NDUFV2|UQCR10|NDUFA4|CAV3|FYN|PSMD12|ATP5C1|STIP1|PSMB5|PSMD4|ATP5F1|COX7A2|SLC25A5|VDAC2|NDUFS5|SDHB|HSPA1L|COX4I2|TUBAL3|SLC25A6|PSMA1|COX6C|PSMB3	128	877|415|2047|2002|1087|499|367|2113|1423|1510|1480|2098|1519|514|544|772|562|1810|1990|1558|1456|2254|1609|1594|2167|1186|934|2008|748|2365|1945|1369|622|1717|1663|1588|565|1852|1783|832|316|856|2056|1477|1942|1678|2212|1489	2.27e-18	hsa05020	1.55935
SubAD_P1	298	49	KEGG Pathways	Huntington disease	2.72e-15	PSMC4|ATP5D|PSMA3|PSMA2|CLTA|MAP3K10|PSMB7|PSMA6|PSMD11|PSMB1|NDUFS3|NDUFA9|UQCRC2|PSMA5|SLC25A31|ACTR1B|ATP5O|PSMB4|AP2M1|ATP5H|KIF5B|PSMD1|PSMD2|PSMC5|PSMA8|NDUFV2|UQCR10|NDUFA4|PSMD12|ATP5C1|PSMB5|PSMD4|ATP5F1|ACTR1A|COX7A2|SLC25A5|VDAC2|NDUFS5|SDHB|COX4I2|TUBAL3|SLC25A6|GPX1|PSMA1|DCTN4|TFAM|GPX8|COX6C|PSMB3	128	877|2047|2002|1087|952|1069|367|2113|1423|1510|2098|1519|514|544|772|1129|562|1810|1756|1990|1558|1456|2254|1594|2167|1186|934|2008|1945|1369|1717|1663|1588|1918|565|1852|1783|832|316|2056|1477|1942|706|1678|646|535|328|2212|1489	3.24e-17	hsa05016	1.45654
SubAD_P1	352	51	KEGG Pathways	Amyotrophic lateral sclerosis	5.01e-14	PSMC4|MAPK13|ATP5D|PSMA3|PSMA2|TARDBP|FUS|PSMB7|DERL1|PSMA6|PSMD11|PSMB1|NDUFS3|NDUFA9|UQCRC2|PSMA5|ACTR1B|ATP5O|PSMB4|ATP5H|KIF5B|PSMD1|PSMD2|PSMC5|PSMA8|NDUFV2|UQCR10|NDUFA4|PSMD12|ATP5C1|PSMB5|PSMD4|RAB39B|ATP5F1|ACTR1A|COX7A2|ANXA7|NDUFS5|SRSF3|SDHB|COX4I2|UBQLN1|TUBAL3|SEC13|RAB1A|GPX1|PSMA1|DCTN4|GPX8|COX6C|PSMB3	128	877|415|2047|2002|1087|1726|1867|367|1321|2113|1423|1510|2098|1519|514|544|1129|562|1810|1990|1558|1456|2254|1594|2167|1186|934|2008|1945|1369|1717|1663|2035|1588|1918|565|508|832|1699|316|2056|1948|1477|1216|2215|706|1678|646|328|2212|1489	7.46e-16	hsa05014	1.33002
SubAD_P1	117	30	KEGG Pathways	Carbon metabolism	1.3e-13	DLD|ACO2|OGDH|ALDOC|TPI1|GOT2|PGLS|ACSS2|ACAT1|GLUD1|HK2|PDHA2|ADH5|PDHB|ACO1|ENO3|MDH2|GLUD2|DLST|PKLR|FH|GOT1|SDHB|PCCA|PSAT1|PC|IDH1|HK1|SUCLG2|ENO2	128	712|2194|1840|1987|1753|1156|802|1885|2110|2185|1147|1924|478|1744|1471|1963|925|340|2248|2173|988|1675|316|1957|601|784|1633|1888|331|1732	2.32e-15	hsa01200	1.28861
SubAD_P1	43	19	KEGG Pathways	Proteasome	6e-12	PSMC4|PSMA3|PSMA2|PSMB7|PSMA6|PSMD11|PSMB1|PSMA5|PSMB4|PSMD1|PSMD2|PSMC5|PSMA8|PSMD12|PSMB5|PSMD4|PSME1|PSMA1|PSMB3	128	877|2002|1087|367|2113|1423|1510|544|1810|1456|2254|1594|2167|1945|1717|1663|439|1678|1489	1.25e-13	hsa03050	1.12218
SubAD_P1	355	47	KEGG Pathways	Alzheimer disease	8.72e-12	DVL2|PSMC4|ATP5D|PSMA3|PSMA2|PSMB7|PSMA6|PSMD11|PSMB1|MAPK3|NDUFS3|NDUFA9|UQCRC2|PSMA5|SLC25A31|ATP5O|PSMB4|CAPN2|ATP5H|KIF5B|PSMD1|PSMD2|PSMC5|PSMA8|CALML3|NDUFV2|UQCR10|NDUFA4|PSMD12|ATP5C1|ATP2A3|PSMB5|PSMD4|ATP5F1|COX7A2|SLC25A5|VDAC2|NDUFS5|SDHB|COX4I2|TUBAL3|SLC25A6|PSMA1|MME|COX6C|ATP2A2|PSMB3	128	655|877|2047|2002|1087|367|2113|1423|1510|1480|2098|1519|514|544|772|562|1810|2257|1990|1558|1456|2254|1594|2167|1288|1186|934|2008|1945|1369|1447|1717|1663|1588|565|1852|1783|832|316|2056|1477|1942|1678|2329|2212|319|1489	2.08e-13	hsa05010	1.10595
SubAD_P1	135	25	KEGG Pathways	Spinocerebellar ataxia	8.49e-09	PSMC4|PSMA3|PSMA2|ATXN10|PSMB7|PSMA6|PSMD11|PSMB1|PSMA5|SLC25A31|PSMB4|PSMD1|PSMD2|PSMC5|PSMA8|PSMD12|ATP2A3|PSMB5|PSMD4|SLC25A5|VDAC2|SLC25A6|PSMA1|ATP2A2|PSMB3	128	877|2002|1087|313|367|2113|1423|1510|544|772|1810|1456|2254|1594|2167|1945|1447|1717|1663|1852|1783|1942|1678|319|1489	2.27e-10	hsa05017	0.807109
SubAD_P1	65	18	KEGG Pathways	Glycolysis / Gluconeogenesis	1.08e-08	DLD|GAPDHS|ALDOC|TPI1|ACSS2|ADH4|HK2|PDHA2|ADH5|LDHAL6B|PDHB|ENO3|PKLR|ALDH1B1|HK1|ADH7|ENO2|LDHC	128	712|310|1987|1753|1885|2386|1147|1924|478|385|1744|1963|2173|1303|1888|1348|1732|1861	3.23e-10	hsa00010	0.796658
SubAD_P1	29	13	KEGG Pathways	Citrate cycle (TCA cycle)	2.54e-08	DLD|ACO2|OGDH|PDHA2|PDHB|ACO1|MDH2|DLST|FH|SDHB|PC|IDH1|SUCLG2	128	712|2194|1840|1924|1744|1471|925|2248|988|316|784|1633|331	8.3e-10	hsa00020	0.759517
SubAD_P1	38	14	KEGG Pathways	Pyruvate metabolism	4.06e-08	DLD|ACSS2|ACAT1|PDHA2|LDHAL6B|PDHB|GRHPR|MDH2|PKLR|FH|ALDH1B1|PC|LDHC|ACACA	128	712|1885|2110|1924|385|1744|2230|925|2173|988|1303|784|1861|1597	1.45e-09	hsa00620	0.739147
SubAD_P1	165	26	KEGG Pathways	Protein processing in endoplasmic reticulum	5.51e-08	RPN2|DAD1|LMAN1|DERL1|ERP29|SEC24D|PDIA4|CAPN2|RPN1|HSPA4L|LMAN2|HSPA6|HSPH1|NPLOC4|HSP90AA1|SEC23B|GANAB|RAD23B|HSPA1L|UBQLN1|TXNDC5|SEC13|STT3A|SAR1B|DDOST|PRKCSH	128	430|2239|1444|1321|1285|997|1027|2257|2026|2326|388|1609|1279|1672|781|2176|1234|2197|856|1948|1333|1216|1936|1375|2014|1273	2.13e-09	hsa04141	0.725885
SubAD_P1	130	23	KEGG Pathways	Ribosome	6.22e-08	RPL18A|RPS16|RPS11|RPS27A|RPS23|RPS9|RPL13|MRPL12|RPS21|RPS3A|RPSA|RPL5|RPS4X|RPS14|UBA52|RPL9|RPL32|RPL23|RPL30|RPS25|RPL18|RPL36|RPS28	128	1291|1984|1051|826|2116|2356|1228|1105|991|661|598|901|871|1843|2092|1183|2062|337|1198|1921|1492|649|2368	2.59e-09	hsa03010	0.720621
SubAD_P1	132	20	KEGG Pathways	Spliceosome	6e-06	DDX5|PRPF19|SRSF9|FUS|SRSF1|PCBP1|HSPA6|HNRNPM|SRSF3|HSPA1L|SRSF2|DDX39B|NHP2L1|SNRPE|SNRPB|RBMXL3|PUF60|PRPF40B|SNRNP70|SRSF8	128	334|529|1750|1867|1708|343|1609|670|1699|856|2125|1498|2269|1189|1231|2206|1711|2059|1687|1762	2.68e-07	hsa03040	0.522185
SubAD_P1	73	15	KEGG Pathways	Biosynthesis of amino acids	6.01e-06	ASNS|ACO2|ALDOC|TPI1|GOT2|MAT2A|ACO1|ENO3|MAT2B|PKLR|GOT1|PSAT1|PC|IDH1|ENO2	128	1816|2194|1987|1753|1156|541|1471|1963|2101|2173|1675|601|784|1633|1732	2.86e-07	hsa01230	0.522113
SubAD_P1	130	19	KEGG Pathways	Oxidative phosphorylation	1.71e-05	ATP5D|ATP4A|NDUFS3|NDUFA9|UQCRC2|ATP6V1A|ATP5O|ATP5H|NDUFV2|UQCR10|NDUFA4|ATP5C1|ATP5F1|COX7A2|NDUFS5|PPA1|SDHB|COX4I2|COX6C	128	2047|460|2098|1519|514|2128|562|1990|1186|934|2008|1369|1588|565|832|1294|316|2056|2212	8.66e-07	hsa00190	0.4767
SubAD_P1	49	12	KEGG Pathways	Cysteine and methionine metabolism	1.71e-05	GSS|GOT2|CCBL2|LDHAL6B|MAT2A|MAT2B|MDH2|AHCYL1|GOT1|PSAT1|MTAP|LDHC	128	1381|1156|1354|385|541|2101|925|1819|1675|601|2266|1861	9e-07	hsa00270	0.4767
SubAD_P1	128	17	KEGG Pathways	Dopaminergic synapse	0.00018	MAPK13|GNB4|GNB2|KIF5B|GNAI2|CALML3|PPP2R1A|GNAL|MAOA|PPP1CC|GNAI1|COMT|GNAI3|GNG12|PPP1CB|CAMK2B|PPP2CA	128	415|1696|937|1558|1600|1288|1807|841|1390|1363|1465|1222|1543|1312|1978|1099|538	1.02e-05	hsa04728	0.374473
SubAD_P1	46	10	KEGG Pathways	Amino sugar and nucleotide sugar metabolism	0.00026	NANS|HEXB|HK2|GNPDA2|UGDH|CYB5R3|UAP1|HK1|GNPDA1|PGM3	128	1855|451|1147|484|1342|1768|1411|1888|898|1162	1.81e-05	hsa00520	0.358503
SubAD_P1	162	19	KEGG Pathways	cGMP-PKG signaling pathway	0.00026	MAPK3|SLC25A31|GNAI2|CALML3|PPP1CC|GNAI1|ATP2B4|ATP2A3|MYLK|ATP1A2|ATP1A4|GNAI3|SLC25A5|VDAC2|SLC25A6|PPP1CB|RHOA|ATP2A2|ATP1A3	128	1480|772|1600|1288|1363|1465|637|1447|1024|1612|679|1543|1852|1783|1942|1978|1795|319|1174	1.56e-05	hsa04022	0.358503
SubAD_P1	241	24	KEGG Pathways	Endocytosis	0.00026	RAB35|SNX3|CLTA|PDGFRA|SNX1|RAB10|RAB7A|FGFR4|AP2M1|ARPC5|KIF5B|HSPA6|FGFR3|CAV3|CAPZA2|VPS26A|HSPA1L|SNX2|CDC42|ARPC4|ARPC1B|RHOA|PDCD6IP|RAB5C	128	2302|1141|952|796|376|616|970|1252|1756|949|1558|1609|2038|748|424|433|856|823|1246|1507|625|1795|454|2389	1.59e-05	hsa04144	0.358503
SubAD_P1	149	18	KEGG Pathways	Necroptosis	0.00026	PYGM|STAT3|FTH1|GLUD1|SLC25A31|AIFM1|CAPN2|H2AFZ|GLUD2|HSP90AA1|SLC25A5|VDAC2|H2AFY2|FTL|HIST1H2AC|SLC25A6|CAMK2B|H2AFY	128	1036|2284|583|2185|772|1102|2257|481|340|781|1852|1783|391|733|1579|1942|1099|1012	1.81e-05	hsa04217	0.358503
SubAD_P1	147	18	KEGG Pathways	Adrenergic signaling in cardiomyocytes	0.00026	MAPK13|MAPK3|GNAI2|CALML3|PPP2R1A|PPP1CC|GNAI1|ATP2B4|ATP2A3|ATP1A2|ATP1A4|GNAI3|PPP1CB|CAMK2B|MYL3|PPP2CA|ATP2A2|ATP1A3	128	415|1480|1600|1288|1807|1363|1465|637|1447|1612|679|1543|1978|1099|2347|538|319|1174	1.54e-05	hsa04261	0.358503
SubAD_P1	209	22	KEGG Pathways	Regulation of actin cytoskeleton	0.00026	VCL|RRAS|ACTN4|PDGFRA|MAPK3|IQGAP1|FGFR4|ARPC5|F2|FGFR3|PPP1CC|FN1|MYLK|GNG12|PPP1CB|CDC42|ARPC4|ARPC1B|FGFR1|RHOA|MYL12B|MYH14	128	1738|1018|2149|796|1480|754|1252|949|874|2038|1363|1813|1024|1312|1978|1246|1507|625|1759|1795|2086|2155	1.63e-05	hsa04810	0.358503
SubAD_P1	69	12	KEGG Pathways	Central carbon metabolism in cancer	0.00026	FLT3|PDGFRA|MAPK3|HK2|PDHA2|LDHAL6B|PDHB|FGFR3|IDH1|FGFR1|HK1|LDHC	128	2317|796|1480|1147|1924|385|1744|2038|1633|1759|1888|1861	1.95e-05	hsa05230	0.358503
SubAD_P1	30	8	KEGG Pathways	Glyoxylate and dicarboxylate metabolism	0.00045	DLD|ACO2|ACSS2|ACAT1|ACO1|GRHPR|MDH2|PCCA	128	712|2194|1885|2110|1471|2230|925|1957	3.62e-05	hsa00630	0.334679
SubAD_P1	198	20	KEGG Pathways	Focal adhesion	0.00079	VCL|COMP|ACTN4|PDGFRA|LAMC1|THBS1|FLT4|MAPK3|KDR|CAPN2|PPP1CC|CAV3|FYN|FN1|MYLK|PPP1CB|CDC42|PARVB|RHOA|MYL12B	128	1738|1351|2149|796|499|619|1009|1480|523|2257|1363|748|2365|1813|1024|1978|1246|1780|1795|2086	6.61e-05	hsa04510	0.310237
SubAD_P1	44	9	KEGG Pathways	Aminoacyl-tRNA biosynthesis	0.00083	MTFMT|RARS|SARS|AARS|QARS|WARS|EPRS|LARS|TARS	128	1219|1639|1114|406|922|742|868|379|1237	7.16e-05	hsa00970	0.308092
SubAD_P1	34	8	KEGG Pathways	Propanoate metabolism	0.00087	DLD|ACSS2|ACAT1|LDHAL6B|PCCA|SUCLG2|LDHC|ACACA	128	712|1885|2110|385|1957|331|1861|1597	7.73e-05	hsa00640	0.306048
SubAD_P1	218	21	KEGG Pathways	Shigellosis	0.00089	MAPK13|VCL|C3|ACTN4|RRAGB|MAPK3|SEPT11|RPS27A|HK2|ARPC5|CAPN2|UBE2N|CDC42|UBA52|ARPC4|ARPC1B|RHOA|HK1|UBE2V2|MYL12B|SEPT2	128	415|1738|2224|2149|361|1480|2308|826|1147|949|2257|883|1246|2092|1507|625|1795|1888|1993|2086|547	8.19e-05	hsa05131	0.305061
SubAD_P1	35	8	KEGG Pathways	Tyrosine metabolism	0.00097	MIF|GOT2|ADH4|ADH5|MAOA|COMT|GOT1|ADH7	128	358|1156|2386|478|1390|1222|1675|1348	9.22e-05	hsa00350	0.301323
SubAD_P1	70	11	KEGG Pathways	Bacterial invasion of epithelial cells	0.00099	VCL|CLTA|SEPT11|ARPC5|CAV3|FN1|CDC42|ARPC4|ARPC1B|RHOA|SEPT2	128	1738|952|2308|949|748|1813|1246|1507|625|1795|547	9.76e-05	hsa05100	0.300436
SubAD_P1	160	17	KEGG Pathways	RNA transport	0.0013	EIF3D|TARDBP|EIF3G|FUS|PABPC1L|PABPC3|KPNB1|PABPC5|UBE2I|PABPC1L2A|EIF2S2|SEC13|DDX39B|XPO1|EIF4G1|EIF3F|RAN	128	1603|1726|1432|1867|955|574|1261|1513|1372|1849|820|1216|1498|1858|2122|2161|1078	0.00013	hsa03013	0.288606
SubAD_P1	120	14	KEGG Pathways	Oocyte meiosis	0.002	MAPK13|YWHAH|MAPK3|YWHAE|CDK2|CALML3|PPP2R1A|PPP1CC|YWHAB|YWHAQ|CDK1|PPP1CB|CAMK2B|PPP2CA	128	415|1276|1480|1570|2350|1288|1807|1363|1468|1282|2233|1978|1099|538	0.00021	hsa04114	0.269897
SubAD_P1	106	13	KEGG Pathways	HIF-1 signaling pathway	0.0021	ALDOC|MAPK3|STAT3|HK2|PDHA2|LDHAL6B|PDHB|ENO3|CAMK2B|TF|HK1|ENO2|LDHC	128	1987|1480|2284|1147|1924|385|1744|1963|1099|1834|1888|1732|1861	0.00023	hsa04066	0.267778
SubAD_P1	53	9	KEGG Pathways	Glutathione metabolism	0.0022	GSS|GSR|LAP3|GSTM3|PRDX6|MGST1|IDH1|GPX1|GPX8	128	1381|1021|2188|985|1627|2068|1633|706|328	0.00025	hsa00480	0.265758
SubAD_P1	41	8	KEGG Pathways	Ferroptosis	0.0022	GSS|FTH1|PCBP1|VDAC2|FTL|TF|ACSL1|MAP1LC3B2	128	1381|583|343|1783|733|1834|829|1486	0.00024	hsa04216	0.265758
SubAD_P1	229	20	KEGG Pathways	Thermogenesis	0.0033	MAPK13|ATP5D|RHEB|NDUFS3|NDUFA9|UQCRC2|ATP5O|ATP5H|NDUFV2|UQCR10|NDUFA4|ATP5C1|ATP5F1|COX7A2|NDUFS5|SDHB|COX4I2|FGFR1|ACSL1|COX6C	128	415|2047|1525|2098|1519|514|562|1990|1186|934|2008|1369|1588|565|832|316|2056|1759|829|2212	0.00039	hsa04714	0.248149
SubAD_P1	144	15	KEGG Pathways	Alcoholism	0.0033	GNB4|MAPK3|H2AFZ|GNB2|GNAI2|CALML3|MAOA|PPP1CC|GNAI1|GNAI3|GNG12|H2AFY2|HIST1H2AC|PPP1CB|H2AFY	128	1696|1480|481|937|1600|1288|1390|1363|1465|1543|1312|391|1579|1978|1012	0.00039	hsa05034	0.248149
SubAD_P1	196	18	KEGG Pathways	Proteoglycans in cancer	0.0036	MAPK13|DDX5|RRAS|THBS1|MAPK3|KDR|STAT3|TIMP3|IQGAP1|PPP1CC|CAV3|CTSL|FN1|PPP1CB|CAMK2B|CDC42|FGFR1|RHOA	128	415|334|1018|619|1480|523|2284|490|754|1363|748|2377|1813|1978|1099|1246|1759|1795	0.00044	hsa05205	0.24437
SubAD_P1	87	11	KEGG Pathways	Cardiac muscle contraction	0.0043	UQCRC2|UQCR10|ATP2A3|ATP1A2|ATP1A4|COX7A2|COX4I2|MYL3|COX6C|ATP2A2|ATP1A3	128	514|934|1447|1612|679|565|2056|2347|2212|319|1174	0.00053	hsa04260	0.236653
SubAD_P1	73	10	KEGG Pathways	Gastric acid secretion	0.0043	ATP4A|GNAI2|CALML3|GNAI1|MYLK|ATP1A2|ATP1A4|GNAI3|CAMK2B|ATP1A3	128	460|1600|1288|1465|1024|1612|679|1543|1099|1174	0.00054	hsa04971	0.236653
SubAD_P1	150	15	KEGG Pathways	Cellular senescence	0.0044	MAPK13|RRAS|CDK4|RHEB|MAPK3|CDK2|SLC25A31|CAPN2|CALML3|PPP1CC|SLC25A5|VDAC2|SLC25A6|CDK1|PPP1CB	128	415|1018|2119|1525|1480|2350|772|2257|1288|1363|1852|1783|1942|2233|1978	0.00058	hsa04218	0.235655
SubAD_P1	48	8	KEGG Pathways	Arginine and proline metabolism	0.0045	LAP3|GOT2|P4HA1|CNDP2|MAOA|OAT|GOT1|ALDH1B1	128	2188|1156|2005|2107|1390|1891|1675|1303	0.00061	hsa00330	0.234679
SubAD_P1	350	26	KEGG Pathways	PI3K-Akt signaling pathway	0.0045	COMP|GNB4|FLT3|YWHAH|PDGFRA|CDK4|LAMC1|THBS1|FLT4|RHEB|MAPK3|KDR|YWHAE|CDK2|FGFR4|GNB2|PPP2R1A|HSP90AA1|FGFR3|FN1|GNG12|YWHAB|YWHAQ|MAGI1|FGFR1|PPP2CA	128	1351|1696|2317|1276|796|2119|499|619|1009|1525|1480|523|1570|2350|1252|937|1807|781|2038|1813|1312|1468|1282|1324|1759|538	0.0006	hsa04151	0.234679
SubAD_P1	122	13	KEGG Pathways	Platelet activation	0.0055	MAPK13|MAPK3|COL3A1|F2|GNAI2|PPP1CC|GNAI1|FYN|MYLK|GNAI3|PPP1CB|RHOA|MYL12B	128	415|1480|700|874|1600|1363|1465|2365|1024|1543|1978|1795|2086	0.00077	hsa04611	0.225964
SubAD_P1	93	11	KEGG Pathways	mRNA surveillance pathway	0.0062	TARDBP|FUS|PABPC1L|PABPC3|PABPC5|PPP2R1A|PPP1CC|PABPC1L2A|PPP1CB|DDX39B|PPP2CA	128	1726|1867|955|574|1513|1807|1363|1849|1978|1498|538	0.00088	hsa03015	0.220761
SubAD_P1	18	5	KEGG Pathways	2-Oxocarboxylic acid metabolism	0.0065	ACO2|GOT2|ACO1|GOT1|IDH1	128	2194|1156|1471|1675|1633	0.00094	hsa01210	0.218709
SubAD_P1	67	9	KEGG Pathways	Adherens junction	0.0077	VCL|ACTN4|MAPK3|IQGAP1|FYN|CDC42|FGFR1|RHOA|YES1	128	1738|2149|1480|754|2365|1246|1759|1795|1969	0.0011	hsa04520	0.211351
SubAD_P1	145	14	KEGG Pathways	Retrograde endocannabinoid signaling	0.0078	MAPK13|GNB4|MAPK3|NDUFS3|NDUFA9|GNB2|GNAI2|NDUFV2|NDUFA4|GNAI1|GNAI3|GNG12|NDUFS5|GABRR1	128	415|1696|1480|2098|1519|937|1600|1186|2008|1465|1543|1312|832|1300	0.0012	hsa04723	0.210791
SubAD_P1	42	7	KEGG Pathways	Fatty acid degradation	0.0086	ADH4|ACAT1|ADH5|ECI1|ALDH1B1|ADH7|ACSL1	128	2386|2110|478|1831|1303|1348|829	0.0013	hsa00071	0.20655
SubAD_P1	69	9	KEGG Pathways	Metabolism of xenobiotics by cytochrome P450	0.0086	AKR7A2|GSTM3|ADH4|CBR1|CBR3|ADH5|MGST1|ADH7|EPHX1	128	1693|985|2386|1057|1000|478|2068|1348|1909	0.0014	hsa00980	0.20655
SubAD_P1	55	8	KEGG Pathways	Legionellosis	0.0086	C3|HSPA6|RAB1B|EEF1G|HSPA1L|SAR1B|RAB1A|SEC22B	128	2224|1609|1429|739|856|1375|2215|520	0.0013	hsa05134	0.20655
SubAD_P1	202	17	KEGG Pathways	Rap1 signaling pathway	0.0093	MAPK13|RRAS|PDGFRA|THBS1|FLT4|MAPK3|KDR|FGFR4|GNAI2|CALML3|FGFR3|GNAI1|GNAI3|CDC42|MAGI1|FGFR1|RHOA	128	415|1018|796|619|1009|1480|523|1252|1600|1288|2038|1465|1543|1246|1324|1759|1795	0.0015	hsa04015	0.203152
SubAD_P1	133	13	KEGG Pathways	Insulin signaling pathway	0.0095	PYGM|RHEB|MAPK3|PRKAR2A|HK2|CALML3|PKLR|PPP1CC|FLOT1|PRKAR1A|PPP1CB|HK1|ACACA	128	1036|1525|1480|1483|1147|1288|2173|1363|814|1930|1978|1888|1597	0.0016	hsa04910	0.202228
SubAD_P1	58	8	KEGG Pathways	Mineral absorption	0.0108	FTH1|ATP2B4|ATP1A2|ATP1A4|FTL|TF|ATP1A3|HMOX2	128	583|637|1612|679|733|1834|1174|349	0.0018	hsa04978	0.196658
SubAD_P1	75	9	KEGG Pathways	RNA degradation	0.0134	PABPC1L|PABPC3|HSPA9|PABPC5|ENO3|CNOT3|PABPC1L2A|XRN2|ENO2	128	955|574|1546|1513|1963|1006|1849|1474|1732	0.0023	hsa03018	0.18729
SubAD_P1	23	5	KEGG Pathways	Proximal tubule bicarbonate reclamation	0.0134	GLUD1|GLUD2|ATP1A2|ATP1A4|ATP1A3	128	2185|340|1612|679|1174	0.0024	hsa04964	0.18729
SubAD_P1	75	9	KEGG Pathways	Chemical carcinogenesis	0.0134	GSTM3|CCBL2|ADH4|CBR1|ADH5|CYP2C8|MGST1|ADH7|EPHX1	128	985|1354|2386|1057|478|1837|2068|1348|1909	0.0023	hsa05204	0.18729
SubAD_P1	126	12	KEGG Pathways	Lysosome	0.0155	CTSZ|CLTA|AP3B1|HEXB|SCARB2|TPP1|GLB1|SGSH|CTSL|AP1B1|NAGA|NPC2	128	1450|952|496|451|2296|1681|1933|2236|2377|895|2251|2050	0.0029	hsa04142	0.180967
SubAD_P1	109	11	KEGG Pathways	Leukocyte transendothelial migration	0.0155	MAPK13|VCL|ACTN4|ICAM1|THY1|GNAI2|GNAI1|GNAI3|CDC42|RHOA|MYL12B	128	415|1738|2149|610|1996|1600|1465|1543|1246|1795|2086	0.0028	hsa04670	0.180967
SubAD_P1	127	12	KEGG Pathways	Purine metabolism	0.0162	ATIC|IMPDH2|NME1|PKLR|AK2|ADA|AK1|APRT|AK3|GART|AK4|PAPSS2	128	961|1555|1249|2173|976|1606|631|736|1072|1207|778|769	0.003	hsa00230	0.179048
SubAD_P1	182	15	KEGG Pathways	Viral carcinogenesis	0.0177	C3|YWHAH|ACTN4|CDK4|MAPK3|YWHAE|STAT3|CDK2|DDB1|YWHAB|YWHAQ|CDK1|DDX3X|CDC42|RHOA	128	2224|1276|2149|2119|1480|1570|2284|2350|1576|1468|1282|2233|2332|1246|1795	0.0034	hsa05203	0.175203
SubAD_P1	38	6	KEGG Pathways	Various types of N-glycan biosynthesis	0.0192	RPN2|DAD1|HEXB|RPN1|STT3A|DDOST	128	430|2239|451|2026|1936|2014	0.0037	hsa00513	0.17167
SubAD_P1	131	12	KEGG Pathways	Apelin signaling pathway	0.0192	GNB4|RRAS|MAPK3|GNB2|GNAI2|CALML3|GNAI1|MYLK|GNAI3|GNG12|MYL3|TFAM	128	1696|1018|1480|937|1600|1288|1465|1024|1543|1312|2347|535	0.0038	hsa04371	0.17167
SubAD_P1	148	13	KEGG Pathways	Non-alcoholic fatty liver disease	0.0192	NDUFS3|NDUFA9|UQCRC2|NDUFV2|UQCR10|NDUFA4|PKLR|COX7A2|NDUFS5|SDHB|COX4I2|CDC42|COX6C	128	2098|1519|514|1186|934|2008|2173|565|832|316|2056|1246|2212	0.0037	hsa04932	0.17167
SubAD_P1	133	12	KEGG Pathways	Estrogen signaling pathway	0.0212	KRT13|MAPK3|KRT24|KRT27|HSPA6|GNAI2|CALML3|HSP90AA1|GNAI1|GNAI3|HSPA1L|FKBP5	128	1003|1480|2305|2218|1609|1600|1288|781|1465|1543|856|2083	0.0043	hsa04915	0.167366
SubAD_P1	208	16	KEGG Pathways	cAMP signaling pathway	0.0228	RRAS|MAPK3|GNAI2|CALML3|PPP1CC|GNAI1|ATP2B4|ATP2A3|ATP1A2|ATP1A4|GNAI3|PPP1CB|CAMK2B|RHOA|ATP2A2|ATP1A3	128	1018|1480|1600|1288|1363|1465|637|1447|1612|679|1543|1978|1099|1795|319|1174	0.0047	hsa04024	0.164207
SubAD_P1	101	10	KEGG Pathways	Glucagon signaling pathway	0.0233	PYGM|PPP4C|PDHA2|LDHAL6B|PDHB|CALML3|CAMK2B|PRMT1|LDHC|ACACA	128	1036|1204|1924|385|1744|1288|1099|715|1861|1597	0.0049	hsa04922	0.163264
SubAD_P1	17	4	KEGG Pathways	Phenylalanine metabolism	0.0244	MIF|GOT2|MAOA|GOT1	128	358|1156|1390|1675	0.0052	hsa00360	0.161261
SubAD_P1	41	6	KEGG Pathways	Tryptophan metabolism	0.0244	DLD|CCBL2|ACAT1|DLST|MAOA|ALDH1B1	128	712|1354|2110|2248|1390|1303	0.0052	hsa00380	0.161261
SubAD_P1	156	13	KEGG Pathways	Tight junction	0.0258	ACTN4|CDK4|RAB8B|PPP2R1A|RAB13|PCNA|TUBAL3|CDC42|MAGI1|RHOA|PPP2CA|MYL12B|MYH14	128	2149|2119|1729|1807|2335|1516|1477|1246|1324|1795|538|2086|2155	0.0056	hsa04530	0.158838
SubAD_P1	74	8	KEGG Pathways	Thyroid hormone synthesis	0.0319	GSR|PDIA4|SERPINA7|ATP1A2|ATP1A4|GPX1|GPX8|ATP1A3	128	1021|1027|919|1612|679|706|328|1174	0.007	hsa04918	0.149621
SubAD_P1	44	6	KEGG Pathways	Vasopressin-regulated water reabsorption	0.0319	ARHGDIA|STX4|DYNLL1|DYNC1I2|DCTN4|RAB5C	128	1360|724|2260|2362|646|2389	0.007	hsa04962	0.149621
SubAD_P1	44	6	KEGG Pathways	Carbohydrate digestion and absorption	0.0319	HK2|ATP1A2|ATP1A4|GNAT3|HK1|ATP1A3	128	1147|1612|679|1735|1888|1174	0.007	hsa04973	0.149621
SubAD_P1	74	8	KEGG Pathways	Pertussis	0.0319	MAPK13|C3|MAPK3|GNAI2|CALML3|GNAI1|GNAI3|RHOA	128	415|2224|1480|1600|1288|1465|1543|1795	0.007	hsa05133	0.149621
SubAD_P1	92	9	KEGG Pathways	Circadian entrainment	0.034	GNB4|MAPK3|GNB2|GNAI2|CALML3|GNAI1|GNAI3|GNG12|CAMK2B	128	1696|1480|937|1600|1288|1465|1543|1312|1099	0.0079	hsa04713	0.146852
SubAD_P1	517	30	KEGG Pathways	Pathways in cancer	0.0346	DVL2|GNB4|TFG|FLT3|GSTM3|PDGFRA|CDK4|LAMC1|FLT4|MAPK3|STAT3|CDK2|FGFR4|GNB2|F2|GNAI2|CALML3|NQO1|HSP90AA1|FGFR3|GNAI1|FN1|FH|GNAI3|GNG12|CAMK2B|MGST1|CDC42|FGFR1|RHOA	128	655|1696|709|2317|985|796|2119|499|1009|1480|2284|2350|1252|937|874|1600|1288|1084|781|2038|1465|1813|988|1543|1312|1099|2068|1246|1759|1795	0.0081	hsa05200	0.146092
SubAD_P1	46	6	KEGG Pathways	Valine, leucine and isoleucine degradation	0.0355	DLD|HIBADH|ACAT1|OXCT2|PCCA|ALDH1B1	128	712|1042|2110|2263|1957|1303	0.0085	hsa00280	0.144977
SubAD_P1	20	4	KEGG Pathways	One carbon pool by folate	0.0355	MTHFD1|MTFMT|ATIC|GART	128	421|1219|961|1207	0.0084	hsa00670	0.144977
SubAD_P1	130	11	KEGG Pathways	Fluid shear stress and atherosclerosis	0.0385	MAPK13|GSTM3|KDR|ICAM1|CALML3|NQO1|HSP90AA1|CAV3|CTSL|MGST1|RHOA	128	415|985|523|610|1288|1084|781|748|2377|2068|1795	0.0094	hsa05418	0.141454
SubAD_P1	21	4	KEGG Pathways	Arginine biosynthesis	0.0388	GOT2|GLUD1|GLUD2|GOT1	128	1156|2185|340|1675	0.0098	hsa00220	0.141117
SubAD_P1	226	16	KEGG Pathways	Ras signaling pathway	0.0388	GNB4|FLT3|RRAS|PDGFRA|FLT4|MAPK3|KDR|FGFR4|GNB2|CALML3|FGFR3|GNG12|CDC42|FGFR1|RHOA|RAB5C	128	1696|2317|1018|796|1009|1480|523|1252|937|1288|2038|1312|1246|1759|1795|2389	0.0096	hsa04014	0.141117
SubAD_P1	187	14	KEGG Pathways	Pathogenic Escherichia coli infection	0.0388	MAPK13|MAPK3|SEC24D|ARPC5|F2|FYN|MYO1C|TUBAL3|CDC42|RAB1A|ARPC4|ARPC1B|RHOA|MYH14	128	415|1480|997|949|874|2365|763|1477|1246|2215|1507|625|1795|2155	0.0097	hsa05130	0.141117
SubAD_P1	64	7	KEGG Pathways	Drug metabolism - cytochrome P450	0.0422	GSTM3|ADH4|ADH5|MAOA|CYP2C8|MGST1|ADH7	128	985|2386|478|1390|1837|2068|1348	0.0108	hsa00982	0.137469
SubAD_P1	50	6	KEGG Pathways	N-Glycan biosynthesis	0.0463	RPN2|DAD1|RPN1|GANAB|STT3A|DDOST	128	430|2239|2026|1234|1936|2014	0.0121	hsa00510	0.133442
SubAD_P1	99	9	KEGG Pathways	Chagas disease	0.0463	MAPK13|C3|MAPK3|GNAI2|PPP2R1A|GNAL|GNAI1|GNAI3|PPP2CA	128	415|2224|1480|1600|1807|841|1465|1543|538	0.012	hsa05142	0.133442
SubAD_P1	36	5	KEGG Pathways	Alanine, aspartate and glutamate metabolism	0.0477	ASNS|GOT2|GLUD1|GLUD2|GOT1	128	1816|1156|2185|340|1675	0.0126	hsa00250	0.132148
SubAD_P1	100	9	KEGG Pathways	Amoebiasis	0.0477	VCL|ACTN4|LAMC1|PRDX1|RAB7A|COL3A1|GNAL|FN1|RAB5C	128	1738|2149|499|445|970|700|841|1813|2389	0.0127	hsa05146	0.132148

## Sheet: VisAD_B1_Reactome
# background genes	# genes	category	chart color	description	FDR value	genes	network.SUID	nodes.SUID	p-value	PMID	term name	transferred FDR value	year
1977	231	Reactome Pathways		Metabolism of proteins	1.2e-35	PSMA4|LMCD1|NANS|PSMD8|LGALS1|EIF3D|PSMA3|TUBB1|TIMP1|MMP2|RPL18A|PSMA2|YKT6|DDX5|USP5|SNX3|RARS|LTF|GNB4|MOGS|CTSD|TFG|SSR1|MRPS7|C3|CANX|TUBA4A|DAD1|LMAN1|GNAT2|RPS16|APOE|EIF2S3|EIF3G|EIF2S1|ARF3|CCT7|PSMB7|TUBB2B|RAB21|PSMC1|USP14|PSMD11|AARS|RAB11A|GNAO1|RAB2A|C19orf10|CAPZA1|NAPA|SPTBN4|ARCN1|DARS|RAB7A|VCAN|TNC|VDAC1|RAB15|SRP14|MFGE8|RPS11|PSMA5|RPS27A|RPS3|SEC24D|FARSB|RAB3C|THY1|CCT8|PS…	128	2704|823|1303|1021|1993|1132|2737|2359|1183|2191|2248|2137|1681|1645|1120|2146|1156|1477|2536|2350|2272|565|2470|1273|1537|325|1792|1552|2347|1378|2722|1141|2602|1015|862|2113|2743|349|2584|2908|613|2194|1009|385|1711|1504|658|2230|1258|1528|1099|1315|2539|727|937|1180|1084|1090|2650|472|775|466|1945|2560|2047|1288|1006|1369|2707|1264|1138|1744|1924|1399|2080|1171|1405|1981|310|316|364|2941|1693|…	5.55e-39		HSA-392499	3.49208	0
2089	234	Reactome Pathways		Metabolism	8.03e-34	PSMA4|PYGM|HSD17B10|DLD|PSMD8|ATP5D|TECR|SLC25A1|PSMA3|MTHFD1|PYGB|AHCY|DECR2|DECR1|GSR|PPP2CB|PLIN3|RPL18A|NAMPT|PSMA2|SLC25A11|NAGLU|ALDOC|LTA4H|TPI1|RARS|GNB4|ENO1|AKR7A2|ATIC|PTGIS|COX6B1|RPS16|ESYT2|APOE|PGLS|ACLY|GSTM5|GSTM3|ARF3|NT5E|GNS|PSMB7|PSMC1|HEXB|PSMD11|ATP5B|DARS|CPOX|MGLL|VCAN|PAPSS1|VDAC1|PRKAR2A|ACAT1|IQGAP1|CPNE7|RPS11|PGD|PSMA5|RPS27A|ALDH1L1|PLIN2|GLUD1|HSD17B12|RPS3|SEC24D|…	128	2704|769|1738|562|1021|2770|1852|379|2737|1705|334|1375|1198|2962|2071|2149|1531|2248|700|2137|973|1267|2725|556|1210|1156|2536|868|2533|721|2299|766|2722|517|1141|622|1507|730|739|2113|2101|610|349|613|1726|1009|1522|2539|805|679|937|1975|1084|1045|2830|586|2425|775|2305|466|1945|2761|1933|2857|784|2560|2047|2221|484|2098|2050|1264|511|1750|1924|424|454|2005|1282|2731|367|2941|1774|412|1336|2014…	7.39e-37		HSA-1430728	3.30953	0
826	137	Reactome Pathways		Infectious disease	4.15e-33	PSMA4|PSMD8|MAPK1|PSMA3|TUBB1|CHMP4B|RPL18A|PSMA2|DDX5|ARPC3|LTF|GNB4|MOGS|ENO1|C3|CANX|TUBA4A|DAD1|RPS16|NT5E|PSMB7|TUBB2B|PSMC1|PSMD11|ARPC1A|MAP2K2|MAPK3|RAB7A|PRKAR2A|RPS11|PSMA5|RPS27A|RPS3|SLC25A4|ATP1B3|KPNB1|PSMB4|AP2M1|ARPC5|RPN1|NPM1|TUBA1A|TUBA1C|MAP2K1|RPS9|RPL13|EEF2|RPL38|GNAI2|PAK2|IMPDH2|AP2A2|GNG2|TUBA1B|TUBB|RPS7|RPL7|RPS2|GNAI1|RPS21|RPS17|RPS3A|RPSA|FYN|HIST1H2BK|SFPQ|AP1B1|VC…	128	2704|1021|907|2737|2359|634|2248|2137|1645|1639|1477|2536|2350|868|1537|325|1792|1552|2722|2101|349|2584|613|1009|2242|2227|2377|727|1045|775|466|1945|2560|2185|2443|2221|1264|2605|2026|1399|2080|310|316|1810|2941|886|1912|838|1123|2338|2446|463|2929|1402|910|2551|1762|1663|1030|745|1897|1846|1816|2944|583|2782|1990|490|706|595|2482|2197|2563|2434|1168|2431|940|1297|1891|802|1903|2215|1678|1894|1…	5.73e-36		HSA-5663205	3.2382	0
547	109	Reactome Pathways		Axon guidance	7.04e-32	PSMA4|PSMD8|MAPK1|PSMA3|TUBB1|MMP2|RPL18A|PSMA2|PFN1|ARPC3|RRAS|TUBA4A|RPS16|PSMB7|TUBB2B|ITGAV|PSMC1|PSMD11|ARPC1A|MAP2K2|MAPK3|SPTBN4|COL6A5|PRKAR2A|RPS11|PSMA5|RPS27A|RPS3|MYL9|PSMB4|AP2M1|ITGA5|ARPC5|COL6A2|TUBA1A|TUBA1C|MAP2K1|RPS9|ALCAM|RPL13|DPYSL2|RPL38|PABPC1|PAK2|CRMP1|AP2A2|UNC5A|TUBA1B|RPS7|RPL7|RPS2|RPS21|RPS17|RPS3A|RPSA|FYN|SPTBN1|MYH10|ETF1|COL6A1|PSMB5|PSMD4|COL5A1|RPL7A|SPTAN1|R…	128	2704|1021|907|2737|2359|2191|2248|2137|1012|1639|760|1792|2722|349|2584|2911|613|1009|2242|2227|2377|1099|1213|1045|775|466|1945|2560|877|1264|2605|373|2026|1072|310|316|1810|2941|1831|886|2083|838|628|2338|2233|463|2173|1402|2551|1762|1663|745|1897|1846|1816|2944|337|676|361|2818|2563|1168|1186|1891|2392|1903|1678|2740|2371|1867|2401|1354|1450|898|1666|1291|1690|1435|1069|2416|1984|2467|1366|263…	1.3e-34		HSA-422475	3.11524	0
544	108	Reactome Pathways		Cellular responses to stress	1.56e-31	PSMA4|PSMD8|MAPK1|ST13|PSMA3|TUBB1|GSR|RPL18A|PSMA2|ATP6V1B1|TUBA4A|RPS16|EIF2S3|EIF2S1|PSMB7|TUBB2B|PSMC1|PSMD11|PRDX1|MAPK3|CAPZA1|YWHAE|PRDX5|CDK6|SOD1|RPS11|PSMA5|RPS27A|ATP6V1A|ATP6V1B2|RPS3|PSMB4|HSPA4L|TUBA1A|TUBA1C|RPS9|HSPA4|CYCS|RPL13|RPL38|HSPA6|HSPH1|HSPA5|TUBA1B|RPS7|CAMK2D|RPL7|RPS2|RPS21|RPS17|RPS3A|RPSA|HIST1H2BK|STIP1|VCP|GPX7|CAPZA2|PSMB5|TPR|PSMD4|BAG3|ACTR1A|RPL7A|RPL10A|TXN|R…	128	2704|1021|907|2785|2737|2359|2071|2248|2137|340|1792|2722|2602|862|349|2584|613|1009|1723|2377|1258|2452|2407|1381|1873|775|466|1945|1474|2572|2560|1264|1600|310|316|2941|1027|2284|886|838|2479|2236|415|1402|2551|1954|1762|1663|745|1897|1846|1816|583|1825|490|703|1714|2563|2434|1168|1669|1327|1891|1903|2215|1678|1939|661|1081|2740|2371|883|1237|1867|1225|1450|2938|1291|1690|1435|2416|1984|2044|24…	3.59e-34		HSA-2262752	3.08069	0
572	110	Reactome Pathways		Nervous system development	3.62e-31	PSMA4|PSMD8|MAPK1|PSMA3|TUBB1|MMP2|RPL18A|PSMA2|PFN1|ARPC3|RRAS|TUBA4A|RPS16|PSMB7|TUBB2B|ITGAV|PSMC1|PSMD11|ARPC1A|MAP2K2|MAPK3|SPTBN4|COL6A5|PRKAR2A|RPS11|PSMA5|RPS27A|RPS3|MYL9|PSMB4|AP2M1|ITGA5|ARPC5|COL6A2|TUBA1A|TUBA1C|MAP2K1|RPS9|ALCAM|RPL13|DPYSL2|RPL38|PABPC1|PAK2|CRMP1|AP2A2|UNC5A|TUBA1B|RPS7|RPL7|RPS2|RPS21|RPS17|RPS3A|RPSA|FYN|SPTBN1|MYH10|ETF1|COL6A1|PSMB5|PSMD4|COL5A1|RPL7A|SPTAN1|R…	128	2704|1021|907|2737|2359|2191|2248|2137|1012|1639|760|1792|2722|349|2584|2911|613|1009|2242|2227|2377|1099|1213|1045|775|466|1945|2560|877|1264|2605|373|2026|1072|310|316|1810|2941|1831|886|2083|838|628|2338|2233|463|2173|1402|2551|1762|1663|745|1897|1846|1816|2944|337|676|361|2818|2563|1168|1186|1891|2392|1903|1678|2740|2371|1867|2401|1354|1450|898|1666|1291|1690|1435|1069|2416|1984|2467|1366|263…	9.99e-34		HSA-9675108	3.04413	0
1548	188	Reactome Pathways		Disease	1.2e-30	PSMA4|PSMD8|MAPK1|PSMA3|TUBB1|CHMP4B|AHCY|PPP2CB|CDC37|RPL18A|PSMA2|C1QBP|DDX5|NAGLU|ARPC3|LTF|GNB4|MOGS|ENO1|FLT3|C3|CAPNS1|CANX|TUBA4A|DAD1|RPS16|NT5E|GNS|PSMB7|TUBB2B|PSMC1|PEBP1|HEXB|PSMD11|PDGFRB|PRDX1|ARPC1A|MAP2K2|MAPK3|KDR|YWHAE|RAB7A|VCAN|PAPSS1|PRKAR2A|CDK6|TRIP11|IQGAP1|RPS11|PSMA5|RPS27A|ERLIN2|RPS3|SLC25A4|ATP1B3|KIT|KPNB1|PSMB4|AP2M1|ARPC5|CAPN2|RPN1|NPM1|TUBA1A|TUBA1C|MAP2K1|RPS9|G…	128	2704|1021|907|2737|2359|634|1375|2149|2245|2248|2137|409|1645|1267|1639|1477|2536|2350|868|2917|1537|832|325|1792|1552|2722|2101|610|349|2584|613|649|1726|1009|655|1723|2242|2227|2377|442|2452|727|937|1975|1045|1381|2380|586|775|466|1945|1093|2560|2185|2443|817|2221|1264|2605|2026|2887|1399|2080|310|316|1810|2941|412|1336|886|1912|682|838|2920|1123|2338|2875|2860|1579|2446|2644|463|2629|2929|1402…	4.41e-33		HSA-1643685	2.99208	0
365	84	Reactome Pathways		Metabolism of amino acids and derivatives	3.98e-28	PSMA4|HSD17B10|DLD|PSMD8|PSMA3|AHCY|GSR|RPL18A|PSMA2|RARS|RPS16|PSMB7|PSMC1|PSMD11|DARS|PAPSS1|ACAT1|RPS11|PSMA5|RPS27A|GLUD1|RPS3|PSMB4|CKB|RPS9|QARS|RPL13|RPL38|GRHPR|GLS|KARS|ADI1|DLST|RPS7|RPL7|RPS2|RPS21|RPS17|RPS3A|RPSA|ALDH9A1|PSMB5|EPRS|ECHS1|PSMD4|PHGDH|GOT1|ALDH18A1|RPL7A|ASS1|RPL10A|RPL11|IARS|PSAT1|SRM|SLC3A2|MTAP|AIMP1|RPS8|PYCR1|RPS14|PSMD14|UBA52|PSMC2|RPS18|PSMD13|RPL9|PSMC6|RPL6|…	128	2704|1738|562|1021|2737|1375|2071|2248|2137|1156|2722|349|613|1009|2539|1975|2830|775|466|1945|2857|2560|1264|2005|2941|2014|886|838|1540|2152|1384|1174|2884|2551|1762|1663|745|1897|1846|1816|2689|2563|1972|2437|1168|2923|2521|943|1891|2224|1903|1678|1771|520|1039|2368|2893|1246|1450|2491|1291|1690|1435|2416|1984|2467|847|1942|1549|607|2461|2527|1408|1654|2695|505|1735|2383|1840|2353|850|2947|103…	1.65e-30		HSA-71291	2.74001	0
213	63	Reactome Pathways		Signaling by ROBO receptors	8.57e-26	PSMA4|PSMD8|PSMA3|RPL18A|PSMA2|PFN1|RPS16|PSMB7|PSMC1|PSMD11|PRKAR2A|RPS11|PSMA5|RPS27A|RPS3|PSMB4|RPS9|RPL13|RPL38|PABPC1|PAK2|RPS7|RPL7|RPS2|RPS21|RPS17|RPS3A|RPSA|ETF1|PSMB5|PSMD4|RPL7A|RPL10A|RPL11|RPS8|CDC42|RPS14|PSMD14|UBA52|PSMC2|RPS18|PSMD13|GSPT1|RHOA|RPL9|PSMC6|RPL6|RPL10|PSMA1|EIF4G1|RPL32|RPL23|RPS25|PSMD9|RPL18|RPL36|RPL27|RPS19|MYO9B|RPS28|TCEB1|PSMC3|PSMB3	128	2704|1021|2737|2248|2137|1012|2722|349|613|1009|1045|775|466|1945|2560|1264|2941|886|838|628|2338|2551|1762|1663|745|1897|1846|1816|361|2563|1168|1891|1903|1678|1450|898|1291|1690|1435|2416|1984|2467|1366|2638|847|1942|1549|2461|2527|1462|1408|1654|2695|505|2383|1840|2353|850|1144|2947|2089|1036|1048	4.27e-28		HSA-376176	2.5067	0
167	57	Reactome Pathways		Regulation of expression of SLITs and ROBOs	8.57e-26	PSMA4|PSMD8|PSMA3|RPL18A|PSMA2|RPS16|PSMB7|PSMC1|PSMD11|RPS11|PSMA5|RPS27A|RPS3|PSMB4|RPS9|RPL13|RPL38|PABPC1|RPS7|RPL7|RPS2|RPS21|RPS17|RPS3A|RPSA|ETF1|PSMB5|PSMD4|RPL7A|RPL10A|RPL11|RPS8|RPS14|PSMD14|UBA52|PSMC2|RPS18|PSMD13|GSPT1|RPL9|PSMC6|RPL6|RPL10|PSMA1|EIF4G1|RPL32|RPL23|RPS25|PSMD9|RPL18|RPL36|RPL27|RPS19|RPS28|TCEB1|PSMC3|PSMB3	128	2704|1021|2737|2248|2137|2722|349|613|1009|775|466|1945|2560|1264|2941|886|838|628|2551|1762|1663|745|1897|1846|1816|361|2563|1168|1891|1903|1678|1450|1291|1690|1435|2416|1984|2467|1366|847|1942|1549|2461|2527|1462|1408|1654|2695|505|2383|1840|2353|850|2947|2089|1036|1048	3.95e-28		HSA-9010553	2.5067	0
289	69	Reactome Pathways		Translation	9.78e-24	EIF3D|RPL18A|RARS|SSR1|MRPS7|RPS16|EIF2S3|EIF3G|EIF2S1|AARS|DARS|SRP14|RPS11|RPS27A|RPS3|FARSB|EIF4A1|RPN1|RPS9|QARS|RPL13|EEF2|RPL38|SRP68|PABPC1|SSR4|FARSA|KARS|RPS7|RPL7|RPS2|RPS21|RPS17|RPS3A|RPSA|ETF1|EPRS|EIF3A|RPL7A|PPA1|RPL10A|RPL11|EIF2S2|IARS|VARS|CARS|AIMP1|RPS8|RPS14|UBA52|RPS18|GSPT1|DDOST|RPL9|RPL6|EEF1D|RPL10|EIF4G1|RPL32|SRPRB|RPL23|HARS|RPS25|RPL18|SEC11A|RPL36|RPL27|RPS19|RPS28	128	1132|2248|1156|2470|1273|2722|2602|1015|862|385|2539|2650|775|1945|2560|1288|1138|1399|2941|2014|886|1912|838|1870|628|2320|1999|1384|2551|1762|1663|745|1897|1846|1816|361|1972|580|1891|2251|1903|1678|1939|1771|709|1636|1246|1450|1291|1435|1984|1366|1393|847|1549|1087|2461|1462|1408|1618|1654|2116|2695|2383|544|1840|2353|850|2947	5.41e-26		HSA-72766	2.30097	0
114	44	Reactome Pathways		Selenoamino acid metabolism	1.73e-21	AHCY|GSR|RPL18A|RARS|RPS16|DARS|PAPSS1|RPS11|RPS27A|RPS3|RPS9|QARS|RPL13|RPL38|KARS|RPS7|RPL7|RPS2|RPS21|RPS17|RPS3A|RPSA|EPRS|RPL7A|RPL10A|RPL11|IARS|AIMP1|RPS8|RPS14|UBA52|RPS18|RPL9|RPL6|PAPSS2|RPL10|RPL32|RPL23|RPS25|RPL18|RPL36|RPL27|RPS19|RPS28	128	1375|2071|2248|1156|2722|2539|1975|775|1945|2560|2941|2014|886|838|1384|2551|1762|1663|745|1897|1846|1816|1972|1891|1903|1678|1771|1246|1450|1291|1435|1984|847|1549|607|2461|1408|1654|2695|2383|1840|2353|850|2947	1.04e-23		HSA-2408522	2.0762	0
1956	192	Reactome Pathways		Immune System	5.22e-21	PSMA4|GRN|CDK13|PSMD8|MIF|MAPK1|PSMA3|PYGB|TUBB1|PGRMC1|TIMP1|MMP2|PPP2CB|PSMA2|COL1A1|ALDOC|LTA4H|ARPC3|LTF|ATP6V1B1|CTSD|FLT3|C3|CANX|TUBA4A|ACLY|LGALS3|GNS|BLK|PSMB7|TUBB2B|ITGAV|PSMC1|HEXB|PSMD11|BLMH|ERP44|ARPC1A|MAPK3|CAPZA1|CD81|ZAP70|RAB7A|CENPE|SRP14|IQGAP1|SOD1|PSMA5|S100A11|ARL8A|RPS27A|ATP6V1A|ATP6V1B2|SEC24D|CCT8|KPNB1|PSMB4|CSTB|AP2M1|EIF4A1|ARPC5|PTX3|ERAP1|CCT2|HSP90B1|TUBA1A|TUBA…	128	2704|601|1855|1021|1675|907|2737|334|2359|1801|1183|2191|2149|2137|2131|2725|556|1639|1477|340|2272|2917|1537|325|1792|1507|2497|610|1633|349|2584|2911|613|1726|1009|1003|1351|2242|2377|1258|2788|2791|727|2110|2650|586|1873|466|2260|541|1945|1474|2572|2047|2707|2221|1264|733|2605|1138|2026|952|1642|1171|1405|310|316|364|1810|2959|412|1336|2449|1741|1912|682|2479|2920|1057|2338|688|2746|1570|1579|…	3.37e-23		HSA-168256	2.02823	0
659	99	Reactome Pathways		Metabolism of RNA	6.34e-21	PSMA4|HSD17B10|PSMD8|SF3A1|RTCB|PSMA3|HNRNPL|FBL|RPL18A|PSMA2|DDX5|PRPF19|DDX39A|RPS16|FUS|PSMB7|PSMC1|C14orf166|PSMD11|RPS11|PSMA5|RPS27A|RPS3|HNRNPU|PSMB4|EIF4A1|RPS9|PCBP1|U2AF2|RPL13|RPL38|PABPC1|NCL|PPP2R1A|HNRNPM|SRSF7|XPOT|RPS7|RPL7|HNRNPA1|RPS2|RPS21|RPS17|RPS3A|RPSA|HNRNPA2B1|PTBP1|PCBP2|ETF1|PSMB5|EPRS|TPR|DHX9|PSMD4|RPL7A|HNRNPH2|YWHAB|RPL10A|RPL11|HNRNPK|CWC27|NOP56|SEC13|HNRNPA3|YWHA…	128	2704|1738|1021|1813|2950|2737|2506|2797|2248|2137|1645|1765|2974|2722|2671|349|613|970|1009|775|466|1945|2560|1591|1264|1138|2941|1660|448|886|838|628|2374|2644|1849|2680|1483|2551|1762|1876|1663|745|1897|1846|1816|2866|589|958|361|2563|1972|2434|1219|1168|1891|1615|1033|1903|1678|1894|1270|2641|883|1822|1234|1054|1450|2878|1819|1291|1690|1435|2416|1984|2467|1366|694|847|1942|1549|2461|2527|1462|…	4.38e-23		HSA-8953854	2.01979	0
108	42	Reactome Pathways		L13a-mediated translational silencing of Ceruloplasmin expression	1.17e-20	EIF3D|RPL18A|RPS16|EIF2S3|EIF3G|EIF2S1|RPS11|RPS27A|RPS3|EIF4A1|RPS9|RPL13|RPL38|PABPC1|RPS7|RPL7|RPS2|RPS21|RPS17|RPS3A|RPSA|EIF3A|RPL7A|RPL10A|RPL11|EIF2S2|RPS8|RPS14|UBA52|RPS18|RPL9|RPL6|RPL10|EIF4G1|RPL32|RPL23|RPS25|RPL18|RPL36|RPL27|RPS19|RPS28	128	1132|2248|2722|2602|1015|862|775|1945|2560|1138|2941|886|838|628|2551|1762|1663|745|1897|1846|1816|580|1891|1903|1678|1939|1450|1291|1435|1984|847|1549|2461|1462|1408|1654|2695|2383|1840|2353|850|2947	8.62e-23		HSA-156827	1.99318	0
1025	127	Reactome Pathways		Innate Immune System	1.29e-20	PSMA4|GRN|CDK13|PSMD8|MIF|MAPK1|PSMA3|PYGB|PGRMC1|PPP2CB|PSMA2|ALDOC|LTA4H|ARPC3|LTF|ATP6V1B1|CTSD|C3|ACLY|LGALS3|GNS|PSMB7|ITGAV|PSMC1|HEXB|PSMD11|ERP44|ARPC1A|MAPK3|CAPZA1|CD81|RAB7A|SRP14|IQGAP1|PSMA5|S100A11|ARL8A|RPS27A|ATP6V1A|ATP6V1B2|CCT8|KPNB1|PSMB4|CSTB|ARPC5|PTX3|CCT2|HSP90B1|MAP2K1|PA2G4|GAA|GLB1|EEF2|F2|HSPA6|PPP2R1B|RAB6A|PAK2|UBE2N|EEA1|PKM|IMPDH2|TRIM25|PPP2R1A|AP2A2|LAMP1|TUBB|OS…	128	2704|601|1855|1021|1675|907|2737|334|1801|2149|2137|2725|556|1639|1477|340|2272|1537|1507|2497|610|349|2911|613|1726|1009|1351|2242|2377|1258|2788|727|2650|586|466|2260|541|1945|1474|2572|2707|2221|1264|733|2026|952|1171|1405|1810|2959|412|1336|1912|682|2479|2920|1057|2338|688|2746|1570|2446|1159|2644|463|1414|910|1339|2728|2944|490|706|958|595|2134|2611|2128|1714|1018|2563|1219|1168|2182|1129|18…	1.01e-22		HSA-168249	1.98894	0
660	98	Reactome Pathways		Vesicle-mediated transport	1.9e-20	TUBB1|CHMP4B|PLIN3|YKT6|COL1A1|ARPC3|TFG|TUBA4A|YWHAH|LMAN1|APOE|ARF3|GNS|TUBB2B|RAB21|ARL1|RAB11A|ARPC1A|CAPZA1|NAPA|SPTBN4|ARCN1|YWHAE|RAB7A|CENPE|TRIP11|RPS27A|SEC24D|AP2M1|ARPC5|ALB|HSP90B1|RAB8A|TUBA1A|TUBA1C|LMAN2|ANKRD27|YWHAG|KIF5B|RAB1B|RAB6A|RAB8B|HSPH1|RAB43|HBA1|RAB39A|COPG1|AP2A2|COPB2|TUBA1B|SEC24C|SPTBN1|AP1B1|RAB3GAP2|MYO1C|TFRC|RAB5B|CAPZA2|ACBD3|RAB13|ACTR1A|SURF4|SPTAN1|YWHAB|C…	128	2359|634|1531|1681|2131|1639|565|1792|919|2347|1141|2113|610|2584|2908|1795|1711|2242|1258|1528|1099|1315|2452|727|2110|2380|1945|2047|2605|2026|1924|1405|1981|310|316|1693|2020|991|2449|2341|1057|1204|2236|2104|2599|1576|514|463|961|1402|2086|337|1990|2755|595|2011|2134|1714|2692|2932|1327|1804|2392|1033|376|1882|523|637|967|2365|2740|2371|2239|883|2806|1594|2965|1624|1558|2038|1234|2938|2548|26…	1.58e-22		HSA-5653656	1.97212	0
1087	130	Reactome Pathways		Developmental Biology	5.72e-20	PSMA4|PSMD8|MAPK1|PSMA3|TUBB1|MMP2|RPL18A|PSMA2|PFN1|ARPC3|CAPNS1|KRT13|KRT9|RRAS|TUBA4A|RPS16|PSMB7|TUBB2B|ITGAV|PSMC1|PSMD11|ARPC1A|MAP2K2|MAPK3|SPTBN4|KRT24|COL6A5|PRKAR2A|KRT71|KRT10|RPS11|PSMA5|RPS27A|RPS3|MYL9|PSMB4|AP2M1|ITGA5|ARPC5|COL6A2|TUBA1A|TUBA1C|EVPL|KRT16|MAP2K1|RPS9|CTNNA1|KRT28|ALCAM|RPL13|DPYSL2|RPL38|KRT2|PABPC1|PAK2|CRMP1|AP2A2|KRT7|KRT76|UNC5A|TUBA1B|RPS7|RPL7|RPS2|RPS21|RPS…	128	2704|1021|907|2737|2359|2191|2248|2137|1012|1639|832|2056|2143|760|1792|2722|349|2584|2911|613|1009|2242|2227|2377|1099|1588|1213|1045|2062|2170|775|466|1945|2560|877|1264|2605|373|2026|1072|310|316|1276|1102|1810|2941|1951|712|1831|886|2083|838|667|628|2338|2233|463|670|2008|2173|1402|2551|1762|1663|745|1897|1846|1816|2944|337|583|676|361|2395|2818|2563|1168|1186|1891|2392|1903|1678|2740|2371|17…	5e-22		HSA-1266738	1.92426	0
109	41	Reactome Pathways		GTP hydrolysis and joining of the 60S ribosomal subunit	8.31e-20	EIF3D|RPL18A|RPS16|EIF2S3|EIF3G|EIF2S1|RPS11|RPS27A|RPS3|EIF4A1|RPS9|RPL13|RPL38|RPS7|RPL7|RPS2|RPS21|RPS17|RPS3A|RPSA|EIF3A|RPL7A|RPL10A|RPL11|EIF2S2|RPS8|RPS14|UBA52|RPS18|RPL9|RPL6|RPL10|EIF4G1|RPL32|RPL23|RPS25|RPL18|RPL36|RPL27|RPS19|RPS28	128	1132|2248|2722|2602|1015|862|775|1945|2560|1138|2941|886|838|2551|1762|1663|745|1897|1846|1816|580|1891|1903|1678|1939|1450|1291|1435|1984|847|1549|2461|1462|1408|1654|2695|2383|1840|2353|850|2947	7.65e-22		HSA-72706	1.90804	0
116	42	Reactome Pathways		Cap-dependent Translation Initiation	8.31e-20	EIF3D|RPL18A|RPS16|EIF2S3|EIF3G|EIF2S1|RPS11|RPS27A|RPS3|EIF4A1|RPS9|RPL13|RPL38|PABPC1|RPS7|RPL7|RPS2|RPS21|RPS17|RPS3A|RPSA|EIF3A|RPL7A|RPL10A|RPL11|EIF2S2|RPS8|RPS14|UBA52|RPS18|RPL9|RPL6|RPL10|EIF4G1|RPL32|RPL23|RPS25|RPL18|RPL36|RPL27|RPS19|RPS28	128	1132|2248|2722|2602|1015|862|775|1945|2560|1138|2941|886|838|628|2551|1762|1663|745|1897|1846|1816|580|1891|1903|1678|1939|1450|1291|1435|1984|847|1549|2461|1462|1408|1654|2695|2383|1840|2353|850|2947	7.83e-22		HSA-72737	1.90804	0
110	41	Reactome Pathways		SRP-dependent cotranslational protein targeting to membrane	9.52e-20	RPL18A|SSR1|RPS16|SRP14|RPS11|RPS27A|RPS3|RPN1|RPS9|RPL13|RPL38|SRP68|SSR4|RPS7|RPL7|RPS2|RPS21|RPS17|RPS3A|RPSA|RPL7A|RPL10A|RPL11|RPS8|RPS14|UBA52|RPS18|DDOST|RPL9|RPL6|RPL10|RPL32|SRPRB|RPL23|RPS25|RPL18|SEC11A|RPL36|RPL27|RPS19|RPS28	128	2248|2470|2722|2650|775|1945|2560|1399|2941|886|838|1870|2320|2551|1762|1663|745|1897|1846|1816|1891|1903|1678|1450|1291|1435|1984|1393|847|1549|2461|1408|1618|1654|2695|2383|544|1840|2353|850|2947	1.01e-21		HSA-1799339	1.90214	0
622	91	Reactome Pathways		Membrane Trafficking	1.28e-18	TUBB1|CHMP4B|PLIN3|YKT6|ARPC3|TFG|TUBA4A|YWHAH|LMAN1|ARF3|GNS|TUBB2B|RAB21|ARL1|RAB11A|ARPC1A|CAPZA1|NAPA|SPTBN4|ARCN1|YWHAE|RAB7A|CENPE|TRIP11|RPS27A|SEC24D|AP2M1|ARPC5|RAB8A|TUBA1A|TUBA1C|LMAN2|ANKRD27|YWHAG|KIF5B|RAB1B|RAB6A|RAB8B|RAB43|RAB39A|COPG1|AP2A2|COPB2|TUBA1B|SEC24C|SPTBN1|AP1B1|RAB3GAP2|MYO1C|TFRC|RAB5B|CAPZA2|ACBD3|RAB13|ACTR1A|SURF4|SPTAN1|YWHAB|CTTN|FTL|TBC1D4|SNX2|TXNDC5|GDI2|TUB…	128	2359|634|1531|1681|1639|565|1792|919|2347|2113|610|2584|2908|1795|1711|2242|1258|1528|1099|1315|2452|727|2110|2380|1945|2047|2605|2026|1981|310|316|1693|2020|991|2449|2341|1057|1204|2104|1576|514|463|961|1402|2086|337|1990|2755|595|2011|2134|1714|2692|2932|1327|1804|2392|1033|376|1882|523|637|967|2365|2740|2371|2239|883|2806|1594|2965|1624|1558|2038|1234|2938|2548|2659|1534|1435|1069|469|889|2683…	1.41e-20		HSA-199991	1.78928	0
93	37	Reactome Pathways		Nonsense Mediated Decay (NMD) independent of the Exon Junction Complex (EJC)	1.46e-18	RPL18A|RPS16|RPS11|RPS27A|RPS3|RPS9|RPL13|RPL38|PABPC1|RPS7|RPL7|RPS2|RPS21|RPS17|RPS3A|RPSA|ETF1|RPL7A|RPL10A|RPL11|RPS8|RPS14|UBA52|RPS18|GSPT1|RPL9|RPL6|RPL10|EIF4G1|RPL32|RPL23|RPS25|RPL18|RPL36|RPL27|RPS19|RPS28	128	2248|2722|775|1945|2560|2941|886|838|628|2551|1762|1663|745|1897|1846|1816|361|1891|1903|1678|1450|1291|1435|1984|1366|847|1549|2461|1462|1408|1654|2695|2383|1840|2353|850|2947	1.68e-20		HSA-975956	1.78356	0
473	77	Reactome Pathways		Neutrophil degranulation	5.51e-18	GRN|CDK13|MIF|MAPK1|PYGB|PGRMC1|PSMA2|ALDOC|LTA4H|LTF|CTSD|C3|ACLY|LGALS3|GNS|PSMB7|ITGAV|HEXB|PSMD11|ERP44|RAB7A|SRP14|IQGAP1|PSMA5|S100A11|ARL8A|CCT8|KPNB1|CSTB|ARPC5|PTX3|CCT2|PA2G4|GAA|GLB1|EEF2|HSPA6|RAB6A|PKM|IMPDH2|AP2A2|LAMP1|TUBB|OSTF1|VCP|XRCC6|RAB5B|CYB5R3|PNP|ILF2|PGM1|DPP7|SURF4|CTSA|SPTAN1|FTL|CKAP4|APRT|PRDX4|TXNDC5|GDI2|PRCP|CD59|DDX3X|PSMD14|IDH1|PSMC2|PSMD13|DDOST|RHOA|DBNL|CAPN…	128	601|1855|1675|907|334|1801|2137|2725|556|1477|2272|1537|1507|2497|610|349|2911|1726|1009|1351|727|2650|586|466|2260|541|2707|2221|733|2026|952|1171|2959|412|1336|1912|2479|1057|1570|2446|463|1414|910|1339|490|706|2134|2611|2128|1018|2182|1129|1804|796|2392|1882|1111|1885|2839|967|2365|1066|2038|1603|1690|1153|2416|2467|1393|2638|2719|2794|2494|1918|2956|934|1036	6.6e-20		HSA-6798695	1.72588	0
91	35	Reactome Pathways		Eukaryotic Translation Elongation	3.51e-17	RPL18A|RPS16|RPS11|RPS27A|RPS3|RPS9|RPL13|EEF2|RPL38|RPS7|RPL7|RPS2|RPS21|RPS17|RPS3A|RPSA|RPL7A|RPL10A|RPL11|RPS8|RPS14|UBA52|RPS18|RPL9|RPL6|EEF1D|RPL10|RPL32|RPL23|RPS25|RPL18|RPL36|RPL27|RPS19|RPS28	128	2248|2722|775|1945|2560|2941|886|1912|838|2551|1762|1663|745|1897|1846|1816|1891|1903|1678|1450|1291|1435|1984|847|1549|1087|2461|1408|1654|2695|2383|1840|2353|850|2947	4.37e-19		HSA-156842	1.64547	0
91	35	Reactome Pathways		Eukaryotic Translation Termination	3.51e-17	RPL18A|RPS16|RPS11|RPS27A|RPS3|RPS9|RPL13|RPL38|RPS7|RPL7|RPS2|RPS21|RPS17|RPS3A|RPSA|ETF1|RPL7A|RPL10A|RPL11|RPS8|RPS14|UBA52|RPS18|GSPT1|RPL9|RPL6|RPL10|RPL32|RPL23|RPS25|RPL18|RPL36|RPL27|RPS19|RPS28	128	2248|2722|775|1945|2560|2941|886|838|2551|1762|1663|745|1897|1846|1816|361|1891|1903|1678|1450|1291|1435|1984|1366|847|1549|2461|1408|1654|2695|2383|1840|2353|850|2947	4.37e-19		HSA-72764	1.64547	0
113	38	Reactome Pathways		Nonsense Mediated Decay (NMD) enhanced by the Exon Junction Complex (EJC)	4.18e-17	RPL18A|RPS16|RPS11|RPS27A|RPS3|RPS9|RPL13|RPL38|PABPC1|PPP2R1A|RPS7|RPL7|RPS2|RPS21|RPS17|RPS3A|RPSA|ETF1|RPL7A|RPL10A|RPL11|RPS8|RPS14|UBA52|RPS18|GSPT1|RPL9|RPL6|RPL10|EIF4G1|RPL32|RPL23|RPS25|RPL18|RPL36|RPL27|RPS19|RPS28	128	2248|2722|775|1945|2560|2941|886|838|628|2644|2551|1762|1663|745|1897|1846|1816|361|1891|1903|1678|1450|1291|1435|1984|1366|847|1549|2461|1462|1408|1654|2695|2383|1840|2353|850|2947	5.58e-19		HSA-975957	1.63788	0
99	36	Reactome Pathways		Formation of a pool of free 40S subunits	4.19e-17	EIF3D|RPL18A|RPS16|EIF3G|RPS11|RPS27A|RPS3|RPS9|RPL13|RPL38|RPS7|RPL7|RPS2|RPS21|RPS17|RPS3A|RPSA|EIF3A|RPL7A|RPL10A|RPL11|RPS8|RPS14|UBA52|RPS18|RPL9|RPL6|RPL10|RPL32|RPL23|RPS25|RPL18|RPL36|RPL27|RPS19|RPS28	128	1132|2248|2722|1015|775|1945|2560|2941|886|838|2551|1762|1663|745|1897|1846|1816|580|1891|1903|1678|1450|1291|1435|1984|847|1549|2461|1408|1654|2695|2383|1840|2353|850|2947	5.98e-19		HSA-72689	1.63778	0
99	36	Reactome Pathways		Response of EIF2AK4 (GCN2) to amino acid deficiency	4.19e-17	RPL18A|RPS16|EIF2S3|EIF2S1|RPS11|RPS27A|RPS3|RPS9|RPL13|RPL38|RPS7|RPL7|RPS2|RPS21|RPS17|RPS3A|RPSA|RPL7A|RPL10A|RPL11|EIF2S2|RPS8|RPS14|UBA52|RPS18|RPL9|RPL6|RPL10|RPL32|RPL23|RPS25|RPL18|RPL36|RPL27|RPS19|RPS28	128	2248|2722|2602|862|775|1945|2560|2941|886|838|2551|1762|1663|745|1897|1846|1816|1891|1903|1678|1939|1450|1291|1435|1984|847|1549|2461|1408|1654|2695|2383|1840|2353|850|2947	5.98e-19		HSA-9633012	1.63778	0
87	34	Reactome Pathways		Peptide chain elongation	6.21e-17	RPL18A|RPS16|RPS11|RPS27A|RPS3|RPS9|RPL13|EEF2|RPL38|RPS7|RPL7|RPS2|RPS21|RPS17|RPS3A|RPSA|RPL7A|RPL10A|RPL11|RPS8|RPS14|UBA52|RPS18|RPL9|RPL6|RPL10|RPL32|RPL23|RPS25|RPL18|RPL36|RPL27|RPS19|RPS28	128	2248|2722|775|1945|2560|2941|886|1912|838|2551|1762|1663|745|1897|1846|1816|1891|1903|1678|1450|1291|1435|1984|847|1549|2461|1408|1654|2695|2383|1840|2353|850|2947	9.43e-19		HSA-156902	1.62069	0
185	46	Reactome Pathways		Programmed Cell Death	1.74e-16	PSMA4|PSMD8|MAPK1|PSMA3|CDC37|PSMA2|C1QBP|YWHAH|PSMB7|PSMC1|PSMD11|MAPK3|YWHAE|PSMA5|RPS27A|KPNB1|PSMB4|HMGB2|FNTA|YWHAG|CYCS|CFLAR|PAK2|UNC5A|PSMB5|PSMD4|SPTAN1|YWHAB|YWHAQ|MAPK8|YWHAZ|PSMD14|UBA52|PSMC2|BCAP31|PSMD13|PSMC6|PDCD6IP|PSMA1|DBNL|PSMD9|VIM|DNM1L|NMT1|PSMC3|PSMB3	128	2704|1021|907|2737|2245|2137|409|919|349|613|1009|2377|2452|466|1945|2221|1264|1930|1426|991|2284|2848|2338|2173|2563|1168|2392|1033|2239|1867|1234|1690|1435|2416|2458|2467|1942|1729|2527|2719|505|1228|592|880|1036|1048	2.72e-18		HSA-5357801	1.57595	0
87	33	Reactome Pathways		Viral mRNA Translation	3.92e-16	RPL18A|RPS16|RPS11|RPS27A|RPS3|RPS9|RPL13|RPL38|RPS7|RPL7|RPS2|RPS21|RPS17|RPS3A|RPSA|RPL7A|RPL10A|RPL11|RPS8|RPS14|UBA52|RPS18|RPL9|RPL6|RPL10|RPL32|RPL23|RPS25|RPL18|RPL36|RPL27|RPS19|RPS28	128	2248|2722|775|1945|2560|2941|886|838|2551|1762|1663|745|1897|1846|1816|1891|1903|1678|1450|1291|1435|1984|847|1549|2461|1408|1654|2695|2383|1840|2353|850|2947	6.32e-18		HSA-192823	1.54067	0
173	44	Reactome Pathways		Apoptosis	4.38e-16	PSMA4|PSMD8|MAPK1|PSMA3|PSMA2|C1QBP|YWHAH|PSMB7|PSMC1|PSMD11|MAPK3|YWHAE|PSMA5|RPS27A|KPNB1|PSMB4|HMGB2|FNTA|YWHAG|CYCS|CFLAR|PAK2|UNC5A|PSMB5|PSMD4|SPTAN1|YWHAB|YWHAQ|MAPK8|YWHAZ|PSMD14|UBA52|PSMC2|BCAP31|PSMD13|PSMC6|PSMA1|DBNL|PSMD9|VIM|DNM1L|NMT1|PSMC3|PSMB3	128	2704|1021|907|2737|2137|409|919|349|613|1009|2377|2452|466|1945|2221|1264|1930|1426|991|2284|2848|2338|2173|2563|1168|2392|1033|2239|1867|1234|1690|1435|2416|2458|2467|1942|2527|2719|505|1228|592|880|1036|1048	7.26e-18		HSA-109581	1.53585	0
91	33	Reactome Pathways		Selenocysteine synthesis	1.1e-15	RPL18A|RPS16|RPS11|RPS27A|RPS3|RPS9|RPL13|RPL38|RPS7|RPL7|RPS2|RPS21|RPS17|RPS3A|RPSA|RPL7A|RPL10A|RPL11|RPS8|RPS14|UBA52|RPS18|RPL9|RPL6|RPL10|RPL32|RPL23|RPS25|RPL18|RPL36|RPL27|RPS19|RPS28	128	2248|2722|775|1945|2560|2941|886|838|2551|1762|1663|745|1897|1846|1816|1891|1903|1678|1450|1291|1435|1984|847|1549|2461|1408|1654|2695|2383|1840|2353|850|2947	1.88e-17		HSA-2408557	1.49586	0
129	38	Reactome Pathways		Host Interactions of HIV factors	1.28e-15	PSMA4|PSMD8|PSMA3|PSMA2|PSMB7|PSMC1|PSMD11|PSMA5|RPS27A|SLC25A4|KPNB1|PSMB4|AP2M1|NPM1|PAK2|AP2A2|FYN|AP1B1|PSMB5|TPR|PSMD4|SLC25A5|SLC25A6|SEC13|AP1G1|PSMD14|UBA52|PSMC2|PSMD13|RANBP1|PSMC6|PSMA1|PSMD9|HCK|RAN|TCEB1|PSMC3|PSMB3	128	2704|1021|2737|2137|349|613|1009|466|1945|2185|2221|1264|2605|2080|2338|463|2944|1990|2563|2434|1168|1297|1342|883|2965|1690|1435|2416|2467|871|1942|2527|505|1879|781|2089|1036|1048	2.24e-17		HSA-162909	1.48928	0
605	83	Reactome Pathways		Hemostasis	1.37e-15	MIF|MAPK1|PROCR|TUBB1|TIMP1|PPP2CB|PFN1|C1QBP|COL1A1|GNB4|TUBA4A|ACTN4|TUBB2B|ITGAV|MAPK3|CAPZA1|EHD2|ATP2B3|MGLL|CENPE|PRKAR2A|TIMP3|SOD1|FERMT3|OLA1|ATP1B3|ITGA5|ALB|ANXA5|TUBA1A|TUBA1C|KIF5B|F2|PLG|PPP2R1B|GNAI2|SERPINF2|A2M|HSPA5|PPP2R1A|BSG|GNG2|TUBA1B|CAV1|GNAI1|FYN|FN1|ATP2A1|ATP2A3|CAPZA2|S100A10|FLNA|GNAI3|GNG12|SLC3A2|HBD|TUBB2A|TUBAL3|PRKAR1A|PRCP|ACTN1|KIF20A|YWHAZ|ITGB1|GNAT3|CDC42|T…	128	1675|907|391|2359|1183|2149|1012|409|2131|2536|1792|1492|2584|2911|2377|1258|2419|559|679|2110|1045|1756|1873|979|2209|2443|373|1924|1657|310|316|2449|682|358|2920|1123|2095|829|415|2644|2629|2929|1402|1243|1030|2944|2647|1753|1024|1714|2125|2440|2431|940|2368|1630|2740|2371|2698|1066|1000|1558|1234|2401|1207|898|2659|826|2638|1915|2683|2311|2899|1231|1747|2593|331|1333|313|2332|2713|2404|1312	2.45e-17		HSA-109582	1.48633	0
193	45	Reactome Pathways		G2/M Transition	2.79e-15	PSMA4|HAUS4|PSMD8|PSMA3|TUBB1|PPP2CB|PSMA2|TUBA4A|PSMB7|TUBB2B|PSMC1|PSMD11|CEP76|YWHAE|PSMA5|RPS27A|PSMB4|RAB8A|TUBA1A|TUBA1C|YWHAG|PPP2R1B|PPP2R1A|TUBA1B|TUBB|PSMB5|PSMD4|ACTR1A|TUBB2A|TUBAL3|PPP1CB|DYNC1I2|PAFAH1B1|CEP250|PPME1|PSMD14|UBA52|PSMC2|PSMD13|PSMC6|DCTN2|PSMA1|PSMD9|PSMC3|PSMB3	128	2704|2971|1021|2737|2359|2149|2137|1792|349|2584|613|1009|2953|2452|466|1945|1264|1981|310|316|991|2920|2644|1402|910|2563|1168|1327|2740|2371|1357|2938|2548|1606|2524|1690|1435|2416|2467|1942|2554|2527|505|1036|1048	5.14e-17		HSA-69275	1.45544	0
55	26	Reactome Pathways		Translation initiation complex formation	1.63e-14	EIF3D|RPS16|EIF2S3|EIF3G|EIF2S1|RPS11|RPS27A|RPS3|EIF4A1|RPS9|PABPC1|RPS7|RPS2|RPS21|RPS17|RPS3A|RPSA|EIF3A|EIF2S2|RPS8|RPS14|RPS18|EIF4G1|RPS25|RPS19|RPS28	128	1132|2722|2602|1015|862|775|1945|2560|1138|2941|628|2551|1663|745|1897|1846|1816|580|1939|1450|1291|1984|1462|2695|850|2947	3.16e-16		HSA-72649	1.37878	0
75	29	Reactome Pathways		The role of GTSE1 in G2/M progression after G2 checkpoint	2.16e-14	PSMA4|PSMD8|PSMA3|TUBB1|PSMA2|TUBA4A|PSMB7|TUBB2B|PSMC1|PSMD11|PSMA5|RPS27A|PSMB4|TUBA1A|TUBA1C|TUBA1B|PSMB5|PSMD4|TUBB2A|TUBAL3|PSMD14|UBA52|PSMC2|PSMD13|PSMC6|PSMA1|PSMD9|PSMC3|PSMB3	128	2704|1021|2737|2359|2137|1792|349|2584|613|1009|466|1945|1264|310|316|1402|2563|1168|2740|2371|1690|1435|2416|2467|1942|2527|505|1036|1048	4.28e-16		HSA-8852276	1.36655	0
154	39	Reactome Pathways		Influenza Infection	3.01e-14	RPL18A|CANX|RPS16|RPS11|RPS27A|RPS3|KPNB1|RPS9|RPL13|RPL38|RPS7|RPL7|RPS2|RPS21|RPS17|RPS3A|RPSA|TPR|RPL7A|RPL10A|RPL11|SLC25A6|SEC13|RPS8|RPS14|UBA52|RPS18|RPL9|RPL6|RPL10|RPL32|RPL23|RPS25|RAN|RPL18|RPL36|RPL27|RPS19|RPS28	128	2248|325|2722|775|1945|2560|2221|2941|886|838|2551|1762|1663|745|1897|1846|1816|2434|1891|1903|1678|1342|883|1450|1291|1435|1984|847|1549|2461|1408|1654|2695|781|2383|1840|2353|850|2947	6.24e-16		HSA-168255	1.35214	0
55	25	Reactome Pathways		Ribosomal scanning and start codon recognition	1.13e-13	EIF3D|RPS16|EIF2S3|EIF3G|EIF2S1|RPS11|RPS27A|RPS3|EIF4A1|RPS9|RPS7|RPS2|RPS21|RPS17|RPS3A|RPSA|EIF3A|EIF2S2|RPS8|RPS14|RPS18|EIF4G1|RPS25|RPS19|RPS28	128	1132|2722|2602|1015|862|775|1945|2560|1138|2941|2551|1663|745|1897|1846|1816|580|1939|1450|1291|1984|1462|2695|850|2947	2.4e-15		HSA-72702	1.29469	0
134	35	Reactome Pathways		Influenza Viral RNA Transcription and Replication	4.09e-13	RPL18A|RPS16|RPS11|RPS27A|RPS3|RPS9|RPL13|RPL38|RPS7|RPL7|RPS2|RPS21|RPS17|RPS3A|RPSA|TPR|RPL7A|RPL10A|RPL11|SEC13|RPS8|RPS14|UBA52|RPS18|RPL9|RPL6|RPL10|RPL32|RPL23|RPS25|RPL18|RPL36|RPL27|RPS19|RPS28	128	2248|2722|775|1945|2560|2941|886|838|2551|1762|1663|745|1897|1846|1816|2434|1891|1903|1678|883|1450|1291|1435|1984|847|1549|2461|1408|1654|2695|2383|1840|2353|850|2947	8.93e-15		HSA-168273	1.23883	0
300	52	Reactome Pathways		Asparagine N-linked glycosylation	4.09e-13	NANS|TUBB1|YKT6|MOGS|TFG|CANX|TUBA4A|DAD1|LMAN1|ARF3|TUBB2B|PSMC1|CAPZA1|NAPA|SPTBN4|ARCN1|RPS27A|SEC24D|RPN1|TUBA1A|TUBA1C|LMAN2|GLB1|RAB1B|COPG1|COPB2|TUBA1B|SEC24C|SPTBN1|GFPT1|RAD23B|VCP|CAPZA2|UAP1|ACTR1A|CTSA|SPTAN1|TUBB2A|TUBAL3|SEC13|STT3A|GOLGB1|CD59|DYNC1I2|RAB1A|UBA52|DDOST|CAPZB|DCTN2|PGM3|SEC22B|NAPB	128	1303|2359|1681|2350|565|325|1792|1552|2347|2113|2584|613|1258|1528|1099|1315|1945|2047|1399|310|316|1693|1336|2341|514|961|1402|2086|337|1432|2869|490|1714|2335|1327|796|2392|2740|2371|883|2701|1624|2038|2938|1534|1435|1393|2683|2554|2155|439|2317	9.18e-15		HSA-446203	1.23883	0
1390	132	Reactome Pathways		Post-translational protein modification	4.09e-13	PSMA4|NANS|PSMD8|LGALS1|PSMA3|TUBB1|TIMP1|PSMA2|YKT6|DDX5|USP5|SNX3|MOGS|TFG|C3|CANX|TUBA4A|DAD1|LMAN1|APOE|ARF3|PSMB7|TUBB2B|RAB21|PSMC1|USP14|PSMD11|RAB11A|RAB2A|CAPZA1|NAPA|SPTBN4|ARCN1|RAB7A|VCAN|TNC|VDAC1|RAB15|MFGE8|PSMA5|RPS27A|SEC24D|RAB3C|THY1|PSMB4|ALB|RPN1|NPM1|HSP90B1|RAB8A|TUBA1A|TUBA1C|LMAN2|GLB1|EEF2|F2|RAB1B|RAB6A|RAB8B|UBE2N|RUVBL1|RAB43|RAB39A|TRIM25|COPG1|FBN1|COPB2|TUBA1B|UBA1…	128	2704|1303|1021|1993|2737|2359|1183|2137|1681|1645|1120|2146|2350|565|1537|325|1792|1552|2347|1141|2113|349|2584|2908|613|2194|1009|1711|658|1258|1528|1099|1315|727|937|1180|1084|1090|472|466|1945|2047|1006|1369|1264|1924|1399|2080|1405|1981|310|316|1693|1336|1912|682|2341|1057|1204|688|1114|2104|1576|1159|514|2872|961|1402|1957|1663|2086|2647|337|583|1432|2869|2626|490|2134|1714|2563|2434|2335|29…	8.84e-15		HSA-597592	1.23883	0
49	23	Reactome Pathways		Formation of the ternary complex, and subsequently, the 43S complex	8.01e-13	EIF3D|RPS16|EIF2S3|EIF3G|EIF2S1|RPS11|RPS27A|RPS3|RPS9|RPS7|RPS2|RPS21|RPS17|RPS3A|RPSA|EIF3A|EIF2S2|RPS8|RPS14|RPS18|RPS25|RPS19|RPS28	128	1132|2722|2602|1015|862|775|1945|2560|2941|2551|1663|745|1897|1846|1816|580|1939|1450|1291|1984|2695|850|2947	1.84e-14		HSA-72695	1.20964	0
376	58	Reactome Pathways		M Phase	1e-12	PSMA4|HAUS4|PSMD8|MAPK1|PSMA3|TUBB1|CHMP4B|PPP2CB|PSMA2|GORASP2|TUBA4A|PSMB7|TUBB2B|PSMC1|PSMD11|CEP76|RAB2A|MAPK3|YWHAE|CENPE|PSMA5|RPS27A|KPNB1|PSMB4|TUBA1A|TUBA1C|YWHAG|APITD1|RAB1B|PPP2R1B|PPP2R1A|TUBA1B|TUBB|HIST1H2BK|PSMB5|TPR|PSMD4|ACTR1A|TUBB2A|TUBAL3|SEC13|KIF20A|DYNC1I2|PAFAH1B1|CEP250|PSMD14|RAB1A|UBA52|PSMC2|PSMD13|PSMC6|DCTN2|PSMA1|PSMD9|RAN|HIST1H2BO|PSMC3|PSMB3	128	2704|2971|1021|907|2737|2359|634|2149|2137|493|1792|349|2584|613|1009|2953|658|2377|2452|2110|466|1945|2221|1264|310|316|991|2545|2341|2920|2644|1402|910|583|2563|2434|1168|1327|2740|2371|883|1558|2938|2548|1606|1690|1534|1435|2416|2467|1942|2554|2527|505|781|529|1036|1048	2.36e-14		HSA-68886	1.2	0
289	50	Reactome Pathways		RHO GTPase Effectors	1.35e-12	MAPK1|TUBB1|PPP2CB|PFN1|ARPC3|TUBA4A|YWHAH|TUBB2B|ARPC1A|MAPK3|YWHAE|CENPE|IQGAP1|MYL9|ARPC5|TUBA1A|TUBA1C|CTNNA1|YWHAG|KIF5B|APITD1|PPP2R1B|PAK2|PPP2R1A|TUBA1B|HIST1H2BK|MYLK|MYH10|FLNA|YWHAB|CTTN|TUBB2A|TUBAL3|YWHAQ|SEC13|KTN1|PPP1CB|YWHAZ|ITGB1|MYH11|DYNC1I2|PAFAH1B1|CDC42|ARPC4|RHOA|KIF5A|CFL1|MYL12B|MYH14|HIST1H2BO	128	907|2359|2149|1012|1639|1792|919|2584|2242|2377|2452|2110|586|877|2026|310|316|1951|991|2449|2545|2920|2338|2644|1402|583|2074|676|2440|1033|376|2740|2371|2239|883|1843|1357|1234|2401|1354|2938|2548|898|1069|2638|2899|331|2809|2842|529	3.24e-14		HSA-195258	1.18697	0
110	31	Reactome Pathways		Hedgehog off state	2.24e-12	PSMA4|PSMD8|PSMA3|TUBB1|PSMA2|TUBA4A|PSMB7|TUBB2B|PSMC1|PSMD11|PRKAR2A|PSMA5|RPS27A|PSMB4|TUBA1A|TUBA1C|TUBA1B|PSMB5|PSMD4|RPGRIP1L|TUBB2A|PRKAR1A|PSMD14|UBA52|PSMC2|PSMD13|PSMC6|PSMA1|PSMD9|PSMC3|PSMB3	128	2704|1021|2737|2359|2137|1792|349|2584|613|1009|1045|466|1945|1264|310|316|1402|2563|1168|1318|2740|2698|1690|1435|2416|2467|1942|2527|505|1036|1048	5.48e-14		HSA-5610787	1.16498	0
53	23	Reactome Pathways		AUF1 (hnRNP D0) binds and destabilizes mRNA	2.75e-12	PSMA4|PSMD8|PSMA3|PSMA2|PSMB7|PSMC1|PSMD11|PSMA5|RPS27A|PSMB4|PABPC1|PSMB5|PSMD4|PSMD14|UBA52|PSMC2|PSMD13|PSMC6|PSMA1|EIF4G1|PSMD9|PSMC3|PSMB3	128	2704|1021|2737|2137|349|613|1009|466|1945|1264|628|2563|1168|1690|1435|2416|2467|1942|2527|1462|505|1036|1048	6.85e-14		HSA-450408	1.15607	0
48	22	Reactome Pathways		Regulation of activated PAK-2p34 by proteasome mediated degradation	3.95e-12	PSMA4|PSMD8|PSMA3|PSMA2|PSMB7|PSMC1|PSMD11|PSMA5|RPS27A|PSMB4|PAK2|PSMB5|PSMD4|PSMD14|UBA52|PSMC2|PSMD13|PSMC6|PSMA1|PSMD9|PSMC3|PSMB3	128	2704|1021|2737|2137|349|613|1009|466|1945|1264|2338|2563|1168|1690|1435|2416|2467|1942|2527|505|1036|1048	1e-13		HSA-211733	1.14034	0
152	35	Reactome Pathways		ER to Golgi Anterograde Transport	8.37e-12	TUBB1|YKT6|TFG|TUBA4A|LMAN1|ARF3|TUBB2B|CAPZA1|NAPA|SPTBN4|ARCN1|SEC24D|TUBA1A|TUBA1C|LMAN2|RAB1B|COPG1|COPB2|TUBA1B|SEC24C|SPTBN1|CAPZA2|ACTR1A|SPTAN1|TUBB2A|TUBAL3|SEC13|GOLGB1|CD59|DYNC1I2|RAB1A|CAPZB|DCTN2|SEC22B|NAPB	128	2359|1681|565|1792|2347|2113|2584|1258|1528|1099|1315|2047|310|316|1693|2341|514|961|1402|2086|337|1714|1327|2392|2740|2371|883|1624|2038|2938|1534|2683|2554|439|2317	2.16e-13		HSA-199977	1.10773	0
85	27	Reactome Pathways		Regulation of mRNA stability by proteins that bind AU-rich elements	8.37e-12	PSMA4|PSMD8|PSMA3|PSMA2|PSMB7|PSMC1|PSMD11|PSMA5|RPS27A|PSMB4|PABPC1|PSMB5|PSMD4|YWHAB|YWHAZ|ELAVL1|PSMD14|UBA52|PSMC2|PSMD13|PSMC6|PSMA1|EIF4G1|ANP32A|PSMD9|PSMC3|PSMB3	128	2704|1021|2737|2137|349|613|1009|466|1945|1264|628|2563|1168|1033|1234|1819|1690|1435|2416|2467|1942|2527|1462|2518|505|1036|1048	2.18e-13		HSA-450531	1.10773	0
232	43	Reactome Pathways		HIV Infection	1.01e-11	PSMA4|PSMD8|PSMA3|CHMP4B|PSMA2|PSMB7|PSMC1|PSMD11|PSMA5|RPS27A|SLC25A4|KPNB1|PSMB4|AP2M1|NPM1|PAK2|AP2A2|FYN|AP1B1|XRCC6|PSMB5|TPR|PSMD4|SLC25A5|SLC25A6|SEC13|AP1G1|PSMD14|UBA52|PSMC2|PSMD13|RANBP1|PSMC6|PDCD6IP|PSMA1|PSMD9|HCK|RAN|NMT1|TAF15|TCEB1|PSMC3|PSMB3	128	2704|1021|2737|634|2137|349|613|1009|466|1945|2185|2221|1264|2605|2080|2338|463|2944|1990|706|2563|2434|1168|1297|1342|883|2965|1690|1435|2416|2467|871|1942|1729|2527|505|1879|781|880|994|2089|1036|1048	2.73e-13		HSA-162906	1.09957	0
52	22	Reactome Pathways		Vif-mediated degradation of APOBEC3G	1.3e-11	PSMA4|PSMD8|PSMA3|PSMA2|PSMB7|PSMC1|PSMD11|PSMA5|RPS27A|PSMB4|PSMB5|PSMD4|PSMD14|UBA52|PSMC2|PSMD13|PSMC6|PSMA1|PSMD9|TCEB1|PSMC3|PSMB3	128	2704|1021|2737|2137|349|613|1009|466|1945|1264|2563|1168|1690|1435|2416|2467|1942|2527|505|2089|1036|1048	3.6e-13		HSA-180585	1.08861	0
52	22	Reactome Pathways		Negative regulation of NOTCH4 signaling	1.3e-11	PSMA4|PSMD8|PSMA3|PSMA2|PSMB7|PSMC1|PSMD11|PSMA5|RPS27A|PSMB4|PSMB5|PSMD4|YWHAZ|PSMD14|UBA52|PSMC2|PSMD13|PSMC6|PSMA1|PSMD9|PSMC3|PSMB3	128	2704|1021|2737|2137|349|613|1009|466|1945|1264|2563|1168|1234|1690|1435|2416|2467|1942|2527|505|1036|1048	3.6e-13		HSA-9604323	1.08861	0
59	23	Reactome Pathways		Defective CFTR causes cystic fibrosis	1.45e-11	PSMA4|PSMD8|PSMA3|PSMA2|PSMB7|PSMC1|PSMD11|PSMA5|RPS27A|ERLIN2|PSMB4|VCP|PSMB5|PSMD4|PSMD14|UBA52|PSMC2|PSMD13|PSMC6|PSMA1|PSMD9|PSMC3|PSMB3	128	2704|1021|2737|2137|349|613|1009|466|1945|1093|1264|490|2563|1168|1690|1435|2416|2467|1942|2527|505|1036|1048	4.15e-13		HSA-5678895	1.08386	0
130	32	Reactome Pathways		Golgi-to-ER retrograde transport	1.72e-11	TUBB1|TUBA4A|ARF3|TUBB2B|CAPZA1|NAPA|ARCN1|CENPE|TUBA1A|TUBA1C|KIF5B|RAB1B|RAB6A|COPG1|COPB2|TUBA1B|RAB3GAP2|CAPZA2|ACTR1A|SURF4|TUBB2A|TUBAL3|KIF20A|DYNC1I2|PAFAH1B1|RAB1A|CAPZB|DCTN2|KIF5A|PAFAH1B2|SEC22B|NAPB	128	2359|1792|2113|2584|1258|1528|1315|2110|310|316|2449|2341|1057|514|961|1402|2755|1714|1327|1804|2740|2371|1558|2938|2548|1534|2683|2554|2899|2494|439|2317	4.98e-13		HSA-8856688	1.07645	0
54	22	Reactome Pathways		Hh mutants are degraded by ERAD	2.24e-11	PSMA4|PSMD8|PSMA3|PSMA2|PSMB7|PSMC1|PSMD11|PSMA5|RPS27A|PSMB4|VCP|PSMB5|PSMD4|PSMD14|UBA52|PSMC2|PSMD13|PSMC6|PSMA1|PSMD9|PSMC3|PSMB3	128	2704|1021|2737|2137|349|613|1009|466|1945|1264|490|2563|1168|1690|1435|2416|2467|1942|2527|505|1036|1048	6.61e-13		HSA-5362768	1.06498	0
274	46	Reactome Pathways		RAF/MAP kinase cascade	2.99e-11	PSMA4|PSMD8|MAPK1|PSMA3|PPP2CB|PSMA2|FLT3|PSMB7|PSMC1|PEBP1|PSMD11|PDGFRB|MAP2K2|MAPK3|SPTBN4|IQGAP1|PSMA5|RPS27A|KIT|PSMB4|MAP2K1|FNTA|PPP2R1B|PPP2R1A|CAMK2D|FYN|FN1|SPTBN1|PSMB5|PEA15|PSMD4|SPTAN1|YWHAB|PPP1CB|PSMD14|UBA52|PSMC2|PSMD13|PSMC6|PSMA1|PSMD9|ACTN2|PHB|PSMC3|NEFL|PSMB3	128	2704|1021|907|2737|2149|2137|2917|349|613|649|1009|655|2227|2377|1099|586|466|1945|817|1264|1810|1426|2920|2644|1954|2944|2647|337|2563|577|1168|2392|1033|1357|1690|1435|2416|2467|1942|2527|505|2332|2035|1036|1546|1048	8.96e-13		HSA-5673001	1.05243	0
100	28	Reactome Pathways		COPI-mediated anterograde transport	3.42e-11	TUBB1|YKT6|TUBA4A|ARF3|TUBB2B|CAPZA1|NAPA|SPTBN4|ARCN1|TUBA1A|TUBA1C|RAB1B|COPG1|COPB2|TUBA1B|SPTBN1|CAPZA2|ACTR1A|SPTAN1|TUBB2A|TUBAL3|GOLGB1|CD59|DYNC1I2|RAB1A|CAPZB|DCTN2|NAPB	128	2359|1681|1792|2113|2584|1258|1528|1099|1315|310|316|2341|514|961|1402|337|1714|1327|2392|2740|2371|1624|2038|2938|1534|2683|2554|2317	1.04e-12		HSA-6807878	1.0466	0
118	30	Reactome Pathways		Transcriptional regulation by RUNX2	4.29e-11	PSMA4|PSMD8|MAPK1|PSMA3|PSMA2|COL1A1|LGALS3|PSMB7|PSMC1|PSMD11|MAPK3|PSMA5|RPS27A|PSMB4|ITGA5|STAT1|PSMB5|PSMD4|PSMD14|UBA52|PSMC2|PSMD13|SATB2|PSMC6|PSMA1|PSMD9|YES1|YAP1|PSMC3|PSMB3	128	2704|1021|907|2737|2137|2131|2497|349|613|1009|2377|466|1945|1264|373|1060|2563|1168|1690|1435|2416|2467|1078|1942|2527|505|2713|1447|1036|1048	1.32e-12		HSA-8878166	1.03675	0
50	21	Reactome Pathways		Vpu mediated degradation of CD4	4.43e-11	PSMA4|PSMD8|PSMA3|PSMA2|PSMB7|PSMC1|PSMD11|PSMA5|RPS27A|PSMB4|PSMB5|PSMD4|PSMD14|UBA52|PSMC2|PSMD13|PSMC6|PSMA1|PSMD9|PSMC3|PSMB3	128	2704|1021|2737|2137|349|613|1009|466|1945|1264|2563|1168|1690|1435|2416|2467|1942|2527|505|1036|1048	1.39e-12		HSA-180534	1.03536	0
50	21	Reactome Pathways		Autodegradation of the E3 ubiquitin ligase COP1	4.43e-11	PSMA4|PSMD8|PSMA3|PSMA2|PSMB7|PSMC1|PSMD11|PSMA5|RPS27A|PSMB4|PSMB5|PSMD4|PSMD14|UBA52|PSMC2|PSMD13|PSMC6|PSMA1|PSMD9|PSMC3|PSMB3	128	2704|1021|2737|2137|349|613|1009|466|1945|1264|2563|1168|1690|1435|2416|2467|1942|2527|505|1036|1048	1.39e-12		HSA-349425	1.03536	0
50	21	Reactome Pathways		Ubiquitin Mediated Degradation of Phosphorylated Cdc25A	4.43e-11	PSMA4|PSMD8|PSMA3|PSMA2|PSMB7|PSMC1|PSMD11|PSMA5|RPS27A|PSMB4|PSMB5|PSMD4|PSMD14|UBA52|PSMC2|PSMD13|PSMC6|PSMA1|PSMD9|PSMC3|PSMB3	128	2704|1021|2737|2137|349|613|1009|466|1945|1264|2563|1168|1690|1435|2416|2467|1942|2527|505|1036|1048	1.39e-12		HSA-69601	1.03536	0
50	21	Reactome Pathways		Ubiquitin-dependent degradation of Cyclin D	4.43e-11	PSMA4|PSMD8|PSMA3|PSMA2|PSMB7|PSMC1|PSMD11|PSMA5|RPS27A|PSMB4|PSMB5|PSMD4|PSMD14|UBA52|PSMC2|PSMD13|PSMC6|PSMA1|PSMD9|PSMC3|PSMB3	128	2704|1021|2737|2137|349|613|1009|466|1945|1264|2563|1168|1690|1435|2416|2467|1942|2527|505|1036|1048	1.39e-12		HSA-75815	1.03536	0
184	37	Reactome Pathways		Separation of Sister Chromatids	4.56e-11	PSMA4|PSMD8|PSMA3|TUBB1|PPP2CB|PSMA2|TUBA4A|PSMB7|TUBB2B|PSMC1|PSMD11|CENPE|PSMA5|RPS27A|PSMB4|TUBA1A|TUBA1C|APITD1|PPP2R1B|PPP2R1A|TUBA1B|PSMB5|PSMD4|TUBB2A|TUBAL3|SEC13|DYNC1I2|PAFAH1B1|PSMD14|UBA52|PSMC2|PSMD13|PSMC6|PSMA1|PSMD9|PSMC3|PSMB3	128	2704|1021|2737|2359|2149|2137|1792|349|2584|613|1009|2110|466|1945|1264|310|316|2545|2920|2644|1402|2563|1168|2740|2371|883|2938|2548|1690|1435|2416|2467|1942|2527|505|1036|1048	1.55e-12		HSA-2467813	1.0341	0
94	27	Reactome Pathways		Chaperonin-mediated protein folding	4.57e-11	TUBB1|GNB4|TUBA4A|GNAT2|CCT7|TUBB2B|GNAO1|CCT8|CCT3|CCT2|TUBA1A|TUBA1C|GNAI2|GBA|CCT6B|GNG2|TUBA1B|GNAI1|PFDN2|GNAI3|GNG12|TUBB2A|TUBAL3|NOP56|CCT4|GNAT3|PFDN5	128	2359|2536|1792|1378|2743|2584|1504|2707|1744|1171|310|316|1123|1459|2023|2929|1402|1030|1324|2431|940|2740|2371|2641|346|1207|436	1.6e-12		HSA-390466	1.03401	0
120	30	Reactome Pathways		MHC class II antigen presentation	5.31e-11	TUBB1|CTSD|CANX|TUBA4A|TUBB2B|CAPZA1|RAB7A|CENPE|SEC24D|AP2M1|TUBA1A|TUBA1C|KIF5B|AP2A2|TUBA1B|SEC24C|AP1B1|CAPZA2|ACTR1A|CTSA|TUBB2A|TUBAL3|SEC13|LGMN|AP1G1|KIF20A|DYNC1I2|CAPZB|DCTN2|KIF5A	128	2359|2272|325|1792|2584|1258|727|2110|2047|2605|310|316|2449|463|1402|2086|1990|1714|1327|796|2740|2371|883|2059|2965|1558|2938|2683|2554|2899	1.91e-12		HSA-2132295	1.02749	0
52	21	Reactome Pathways		Regulation of RUNX3 expression and activity	6.95e-11	PSMA4|PSMD8|PSMA3|PSMA2|PSMB7|PSMC1|PSMD11|PSMA5|RPS27A|PSMB4|PSMB5|PSMD4|PSMD14|UBA52|PSMC2|PSMD13|PSMC6|PSMA1|PSMD9|PSMC3|PSMB3	128	2704|1021|2737|2137|349|613|1009|466|1945|1264|2563|1168|1690|1435|2416|2467|1942|2527|505|1036|1048	2.53e-12		HSA-8941858	1.0158	0
198	38	Reactome Pathways		Intra-Golgi and retrograde Golgi-to-ER traffic	7.27e-11	TUBB1|PLIN3|YKT6|TUBA4A|ARF3|TUBB2B|ARL1|CAPZA1|NAPA|ARCN1|CENPE|TRIP11|TUBA1A|TUBA1C|KIF5B|RAB1B|RAB6A|RAB43|RAB39A|COPG1|COPB2|TUBA1B|RAB3GAP2|CAPZA2|ACTR1A|SURF4|TUBB2A|TUBAL3|KIF20A|DYNC1I2|PAFAH1B1|RAB1A|CAPZB|DCTN2|KIF5A|PAFAH1B2|SEC22B|NAPB	128	2359|1531|1681|1792|2113|2584|1795|1258|1528|1315|2110|2380|310|316|2449|2341|1057|2104|1576|514|961|1402|2755|1714|1327|1804|2740|2371|1558|2938|2548|1534|2683|2554|2899|2494|439|2317	2.68e-12		HSA-6811442	1.01385	0
440	59	Reactome Pathways		Signaling by Interleukins	7.76e-11	PSMA4|PSMD8|MIF|MAPK1|PSMA3|TIMP1|MMP2|PPP2CB|PSMA2|CANX|PSMB7|PSMC1|PSMD11|MAPK3|CAPZA1|SOD1|PSMA5|RPS27A|PSMB4|HSP90B1|MAP2K1|PPP2R1B|PAK2|UBE2N|TALDO1|PPP2R1A|FYN|HNRNPA2B1|FN1|STAT1|PSMB5|PTGS2|PSMD4|ANXA1|MTAP|FSCN1|MAPK8|YWHAZ|ITGB1|LCP1|CDC42|PSMD14|UBA52|PSMC2|MAPK9|PSMD13|HNRNPF|SERPINB2|PSMC6|PSMA1|LYN|CFL1|PSMD9|HCK|VIM|YES1|PSMC3|HNRNPDL|PSMB3	128	2704|1021|1675|907|2737|1183|2191|2149|2137|325|349|613|1009|2377|1258|1873|466|1945|1264|1405|1810|2920|2338|688|1579|2644|2944|2866|2647|1060|2563|2464|1168|1480|2893|1249|1867|1234|2401|1177|898|1690|1435|2416|2044|2467|694|2311|1942|2527|2593|331|505|1879|1228|2713|1036|1543|1048	2.89e-12		HSA-449147	1.01101	0
319	49	Reactome Pathways		MAPK family signaling cascades	7.76e-11	PSMA4|PSMD8|MAPK1|PSMA3|PPP2CB|PSMA2|FLT3|PSMB7|PSMC1|PEBP1|PSMD11|PDGFRB|MAP2K2|MAPK3|SPTBN4|IQGAP1|PSMA5|RPS27A|KIT|PSMB4|MAP2K1|FNTA|PPP2R1B|PAK2|PPP2R1A|CAMK2D|FYN|FN1|SPTBN1|PSMB5|PEA15|PSMD4|SPTAN1|YWHAB|PPP1CB|SEPT7|CDC42|PSMD14|UBA52|PSMC2|PSMD13|PSMC6|PSMA1|PSMD9|ACTN2|PHB|PSMC3|NEFL|PSMB3	128	2704|1021|907|2737|2149|2137|2917|349|613|649|1009|655|2227|2377|1099|586|466|1945|817|1264|1810|1426|2920|2338|2644|1954|2944|2647|337|2563|577|1168|2392|1033|1357|1612|898|1690|1435|2416|2467|1942|2527|505|2332|2035|1036|1546|1048	2.92e-12		HSA-5683057	1.01101	0
429	58	Reactome Pathways		Signaling by Rho GTPases	8.63e-11	MAPK1|TUBB1|PPP2CB|PLIN3|CDC37|PFN1|ARPC3|TUBA4A|YWHAH|TUBB2B|ARPC1A|MAPK3|YWHAE|CENPE|IQGAP1|ARHGDIA|MYL9|ARPC5|TUBA1A|TUBA1C|CTNNA1|YWHAG|KIF5B|APITD1|ARHGAP1|PPP2R1B|PAK2|A2M|PPP2R1A|TUBA1B|HIST1H2BK|MYLK|MYH10|FLNA|YWHAB|INPP5B|CTTN|TUBB2A|TUBAL3|YWHAQ|SEC13|KTN1|PPP1CB|YWHAZ|ITGB1|MYH11|DYNC1I2|PAFAH1B1|CDC42|ARPC4|RHOA|GNA13|KIF5A|CFL1|MYL12B|MYH14|MYO9B|HIST1H2BO	128	907|2359|2149|1531|2245|1012|1639|1792|919|2584|2242|2377|2452|2110|586|2293|877|2026|310|316|1951|991|2449|2545|2914|2920|2338|829|2644|1402|583|2074|676|2440|1033|1699|376|2740|2371|2239|883|1843|1357|1234|2401|1354|2938|2548|898|1069|2638|1915|2899|331|2809|2842|1144|529	3.3e-12		HSA-194315	1.0064	0
53	21	Reactome Pathways		SCF-beta-TrCP mediated degradation of Emi1	8.76e-11	PSMA4|PSMD8|PSMA3|PSMA2|PSMB7|PSMC1|PSMD11|PSMA5|RPS27A|PSMB4|PSMB5|PSMD4|PSMD14|UBA52|PSMC2|PSMD13|PSMC6|PSMA1|PSMD9|PSMC3|PSMB3	128	2704|1021|2737|2137|349|613|1009|466|1945|1264|2563|1168|1690|1435|2416|2467|1942|2527|505|1036|1048	3.39e-12		HSA-174113	1.00575	0
53	21	Reactome Pathways		Degradation of AXIN	8.76e-11	PSMA4|PSMD8|PSMA3|PSMA2|PSMB7|PSMC1|PSMD11|PSMA5|RPS27A|PSMB4|PSMB5|PSMD4|PSMD14|UBA52|PSMC2|PSMD13|PSMC6|PSMA1|PSMD9|PSMC3|PSMB3	128	2704|1021|2737|2137|349|613|1009|466|1945|1264|2563|1168|1690|1435|2416|2467|1942|2527|505|1036|1048	3.39e-12		HSA-4641257	1.00575	0
53	21	Reactome Pathways		FBXL7 down-regulates AURKA during mitotic entry and in early mitosis	8.76e-11	PSMA4|PSMD8|PSMA3|PSMA2|PSMB7|PSMC1|PSMD11|PSMA5|RPS27A|PSMB4|PSMB5|PSMD4|PSMD14|UBA52|PSMC2|PSMD13|PSMC6|PSMA1|PSMD9|PSMC3|PSMB3	128	2704|1021|2737|2137|349|613|1009|466|1945|1264|2563|1168|1690|1435|2416|2467|1942|2527|505|1036|1048	3.39e-12		HSA-8854050	1.00575	0
180	36	Reactome Pathways		Major pathway of rRNA processing in the nucleolus and cytosol	8.92e-11	FBL|RPL18A|RPS16|RPS11|RPS27A|RPS3|RPS9|RPL13|RPL38|NCL|RPS7|RPL7|RPS2|RPS21|RPS17|RPS3A|RPSA|RPL7A|RPL10A|RPL11|NOP56|RPS8|RPS14|UBA52|RPS18|RPL9|RPL6|RPL10|RPL32|RPL23|RPS25|RPL18|RPL36|RPL27|RPS19|RPS28	128	2797|2248|2722|775|1945|2560|2941|886|838|2374|2551|1762|1663|745|1897|1846|1816|1891|1903|1678|2641|1450|1291|1435|1984|847|1549|2461|1408|1654|2695|2383|1840|2353|850|2947	3.57e-12		HSA-6791226	1.00496	0
743	81	Reactome Pathways		Adaptive Immune System	1.19e-10	PSMA4|PSMD8|PSMA3|TUBB1|PPP2CB|PSMA2|COL1A1|CTSD|C3|CANX|TUBA4A|BLK|PSMB7|TUBB2B|ITGAV|PSMC1|PSMD11|BLMH|CAPZA1|CD81|ZAP70|RAB7A|CENPE|PSMA5|RPS27A|SEC24D|PSMB4|AP2M1|ERAP1|TUBA1A|TUBA1C|KIF5B|MRC2|PPP2R1B|PAK2|UBE2N|HSPA5|PPP2R1A|AP2A2|TRAIP|TUBA1B|UBA1|SEC24C|FYN|AP1B1|CAPZA2|PSMB5|PSMD4|ACTR1A|CTSA|YWHAB|HLA-E|TUBB2A|TUBAL3|SEC13|LGMN|AP1G1|KIF20A|YWHAZ|ITGB1|DYNC1I2|CDC42|PSMD14|UBA52|PSMC2|B…	128	2704|1021|2737|2359|2149|2137|2131|2272|1537|325|1792|1633|349|2584|2911|613|1009|1003|1258|2788|2791|727|2110|466|1945|2047|1264|2605|1642|310|316|2449|1741|2920|2338|688|415|2644|463|1696|1402|1957|2086|2944|1990|1714|2563|1168|1327|796|1033|2164|2740|2371|883|2059|2965|1558|1234|2401|2938|898|1690|1435|2416|2458|2467|1453|2683|1942|2554|2899|2527|2593|505|2713|439|1312|2089|1036|1048	4.87e-12		HSA-1280218	0.992445	0
48	20	Reactome Pathways		Cross-presentation of soluble exogenous antigens (endosomes)	1.29e-10	PSMA4|PSMD8|PSMA3|PSMA2|PSMB7|PSMC1|PSMD11|PSMA5|PSMB4|MRC2|PSMB5|PSMD4|PSMD14|PSMC2|PSMD13|PSMC6|PSMA1|PSMD9|PSMC3|PSMB3	128	2704|1021|2737|2137|349|613|1009|466|1264|1741|2563|1168|1690|2416|2467|1942|2527|505|1036|1048	5.32e-12		HSA-1236978	0.988941	0
647	74	Reactome Pathways		Cell Cycle	1.31e-10	PSMA4|HAUS4|PSMD8|MAPK1|PSMA3|TUBB1|CHMP4B|PPP2CB|PSMA2|GORASP2|TUBA4A|YWHAH|TEX15|PSMB7|TUBB2B|PSMC1|PSMD11|CEP76|RAB2A|MAPK3|YWHAE|CENPE|CDK6|PSMA5|RPS27A|KPNB1|PSMB4|NPM1|RAB8A|TUBA1A|TUBA1C|YWHAG|APITD1|RAB1B|PPP2R1B|UBE2N|RUVBL1|PPP2R1A|TUBA1B|TUBB|HIST1H2BK|DNA2|PSMB5|TPR|PSMD4|ACTR1A|YWHAB|RAD50|TUBB2A|TUBAL3|YWHAQ|SEC13|HSPA2|KIF20A|PPP1CB|YWHAZ|DYNC1I2|PAFAH1B1|CEP250|PPME1|PSMD14|RAB1A|…	128	2704|2971|1021|907|2737|2359|634|2149|2137|493|1792|919|2302|349|2584|613|1009|2953|658|2377|2452|2110|1381|466|1945|2221|1264|2080|1981|310|316|991|2545|2341|2920|688|1114|2644|1402|910|583|2662|2563|2434|1168|1327|1033|1081|2740|2371|2239|883|1237|1558|1357|1234|2938|2548|1606|2524|1690|1534|1435|2416|2467|1942|2554|2527|2593|505|781|529|1036|1048	5.56e-12		HSA-1640170	0.988273	0
55	21	Reactome Pathways		Degradation of DVL	1.4e-10	PSMA4|PSMD8|PSMA3|PSMA2|PSMB7|PSMC1|PSMD11|PSMA5|RPS27A|PSMB4|PSMB5|PSMD4|PSMD14|UBA52|PSMC2|PSMD13|PSMC6|PSMA1|PSMD9|PSMC3|PSMB3	128	2704|1021|2737|2137|349|613|1009|466|1945|1264|2563|1168|1690|1435|2416|2467|1942|2527|505|1036|1048	5.99e-12		HSA-4641258	0.985387	0
146	32	Reactome Pathways		Signaling by Hedgehog	1.65e-10	PSMA4|PSMD8|PSMA3|TUBB1|PSMA2|TUBA4A|PSMB7|TUBB2B|PSMC1|PSMD11|PRKAR2A|PSMA5|RPS27A|PSMB4|TUBA1A|TUBA1C|TUBA1B|VCP|PSMB5|PSMD4|RPGRIP1L|TUBB2A|PRKAR1A|PSMD14|UBA52|PSMC2|PSMD13|PSMC6|PSMA1|PSMD9|PSMC3|PSMB3	128	2704|1021|2737|2359|2137|1792|349|2584|613|1009|1045|466|1945|1264|310|316|1402|490|2563|1168|1318|2740|2698|1690|1435|2416|2467|1942|2527|505|1036|1048	7.15e-12		HSA-5358351	0.978252	0
227	40	Reactome Pathways		Mitotic Anaphase	1.71e-10	PSMA4|PSMD8|PSMA3|TUBB1|CHMP4B|PPP2CB|PSMA2|TUBA4A|PSMB7|TUBB2B|PSMC1|PSMD11|CENPE|PSMA5|RPS27A|KPNB1|PSMB4|TUBA1A|TUBA1C|APITD1|PPP2R1B|PPP2R1A|TUBA1B|PSMB5|PSMD4|TUBB2A|TUBAL3|SEC13|DYNC1I2|PAFAH1B1|PSMD14|UBA52|PSMC2|PSMD13|PSMC6|PSMA1|PSMD9|RAN|PSMC3|PSMB3	128	2704|1021|2737|2359|634|2149|2137|1792|349|2584|613|1009|2110|466|1945|2221|1264|310|316|2545|2920|2644|1402|2563|1168|2740|2371|883|2938|2548|1690|1435|2416|2467|1942|2527|505|781|1036|1048	7.49e-12		HSA-68882	0.9767	0
63	22	Reactome Pathways		Oxygen-dependent proline hydroxylation of Hypoxia-inducible Factor Alpha	1.79e-10	PSMA4|PSMD8|PSMA3|PSMA2|PSMB7|PSMC1|PSMD11|PSMA5|RPS27A|PSMB4|PSMB5|PSMD4|PSMD14|UBA52|PSMC2|PSMD13|PSMC6|PSMA1|PSMD9|TCEB1|PSMC3|PSMB3	128	2704|1021|2737|2137|349|613|1009|466|1945|1264|2563|1168|1690|1435|2416|2467|1942|2527|505|2089|1036|1048	7.92e-12		HSA-1234176	0.974715	0
63	22	Reactome Pathways		Hedgehog ligand biogenesis	1.79e-10	PSMA4|PSMD8|PSMA3|PSMA2|PSMB7|PSMC1|PSMD11|PSMA5|RPS27A|PSMB4|VCP|PSMB5|PSMD4|PSMD14|UBA52|PSMC2|PSMD13|PSMC6|PSMA1|PSMD9|PSMC3|PSMB3	128	2704|1021|2737|2137|349|613|1009|466|1945|1264|490|2563|1168|1690|1435|2416|2467|1942|2527|505|1036|1048	7.92e-12		HSA-5358346	0.974715	0
518	64	Reactome Pathways		Cell Cycle, Mitotic	1.87e-10	PSMA4|HAUS4|PSMD8|MAPK1|PSMA3|TUBB1|CHMP4B|PPP2CB|PSMA2|GORASP2|TUBA4A|PSMB7|TUBB2B|PSMC1|PSMD11|CEP76|RAB2A|MAPK3|YWHAE|CENPE|CDK6|PSMA5|RPS27A|KPNB1|PSMB4|RAB8A|TUBA1A|TUBA1C|YWHAG|APITD1|RAB1B|PPP2R1B|PPP2R1A|TUBA1B|TUBB|HIST1H2BK|DNA2|PSMB5|TPR|PSMD4|ACTR1A|TUBB2A|TUBAL3|SEC13|KIF20A|PPP1CB|DYNC1I2|PAFAH1B1|CEP250|PPME1|PSMD14|RAB1A|UBA52|PSMC2|PSMD13|PSMC6|DCTN2|PSMA1|LYN|PSMD9|RAN|HIST1H2BO…	128	2704|2971|1021|907|2737|2359|634|2149|2137|493|1792|349|2584|613|1009|2953|658|2377|2452|2110|1381|466|1945|2221|1264|1981|310|316|991|2545|2341|2920|2644|1402|910|583|2662|2563|2434|1168|1327|2740|2371|883|1558|1357|2938|2548|1606|2524|1690|1534|1435|2416|2467|1942|2554|2527|2593|505|781|529|1036|1048	8.51e-12		HSA-69278	0.972816	0
57	21	Reactome Pathways		NIK-->noncanonical NF-kB signaling	2.25e-10	PSMA4|PSMD8|PSMA3|PSMA2|PSMB7|PSMC1|PSMD11|PSMA5|RPS27A|PSMB4|PSMB5|PSMD4|PSMD14|UBA52|PSMC2|PSMD13|PSMC6|PSMA1|PSMD9|PSMC3|PSMB3	128	2704|1021|2737|2137|349|613|1009|466|1945|1264|2563|1168|1690|1435|2416|2467|1942|2527|505|1036|1048	1.04e-11		HSA-5676590	0.964782	0
57	21	Reactome Pathways		CDT1 association with the CDC6:ORC:origin complex	2.25e-10	PSMA4|PSMD8|PSMA3|PSMA2|PSMB7|PSMC1|PSMD11|PSMA5|RPS27A|PSMB4|PSMB5|PSMD4|PSMD14|UBA52|PSMC2|PSMD13|PSMC6|PSMA1|PSMD9|PSMC3|PSMB3	128	2704|1021|2737|2137|349|613|1009|466|1945|1264|2563|1168|1690|1435|2416|2467|1942|2527|505|1036|1048	1.04e-11		HSA-68827	0.964782	0
149	32	Reactome Pathways		G2/M Checkpoints	2.42e-10	PSMA4|PSMD8|PSMA3|PSMA2|YWHAH|PSMB7|PSMC1|PSMD11|YWHAE|PSMA5|RPS27A|PSMB4|YWHAG|UBE2N|HIST1H2BK|DNA2|PSMB5|PSMD4|YWHAB|RAD50|YWHAQ|YWHAZ|PSMD14|UBA52|PSMC2|PSMD13|PSMC6|PSMA1|PSMD9|HIST1H2BO|PSMC3|PSMB3	128	2704|1021|2737|2137|919|349|613|1009|2452|466|1945|1264|991|688|583|2662|2563|1168|1033|1081|2239|1234|1690|1435|2416|2467|1942|2527|505|529|1036|1048	1.14e-11		HSA-69481	0.961618	0
200	37	Reactome Pathways		rRNA processing	2.81e-10	HSD17B10|FBL|RPL18A|RPS16|RPS11|RPS27A|RPS3|RPS9|RPL13|RPL38|NCL|RPS7|RPL7|RPS2|RPS21|RPS17|RPS3A|RPSA|RPL7A|RPL10A|RPL11|NOP56|RPS8|RPS14|UBA52|RPS18|RPL9|RPL6|RPL10|RPL32|RPL23|RPS25|RPL18|RPL36|RPL27|RPS19|RPS28	128	1738|2797|2248|2722|775|1945|2560|2941|886|838|2374|2551|1762|1663|745|1897|1846|1816|1891|1903|1678|2641|1450|1291|1435|1984|847|1549|2461|1408|1654|2695|2383|1840|2353|850|2947	1.33e-11		HSA-72312	0.955129	0
58	21	Reactome Pathways		SCF(Skp2)-mediated degradation of p27/p21	2.83e-10	PSMA4|PSMD8|PSMA3|PSMA2|PSMB7|PSMC1|PSMD11|PSMA5|RPS27A|PSMB4|PSMB5|PSMD4|PSMD14|UBA52|PSMC2|PSMD13|PSMC6|PSMA1|PSMD9|PSMC3|PSMB3	128	2704|1021|2737|2137|349|613|1009|466|1945|1264|2563|1168|1690|1435|2416|2467|1942|2527|505|1036|1048	1.36e-11		HSA-187577	0.954821	0
58	21	Reactome Pathways		Dectin-1 mediated noncanonical NF-kB signaling	2.83e-10	PSMA4|PSMD8|PSMA3|PSMA2|PSMB7|PSMC1|PSMD11|PSMA5|RPS27A|PSMB4|PSMB5|PSMD4|PSMD14|UBA52|PSMC2|PSMD13|PSMC6|PSMA1|PSMD9|PSMC3|PSMB3	128	2704|1021|2737|2137|349|613|1009|466|1945|1264|2563|1168|1690|1435|2416|2467|1942|2527|505|1036|1048	1.36e-11		HSA-5607761	0.954821	0
58	21	Reactome Pathways		Degradation of GLI1 by the proteasome	2.83e-10	PSMA4|PSMD8|PSMA3|PSMA2|PSMB7|PSMC1|PSMD11|PSMA5|RPS27A|PSMB4|PSMB5|PSMD4|PSMD14|UBA52|PSMC2|PSMD13|PSMC6|PSMA1|PSMD9|PSMC3|PSMB3	128	2704|1021|2737|2137|349|613|1009|466|1945|1264|2563|1168|1690|1435|2416|2467|1942|2527|505|1036|1048	1.36e-11		HSA-5610780	0.954821	0
58	21	Reactome Pathways		Degradation of GLI2 by the proteasome	2.83e-10	PSMA4|PSMD8|PSMA3|PSMA2|PSMB7|PSMC1|PSMD11|PSMA5|RPS27A|PSMB4|PSMB5|PSMD4|PSMD14|UBA52|PSMC2|PSMD13|PSMC6|PSMA1|PSMD9|PSMC3|PSMB3	128	2704|1021|2737|2137|349|613|1009|466|1945|1264|2563|1168|1690|1435|2416|2467|1942|2527|505|1036|1048	1.36e-11		HSA-5610783	0.954821	0
58	21	Reactome Pathways		GLI3 is processed to GLI3R by the proteasome	2.83e-10	PSMA4|PSMD8|PSMA3|PSMA2|PSMB7|PSMC1|PSMD11|PSMA5|RPS27A|PSMB4|PSMB5|PSMD4|PSMD14|UBA52|PSMC2|PSMD13|PSMC6|PSMA1|PSMD9|PSMC3|PSMB3	128	2704|1021|2737|2137|349|613|1009|466|1945|1264|2563|1168|1690|1435|2416|2467|1942|2527|505|1036|1048	1.36e-11		HSA-5610785	0.954821	0
81	24	Reactome Pathways		Degradation of beta-catenin by the destruction complex	3.16e-10	PSMA4|PSMD8|PSMA3|PPP2CB|PSMA2|PSMB7|PSMC1|PSMD11|PSMA5|RPS27A|PSMB4|PPP2R1B|PPP2R1A|PSMB5|PSMD4|PSMD14|UBA52|PSMC2|PSMD13|PSMC6|PSMA1|PSMD9|PSMC3|PSMB3	128	2704|1021|2737|2149|2137|349|613|1009|466|1945|1264|2920|2644|2563|1168|1690|1435|2416|2467|1942|2527|505|1036|1048	1.6e-11		HSA-195253	0.950031	0
142	31	Reactome Pathways		Beta-catenin independent WNT signaling	3.25e-10	PSMA4|PSMD8|PSMA3|PSMA2|PFN1|GNB4|GNAT2|PSMB7|PSMC1|PSMD11|GNAO1|PSMA5|RPS27A|PSMB4|AP2M1|AP2A2|GNG2|PSMB5|PSMD4|GNG12|NLK|PSMD14|UBA52|PSMC2|PSMD13|RHOA|PSMC6|PSMA1|PSMD9|PSMC3|PSMB3	128	2704|1021|2737|2137|1012|2536|1378|349|613|1009|1504|466|1945|1264|2605|463|2929|2563|1168|940|1285|1690|1435|2416|2467|2638|1942|2527|505|1036|1048	1.66e-11		HSA-3858494	0.948812	0
90	25	Reactome Pathways		PCP/CE pathway	3.78e-10	PSMA4|PSMD8|PSMA3|PSMA2|PFN1|PSMB7|PSMC1|PSMD11|PSMA5|RPS27A|PSMB4|AP2M1|AP2A2|PSMB5|PSMD4|PSMD14|UBA52|PSMC2|PSMD13|RHOA|PSMC6|PSMA1|PSMD9|PSMC3|PSMB3	128	2704|1021|2737|2137|1012|349|613|1009|466|1945|1264|2605|463|2563|1168|1690|1435|2416|2467|2638|1942|2527|505|1036|1048	1.97e-11		HSA-4086400	0.942251	0
61	21	Reactome Pathways		Autodegradation of Cdh1 by Cdh1:APC/C	5.57e-10	PSMA4|PSMD8|PSMA3|PSMA2|PSMB7|PSMC1|PSMD11|PSMA5|RPS27A|PSMB4|PSMB5|PSMD4|PSMD14|UBA52|PSMC2|PSMD13|PSMC6|PSMA1|PSMD9|PSMC3|PSMB3	128	2704|1021|2737|2137|349|613|1009|466|1945|1264|2563|1168|1690|1435|2416|2467|1942|2527|505|1036|1048	2.95e-11		HSA-174084	0.925414	0
101	26	Reactome Pathways		ABC-family proteins mediated transport	6.15e-10	PSMA4|PSMD8|PSMA3|PSMA2|EIF2S3|EIF2S1|PSMB7|PSMC1|PSMD11|PSMA5|RPS27A|ERLIN2|PSMB4|VCP|PSMB5|PSMD4|EIF2S2|PSMD14|UBA52|PSMC2|PSMD13|PSMC6|PSMA1|PSMD9|PSMC3|PSMB3	128	2704|1021|2737|2137|2602|862|349|613|1009|466|1945|1093|1264|490|2563|1168|1939|1690|1435|2416|2467|1942|2527|505|1036|1048	3.28e-11		HSA-382556	0.921112	0
62	21	Reactome Pathways		Asymmetric localization of PCP proteins	7.03e-10	PSMA4|PSMD8|PSMA3|PSMA2|PSMB7|PSMC1|PSMD11|PSMA5|RPS27A|PSMB4|PSMB5|PSMD4|PSMD14|UBA52|PSMC2|PSMD13|PSMC6|PSMA1|PSMD9|PSMC3|PSMB3	128	2704|1021|2737|2137|349|613|1009|466|1945|1264|2563|1168|1690|1435|2416|2467|1942|2527|505|1036|1048	3.79e-11		HSA-4608870	0.915304	0
129	29	Reactome Pathways		Fc epsilon receptor (FCERI) signaling	7.51e-10	PSMA4|PSMD8|MAPK1|PSMA3|PSMA2|PSMB7|PSMC1|PSMD11|MAPK3|PSMA5|RPS27A|PSMB4|PAK2|UBE2N|FYN|PSMB5|PSMD4|MAPK8|PSMD14|UBA52|PSMC2|MAPK9|PSMD13|PSMC6|PSMA1|LYN|PSMD9|PSMC3|PSMB3	128	2704|1021|907|2737|2137|349|613|1009|2377|466|1945|1264|2338|688|2944|2563|1168|1867|1690|1435|2416|2044|2467|1942|2527|2593|505|1036|1048	4.08e-11		HSA-2454202	0.912436	0
49	19	Reactome Pathways		Regulation of ornithine decarboxylase (ODC)	8.84e-10	PSMA4|PSMD8|PSMA3|PSMA2|PSMB7|PSMC1|PSMD11|PSMA5|PSMB4|PSMB5|PSMD4|PSMD14|PSMC2|PSMD13|PSMC6|PSMA1|PSMD9|PSMC3|PSMB3	128	2704|1021|2737|2137|349|613|1009|466|1264|2563|1168|1690|2416|2467|1942|2527|505|1036|1048	4.92e-11		HSA-350562	0.905355	0
71	22	Reactome Pathways		Regulation of RUNX2 expression and activity	9.7e-10	PSMA4|PSMD8|PSMA3|PSMA2|PSMB7|PSMC1|PSMD11|PSMA5|RPS27A|PSMB4|STAT1|PSMB5|PSMD4|PSMD14|UBA52|PSMC2|PSMD13|PSMC6|PSMA1|PSMD9|PSMC3|PSMB3	128	2704|1021|2737|2137|349|613|1009|466|1945|1264|1060|2563|1168|1690|1435|2416|2467|1942|2527|505|1036|1048	5.45e-11		HSA-8939902	0.901323	0
87	24	Reactome Pathways		MAPK6/MAPK4 signaling	9.89e-10	PSMA4|PSMD8|PSMA3|PSMA2|PSMB7|PSMC1|PSMD11|PSMA5|RPS27A|PSMB4|PAK2|PSMB5|PSMD4|SEPT7|CDC42|PSMD14|UBA52|PSMC2|PSMD13|PSMC6|PSMA1|PSMD9|PSMC3|PSMB3	128	2704|1021|2737|2137|349|613|1009|466|1945|1264|2338|2563|1168|1612|898|1690|1435|2416|2467|1942|2527|505|1036|1048	5.6e-11		HSA-5687128	0.90048	0
31	16	Reactome Pathways		Cooperation of Prefoldin and TriC/CCT in actin and tubulin folding	1.05e-09	TUBB1|TUBA4A|CCT7|TUBB2B|CCT8|CCT3|CCT2|TUBA1A|TUBA1C|CCT6B|TUBA1B|PFDN2|TUBB2A|TUBAL3|CCT4|PFDN5	128	2359|1792|2743|2584|2707|1744|1171|310|316|2023|1402|1324|2740|2371|346|436	6.01e-11		HSA-389958	0.897881	0
57	20	Reactome Pathways		Metabolism of polyamines	1.14e-09	PSMA4|PSMD8|PSMA3|PSMA2|PSMB7|PSMC1|PSMD11|PSMA5|PSMB4|PSMB5|PSMD4|SRM|PSMD14|PSMC2|PSMD13|PSMC6|PSMA1|PSMD9|PSMC3|PSMB3	128	2704|1021|2737|2137|349|613|1009|466|1264|2563|1168|1039|1690|2416|2467|1942|2527|505|1036|1048	6.59e-11		HSA-351202	0.89431	0
80	23	Reactome Pathways		FCERI mediated NF-kB activation	1.2e-09	PSMA4|PSMD8|PSMA3|PSMA2|PSMB7|PSMC1|PSMD11|PSMA5|RPS27A|PSMB4|UBE2N|PSMB5|PSMD4|PSMD14|UBA52|PSMC2|PSMD13|PSMC6|PSMA1|LYN|PSMD9|PSMC3|PSMB3	128	2704|1021|2737|2137|349|613|1009|466|1945|1264|688|2563|1168|1690|1435|2416|2467|1942|2527|2593|505|1036|1048	7.03e-11		HSA-2871837	0.892082	0
80	23	Reactome Pathways		Signaling by NOTCH4	1.2e-09	PSMA4|PSMD8|PSMA3|PSMA2|PSMB7|PSMC1|PSMD11|FLT4|PSMA5|RPS27A|PSMB4|PSMB5|PSMD4|YWHAZ|PSMD14|UBA52|PSMC2|PSMD13|PSMC6|PSMA1|PSMD9|PSMC3|PSMB3	128	2704|1021|2737|2137|349|613|1009|751|466|1945|1264|2563|1168|1234|1690|1435|2416|2467|1942|2527|505|1036|1048	7.03e-11		HSA-9013694	0.892082	0
97	25	Reactome Pathways		Antigen processing-Cross presentation	1.29e-09	PSMA4|PSMD8|PSMA3|PSMA2|PSMB7|ITGAV|PSMC1|PSMD11|PSMA5|RPS27A|PSMB4|MRC2|PSMB5|PSMD4|HLA-E|PSMD14|UBA52|PSMC2|PSMD13|PSMC6|PSMA1|PSMD9|SEC22B|PSMC3|PSMB3	128	2704|1021|2737|2137|349|2911|613|1009|466|1945|1264|1741|2563|1168|2164|1690|1435|2416|2467|1942|2527|505|439|1036|1048	7.67e-11		HSA-1236975	0.888941	0
65	21	Reactome Pathways		Activation of NF-kappaB in B cells	1.31e-09	PSMA4|PSMD8|PSMA3|PSMA2|PSMB7|PSMC1|PSMD11|PSMA5|RPS27A|PSMB4|PSMB5|PSMD4|PSMD14|UBA52|PSMC2|PSMD13|PSMC6|PSMA1|PSMD9|PSMC3|PSMB3	128	2704|1021|2737|2137|349|613|1009|466|1945|1264|2563|1168|1690|1435|2416|2467|1942|2527|505|1036|1048	7.84e-11		HSA-1169091	0.888273	0
65	21	Reactome Pathways		APC/C:Cdc20 mediated degradation of Securin	1.31e-09	PSMA4|PSMD8|PSMA3|PSMA2|PSMB7|PSMC1|PSMD11|PSMA5|RPS27A|PSMB4|PSMB5|PSMD4|PSMD14|UBA52|PSMC2|PSMD13|PSMC6|PSMA1|PSMD9|PSMC3|PSMB3	128	2704|1021|2737|2137|349|613|1009|466|1945|1264|2563|1168|1690|1435|2416|2467|1942|2527|505|1036|1048	7.84e-11		HSA-174154	0.888273	0
81	23	Reactome Pathways		ER-Phagosome pathway	1.41e-09	PSMA4|PSMD8|PSMA3|PSMA2|PSMB7|PSMC1|PSMD11|PSMA5|RPS27A|PSMB4|PSMB5|PSMD4|HLA-E|PSMD14|UBA52|PSMC2|PSMD13|PSMC6|PSMA1|PSMD9|SEC22B|PSMC3|PSMB3	128	2704|1021|2737|2137|349|613|1009|466|1945|1264|2563|1168|2164|1690|1435|2416|2467|1942|2527|505|439|1036|1048	8.66e-11		HSA-1236974	0.885078	0
66	21	Reactome Pathways		Regulation of RAS by GAPs	1.61e-09	PSMA4|PSMD8|PSMA3|PSMA2|PSMB7|PSMC1|PSMD11|PSMA5|RPS27A|PSMB4|PSMB5|PSMD4|PSMD14|UBA52|PSMC2|PSMD13|PSMC6|PSMA1|PSMD9|PSMC3|PSMB3	128	2704|1021|2737|2137|349|613|1009|466|1945|1264|2563|1168|1690|1435|2416|2467|1942|2527|505|1036|1048	9.91e-11		HSA-5658442	0.879317	0
67	21	Reactome Pathways		Regulation of PTEN stability and activity	2e-09	PSMA4|PSMD8|PSMA3|PSMA2|PSMB7|PSMC1|PSMD11|PSMA5|RPS27A|PSMB4|PSMB5|PSMD4|PSMD14|UBA52|PSMC2|PSMD13|PSMC6|PSMA1|PSMD9|PSMC3|PSMB3	128	2704|1021|2737|2137|349|613|1009|466|1945|1264|2563|1168|1690|1435|2416|2467|1942|2527|505|1036|1048	1.25e-10		HSA-8948751	0.869897	0
69	21	Reactome Pathways		Orc1 removal from chromatin	3.11e-09	PSMA4|PSMD8|PSMA3|PSMA2|PSMB7|PSMC1|PSMD11|PSMA5|RPS27A|PSMB4|PSMB5|PSMD4|PSMD14|UBA52|PSMC2|PSMD13|PSMC6|PSMA1|PSMD9|PSMC3|PSMB3	128	2704|1021|2737|2137|349|613|1009|466|1945|1264|2563|1168|1690|1435|2416|2467|1942|2527|505|1036|1048	1.96e-10		HSA-68949	0.850724	0
292	43	Reactome Pathways		Metabolism of carbohydrates	3.3e-09	PYGM|SLC25A1|PYGB|PPP2CB|SLC25A11|NAGLU|ALDOC|TPI1|ENO1|PGLS|GNS|HEXB|VCAN|PAPSS1|PGD|RPS27A|GNPDA2|GAA|GLB1|PPP2R1B|SGSH|GYS1|PKM|TALDO1|ENO3|PPP2R1A|MDH2|UGP2|PFKM|TPR|GOT1|PGM1|AKR1A1|PGK1|SEC13|G6PD|UBA52|TKT|PAPSS2|GBE1|ENO2|MDH1|CHST12	128	769|379|334|2149|973|1267|2725|1210|868|622|610|1726|937|1975|2305|1945|1750|412|1336|2920|2875|2860|1570|1579|1348|2644|715|1516|2542|2434|2521|2182|352|802|883|2500|1435|2455|607|499|2596|2776|1861	2.1e-10		HSA-71387	0.848149	0
392	51	Reactome Pathways		Diseases of signal transduction by growth factor receptors and second messengers	3.68e-09	PSMA4|PSMD8|MAPK1|PSMA3|PPP2CB|CDC37|PSMA2|FLT3|PSMB7|PSMC1|PEBP1|PSMD11|PDGFRB|MAP2K2|MAPK3|KDR|PAPSS1|TRIP11|IQGAP1|PSMA5|RPS27A|ERLIN2|KIT|PSMB4|MAP2K1|PPP2R1B|PPP2R1A|CAMK2D|FYN|SND1|FN1|SPTBN1|VCP|STAT1|PSMB5|PSMD4|YWHAB|GOLGB1|PPP1CB|PSMD14|UBA52|PSMC2|PSMD13|PSMC6|PSMA1|LYN|PSMD9|YES1|PHB|PSMC3|PSMB3	128	2704|1021|907|2737|2149|2245|2137|2917|349|613|649|1009|655|2227|2377|442|1975|2380|586|466|1945|1093|817|1264|1810|2920|2644|1954|2944|1108|2647|337|490|1060|2563|1168|1033|1624|1357|1690|1435|2416|2467|1942|2527|2593|505|2713|2035|1036|1048	2.35e-10		HSA-5663202	0.843415	0
70	21	Reactome Pathways		Cdc20:Phospho-APC/C mediated degradation of Cyclin A	3.8e-09	PSMA4|PSMD8|PSMA3|PSMA2|PSMB7|PSMC1|PSMD11|PSMA5|RPS27A|PSMB4|PSMB5|PSMD4|PSMD14|UBA52|PSMC2|PSMD13|PSMC6|PSMA1|PSMD9|PSMC3|PSMB3	128	2704|1021|2737|2137|349|613|1009|466|1945|1264|2563|1168|1690|1435|2416|2467|1942|2527|505|1036|1048	2.45e-10		HSA-174184	0.842022	0
70	21	Reactome Pathways		CDK-mediated phosphorylation and removal of Cdc6	3.8e-09	PSMA4|PSMD8|PSMA3|PSMA2|PSMB7|PSMC1|PSMD11|PSMA5|RPS27A|PSMB4|PSMB5|PSMD4|PSMD14|UBA52|PSMC2|PSMD13|PSMC6|PSMA1|PSMD9|PSMC3|PSMB3	128	2704|1021|2737|2137|349|613|1009|466|1945|1264|2563|1168|1690|1435|2416|2467|1942|2527|505|1036|1048	2.45e-10		HSA-69017	0.842022	0
681	72	Reactome Pathways		Cytokine Signaling in Immune system	4.26e-09	PSMA4|PSMD8|MIF|MAPK1|PSMA3|TIMP1|MMP2|PPP2CB|PSMA2|FLT3|CANX|PSMB7|PSMC1|PSMD11|MAPK3|CAPZA1|SOD1|PSMA5|RPS27A|KPNB1|PSMB4|EIF4A1|HSP90B1|PRL|MAP2K1|PPP2R1B|PAK2|UBE2N|TALDO1|TRIM25|PPP2R1A|CAMK2D|FYN|HNRNPA2B1|FN1|STAT1|PSMB5|PTGS2|TPR|PSMD4|FLNA|HLA-E|ANXA1|MTAP|FSCN1|SEC13|MAPK8|YWHAZ|ITGB1|LCP1|CDC42|PSMD14|UBA52|PSMC2|MAPK9|PSMD13|HNRNPF|SERPINB2|PSMC6|PSMA1|EIF4G1|FLNB|LYN|CFL1|EIF4G2|PSMD…	128	2704|1021|1675|907|2737|1183|2191|2149|2137|2917|325|349|613|1009|2377|1258|1873|466|1945|2221|1264|1138|1405|364|1810|2920|2338|688|1579|1159|2644|1954|2944|2866|2647|1060|2563|2464|2434|1168|2440|2164|1480|2893|1249|883|1867|1234|2401|1177|898|1690|1435|2416|2044|2467|694|2311|1942|2527|1462|421|2593|331|1768|505|1879|1228|2713|1036|1543|1048	2.79e-10		HSA-1280215	0.837059	0
24	14	Reactome Pathways		Cytosolic tRNA aminoacylation	4.3e-09	RARS|AARS|DARS|FARSB|QARS|FARSA|KARS|EPRS|PPA1|IARS|VARS|CARS|AIMP1|HARS	128	1156|385|2539|1288|2014|1999|1384|1972|2251|1771|709|1636|1246|2116	2.83e-10		HSA-379716	0.836653	0
24	14	Reactome Pathways		Formation of tubulin folding intermediates by CCT/TriC	4.3e-09	TUBB1|TUBA4A|CCT7|TUBB2B|CCT8|CCT3|CCT2|TUBA1A|TUBA1C|CCT6B|TUBA1B|TUBB2A|TUBAL3|CCT4	128	2359|1792|2743|2584|2707|1744|1171|310|316|2023|1402|2740|2371|346	2.83e-10		HSA-389960	0.836653	0
71	21	Reactome Pathways		APC/C:Cdh1 mediated degradation of Cdc20 and other APC/C:Cdh1 targeted proteins in late mitosis/early G1	4.56e-09	PSMA4|PSMD8|PSMA3|PSMA2|PSMB7|PSMC1|PSMD11|PSMA5|RPS27A|PSMB4|PSMB5|PSMD4|PSMD14|UBA52|PSMC2|PSMD13|PSMC6|PSMA1|PSMD9|PSMC3|PSMB3	128	2704|1021|2737|2137|349|613|1009|466|1945|1264|2563|1168|1690|1435|2416|2467|1942|2527|505|1036|1048	3.05e-10		HSA-174178	0.834104	0
97	24	Reactome Pathways		RUNX1 regulates transcription of genes involved in differentiation of HSCs	5.5e-09	PSMA4|PSMD8|PSMA3|PSMA2|PSMB7|PSMC1|PSMD11|PSMA5|RPS27A|PSMB4|HIST1H2BK|PSMB5|PSMD4|PSMD14|UBA52|PSMC2|PSMD13|PSMC6|PSMA1|PSMD9|HIST1H2BO|YAP1|PSMC3|PSMB3	128	2704|1021|2737|2137|349|613|1009|466|1945|1264|583|2563|1168|1690|1435|2416|2467|1942|2527|505|529|1447|1036|1048	3.72e-10		HSA-8939236	0.825964	0
50	18	Reactome Pathways		COPI-independent Golgi-to-ER retrograde traffic	6.2e-09	TUBB1|TUBA4A|TUBB2B|CAPZA1|TUBA1A|TUBA1C|RAB6A|TUBA1B|RAB3GAP2|CAPZA2|ACTR1A|TUBB2A|TUBAL3|DYNC1I2|PAFAH1B1|CAPZB|DCTN2|PAFAH1B2	128	2359|1792|2584|1258|310|316|1057|1402|2755|1714|1327|2740|2371|2938|2548|2683|2554|2494	4.22e-10		HSA-6811436	0.820761	0
109	25	Reactome Pathways		Signaling by the B Cell Receptor (BCR)	9.03e-09	PSMA4|PSMD8|PSMA3|PSMA2|BLK|PSMB7|PSMC1|PSMD11|PSMA5|RPS27A|PSMB4|FYN|PSMB5|PSMD4|PSMD14|UBA52|PSMC2|PSMD13|PSMC6|PSMA1|LYN|PSMD9|STIM1|PSMC3|PSMB3	128	2704|1021|2737|2137|1633|349|613|1009|466|1945|1264|2944|2563|1168|1690|1435|2416|2467|1942|2527|2593|505|1312|1036|1048	6.28e-10		HSA-983705	0.804431	0
269	40	Reactome Pathways		Cell Cycle Checkpoints	9.99e-09	PSMA4|PSMD8|PSMA3|PPP2CB|PSMA2|YWHAH|PSMB7|PSMC1|PSMD11|YWHAE|CENPE|PSMA5|RPS27A|PSMB4|YWHAG|APITD1|PPP2R1B|UBE2N|PPP2R1A|HIST1H2BK|DNA2|PSMB5|PSMD4|YWHAB|RAD50|YWHAQ|SEC13|YWHAZ|DYNC1I2|PAFAH1B1|PSMD14|UBA52|PSMC2|PSMD13|PSMC6|PSMA1|PSMD9|HIST1H2BO|PSMC3|PSMB3	128	2704|1021|2737|2149|2137|919|349|613|1009|2452|2110|466|1945|1264|991|2545|2920|688|2644|583|2662|2563|1168|1033|1081|2239|883|1234|2938|2548|1690|1435|2416|2467|1942|2527|505|529|1036|1048	6.99e-10		HSA-69620	0.800043	0
27	14	Reactome Pathways		Prefoldin mediated transfer of substrate to CCT/TriC	1.3e-08	TUBB1|TUBA4A|CCT7|TUBB2B|CCT8|CCT3|CCT2|TUBA1A|TUBA1C|CCT6B|PFDN2|TUBB2A|CCT4|PFDN5	128	2359|1792|2743|2584|2707|1744|1171|310|316|2023|1324|2740|346|436	9.13e-10		HSA-389957	0.788606	0
260	39	Reactome Pathways		Platelet activation, signaling and aggregation	1.3e-08	MAPK1|TIMP1|PFN1|COL1A1|GNB4|TUBA4A|ACTN4|MAPK3|MGLL|TIMP3|SOD1|FERMT3|OLA1|ALB|ANXA5|F2|PLG|GNAI2|SERPINF2|A2M|HSPA5|GNG2|GNAI1|FYN|FN1|FLNA|GNAI3|GNG12|ACTN1|YWHAZ|GNAT3|CDC42|TF|RHOA|GNA13|LYN|CFL1|CALU|ACTN2	128	907|1183|1012|2131|2536|1792|1492|2377|679|1756|1873|979|2209|1924|1657|682|358|1123|2095|829|415|2929|1030|2944|2647|2440|2431|940|1000|1234|1207|898|2659|2638|1915|2593|331|1333|2332	9.15e-10		HSA-76002	0.788606	0
54	18	Reactome Pathways		HSP90 chaperone cycle for steroid hormone receptors (SHR)	1.63e-08	TUBB1|TUBA4A|TUBB2B|CAPZA1|TUBA1A|TUBA1C|TUBA1B|STIP1|CAPZA2|ACTR1A|HSPA1L|TUBB2A|TUBAL3|HSPA2|DYNC1I2|CAPZB|DCTN2|PTGES3	128	2359|1792|2584|1258|310|316|1402|1825|1714|1327|661|2740|2371|1237|2938|2683|2554|2803	1.17e-09		HSA-3371497	0.778781	0
99	23	Reactome Pathways		Interleukin-1 signaling	3.35e-08	PSMA4|PSMD8|PSMA3|PSMA2|PSMB7|PSMC1|PSMD11|PSMA5|RPS27A|PSMB4|MAP2K1|UBE2N|PSMB5|PSMD4|PSMD14|UBA52|PSMC2|PSMD13|PSMC6|PSMA1|PSMD9|PSMC3|PSMB3	128	2704|1021|2737|2137|349|613|1009|466|1945|1264|1810|688|2563|1168|1690|1435|2416|2467|1942|2527|505|1036|1048	2.45e-09		HSA-9020702	0.747496	0
296	41	Reactome Pathways		Signaling by WNT	3.77e-08	PSMA4|PSMD8|PSMA3|PPP2CB|PSMA2|PFN1|SNX3|GNB4|GNAT2|PSMB7|PSMC1|PSMD11|GNAO1|PSMA5|RPS27A|PSMB4|AP2M1|VPS35|PPP2R1B|RUVBL1|PPP2R1A|AP2A2|GNG2|CAV1|HIST1H2BK|PSMB5|PSMD4|GNG12|YWHAZ|NLK|PSMD14|UBA52|PSMC2|PSMD13|RHOA|PSMC6|PSMA1|PSMD9|HIST1H2BO|PSMC3|PSMB3	128	2704|1021|2737|2149|2137|1012|2146|2536|1378|349|613|1009|1504|466|1945|1264|2605|1126|2920|1114|2644|463|2929|1243|583|2563|1168|940|1234|1285|1690|1435|2416|2467|2638|1942|2527|505|529|1036|1048	2.78e-09		HSA-195721	0.742366	0
91	22	Reactome Pathways		Downstream TCR signaling	3.91e-08	PSMA4|PSMD8|PSMA3|PSMA2|PSMB7|PSMC1|PSMD11|PSMA5|RPS27A|PSMB4|UBE2N|PSMB5|PSMD4|PSMD14|UBA52|PSMC2|PSMD13|PSMC6|PSMA1|PSMD9|PSMC3|PSMB3	128	2704|1021|2737|2137|349|613|1009|466|1945|1264|688|2563|1168|1690|1435|2416|2467|1942|2527|505|1036|1048	2.9e-09		HSA-202424	0.740782	0
83	21	Reactome Pathways		Hedgehog on state	4.45e-08	PSMA4|PSMD8|PSMA3|PSMA2|PSMB7|PSMC1|PSMD11|PSMA5|RPS27A|PSMB4|PSMB5|PSMD4|PSMD14|UBA52|PSMC2|PSMD13|PSMC6|PSMA1|PSMD9|PSMC3|PSMB3	128	2704|1021|2737|2137|349|613|1009|466|1945|1264|2563|1168|1690|1435|2416|2467|1942|2527|505|1036|1048	3.32e-09		HSA-5632684	0.735164	0
93	22	Reactome Pathways		Transcriptional regulation by RUNX3	5.38e-08	PSMA4|PSMD8|PSMA3|PSMA2|PSMB7|PSMC1|PSMD11|PSMA5|RPS27A|PSMB4|PSMB5|PSMD4|PSMD14|UBA52|PSMC2|PSMD13|PSMC6|PSMA1|PSMD9|YAP1|PSMC3|PSMB3	128	2704|1021|2737|2137|349|613|1009|466|1945|1264|2563|1168|1690|1435|2416|2467|1942|2527|505|1447|1036|1048	4.09e-09		HSA-8878159	0.726922	0
112	24	Reactome Pathways		TCR signaling	5.77e-08	PSMA4|PSMD8|PSMA3|PSMA2|PSMB7|PSMC1|PSMD11|ZAP70|PSMA5|RPS27A|PSMB4|PAK2|UBE2N|PSMB5|PSMD4|PSMD14|UBA52|PSMC2|PSMD13|PSMC6|PSMA1|PSMD9|PSMC3|PSMB3	128	2704|1021|2737|2137|349|613|1009|2791|466|1945|1264|2338|688|2563|1168|1690|1435|2416|2467|1942|2527|505|1036|1048	4.41e-09		HSA-202403	0.723882	0
94	22	Reactome Pathways		UCH proteinases	6.22e-08	PSMA4|PSMD8|PSMA3|PSMA2|PSMB7|PSMC1|PSMD11|PSMA5|RPS27A|PSMB4|RUVBL1|PSMB5|PSMD4|PSMD14|UBA52|PSMC2|PSMD13|PSMC6|PSMA1|PSMD9|PSMC3|PSMB3	128	2704|1021|2737|2137|349|613|1009|466|1945|1264|1114|2563|1168|1690|1435|2416|2467|1942|2527|505|1036|1048	4.84e-09		HSA-5689603	0.720621	0
96	22	Reactome Pathways		CLEC7A (Dectin-1) signaling	8.62e-08	PSMA4|PSMD8|PSMA3|PSMA2|PSMB7|PSMC1|PSMD11|PSMA5|RPS27A|PSMB4|UBE2N|PSMB5|PSMD4|PSMD14|UBA52|PSMC2|PSMD13|PSMC6|PSMA1|PSMD9|PSMC3|PSMB3	128	2704|1021|2737|2137|349|613|1009|466|1945|1264|688|2563|1168|1690|1435|2416|2467|1942|2527|505|1036|1048	6.75e-09		HSA-5607764	0.706449	0
70	19	Reactome Pathways		Translocation of SLC2A4 (GLUT4) to the plasma membrane	8.9e-08	TUBB1|TUBA4A|YWHAH|TUBB2B|RAB11A|YWHAE|RAB8A|TUBA1A|TUBA1C|YWHAG|TUBA1B|MYO1C|RAB13|YWHAB|TBC1D4|TUBB2A|TUBAL3|YWHAQ|YWHAZ	128	2359|1792|919|2584|1711|2452|1981|310|316|991|1402|595|2932|1033|523|2740|2371|2239|1234	7.01e-09		HSA-1445148	0.705061	0
97	22	Reactome Pathways		COPI-dependent Golgi-to-ER retrograde traffic	1e-07	TUBB1|TUBA4A|ARF3|TUBB2B|NAPA|ARCN1|CENPE|TUBA1A|TUBA1C|KIF5B|RAB1B|COPG1|COPB2|TUBA1B|SURF4|TUBB2A|TUBAL3|KIF20A|RAB1A|KIF5A|SEC22B|NAPB	128	2359|1792|2113|2584|1528|1315|2110|310|316|2449|2341|514|961|1402|1804|2740|2371|1558|1534|2899|439|2317	7.94e-09		HSA-6811434	0.7	0
64	18	Reactome Pathways		RAB geranylgeranylation	1.36e-07	RAB21|RAB11A|RAB2A|RAB7A|RAB15|RAB3C|RAB8A|RAB1B|RAB6A|RAB8B|RAB43|RAB39A|RAB5B|RAB13|RAB2B|RAB1A|RAB23|RAB5C	128	2908|1711|658|727|1090|1006|1981|2341|1057|1204|2104|1576|2134|2932|1429|1534|2578|2956	1.09e-08		HSA-8873719	0.686646	0
42	15	Reactome Pathways		Cooperation of PDCL (PhLP1) and TRiC/CCT in G-protein beta folding	1.64e-07	GNB4|GNAT2|CCT7|GNAO1|CCT8|CCT3|CCT2|GNAI2|CCT6B|GNG2|GNAI1|GNAI3|GNG12|CCT4|GNAT3	128	2536|1378|2743|1504|2707|1744|1171|1123|2023|2929|1030|2431|940|346|1207	1.32e-08		HSA-6814122	0.678516	0
721	69	Reactome Pathways		Transport of small molecules	3.38e-07	PSMA4|PSMD8|PSMA3|PSMA2|GNB4|ATP6V1B1|APOE|EIF2S3|EIF2S1|PSMB7|PSMC1|PSMD11|RAB11A|ATP2B3|VDAC1|PRKAR2A|PSMA5|RPS27A|ATP6V1A|ATP6V1B2|ERLIN2|SLC25A4|ATP1B3|PSMB4|AP2M1|ALB|HBA1|A2M|AP2A2|BSG|GNG2|CAMK2D|ATP2A1|VCP|ATP2A3|TFRC|ATP1A2|PSMB5|PSMD4|GNG12|SLC25A5|EIF2S2|FTL|SLC3A2|ASPH|SLC25A6|HDLBP|PRKAR1A|TF|PSMD14|UBA52|PSMC2|ATP2B1|PSMD13|PSMC6|PSMA1|LMF2|VDAC3|ATP2A2|PSMD9|PHB2|CAND1|SLC1A5|ATP1A…	128	2704|1021|2737|2137|2536|340|1141|2602|862|349|613|1009|1711|559|1084|1045|466|1945|1474|2572|1093|2185|2443|1264|2605|1924|2599|829|463|2629|2929|1954|1753|490|1024|2011|2482|2563|1168|940|1297|1939|1882|2368|1498|1342|2107|2698|2659|1690|1435|2416|826|2467|1942|2527|2473|1042|313|505|1567|1918|322|841|985|2404|2035|1036|1048	2.74e-08		HSA-382551	0.647108	0
202	31	Reactome Pathways		Signaling by NOTCH	3.73e-07	PSMA4|PSMD8|PSMA3|PSMA2|PSMB7|PSMC1|PSMD11|FLT4|PSMA5|RPS27A|PSMB4|RAB6A|HIST1H2BK|ATP2A1|ATP2A3|STAT1|PSMB5|PSMD4|POFUT1|YWHAZ|PSMD14|UBA52|PSMC2|PSMD13|PSMC6|PSMA1|ATP2A2|PSMD9|HIST1H2BO|PSMC3|PSMB3	128	2704|1021|2737|2137|349|613|1009|751|466|1945|1264|1057|583|1753|1024|1060|2563|1168|2620|1234|1690|1435|2416|2467|1942|2527|313|505|529|1036|1048	3.04e-08		HSA-157118	0.642829	0
136	25	Reactome Pathways		C-type lectin receptors (CLRs)	3.77e-07	PSMA4|PSMD8|PSMA3|PSMA2|PSMB7|PSMC1|PSMD11|PSMA5|RPS27A|PSMB4|PAK2|UBE2N|FYN|PSMB5|PSMD4|PSMD14|UBA52|PSMC2|PSMD13|PSMC6|PSMA1|LYN|PSMD9|PSMC3|PSMB3	128	2704|1021|2737|2137|349|613|1009|466|1945|1264|2338|688|2944|2563|1168|1690|1435|2416|2467|1942|2527|2593|505|1036|1048	3.09e-08		HSA-5621481	0.642366	0
147	26	Reactome Pathways		Mitotic G1 phase and G1/S transition	3.97e-07	PSMA4|PSMD8|PSMA3|PPP2CB|PSMA2|PSMB7|PSMC1|PSMD11|CDK6|PSMA5|RPS27A|PSMB4|PPP2R1B|PPP2R1A|PSMB5|PSMD4|PSMD14|UBA52|PSMC2|PSMD13|PSMC6|PSMA1|LYN|PSMD9|PSMC3|PSMB3	128	2704|1021|2737|2149|2137|349|613|1009|1381|466|1945|1264|2920|2644|2563|1168|1690|1435|2416|2467|1942|2527|2593|505|1036|1048	3.27e-08		HSA-453279	0.640121	0
290	38	Reactome Pathways		Organelle biogenesis and maintenance	4.8e-07	HAUS4|ATP5D|TUBB1|TUBA4A|TUBB2B|RAB11A|ATP5B|CEP76|CHCHD3|YWHAE|TRIP11|GLUD1|CCT8|ATP5O|ATP5J2|CCT3|CCT2|RAB8A|TUBA1A|TUBA1C|ATP5H|YWHAG|CYCS|PPP2R1A|TUBA1B|TUBB|ACTR1A|RPGRIP1L|TUBB2A|TUBAL3|CCT4|DYNC1I2|PAFAH1B1|CEP250|IMMT|ATP5J|DCTN2|SSBP1	128	2971|2770|2359|1792|2584|1711|1522|2953|2812|2452|2380|2857|2707|484|511|1744|1171|1981|310|316|2731|991|2284|2644|1402|910|1327|1318|2740|2371|346|2938|2548|1606|1441|1900|2554|418	3.98e-08		HSA-1852241	0.631876	0
129	24	Reactome Pathways		G1/S Transition	5.68e-07	PSMA4|PSMD8|PSMA3|PPP2CB|PSMA2|PSMB7|PSMC1|PSMD11|PSMA5|RPS27A|PSMB4|PPP2R1B|PPP2R1A|PSMB5|PSMD4|PSMD14|UBA52|PSMC2|PSMD13|PSMC6|PSMA1|PSMD9|PSMC3|PSMB3	128	2704|1021|2737|2149|2137|349|613|1009|466|1945|1264|2920|2644|2563|1168|1690|1435|2416|2467|1942|2527|505|1036|1048	4.76e-08		HSA-69206	0.624565	0
119	23	Reactome Pathways		L1CAM interactions	5.82e-07	MAPK1|TUBB1|TUBA4A|TUBB2B|ITGAV|MAP2K2|MAPK3|SPTBN4|AP2M1|ITGA5|TUBA1A|TUBA1C|MAP2K1|ALCAM|DPYSL2|AP2A2|TUBA1B|SPTBN1|SPTAN1|TUBB2A|TUBAL3|ITGB1|RDX	128	907|2359|1792|2584|2911|2227|2377|1099|2605|373|310|316|1810|1831|2083|463|1402|337|2392|2740|2371|2401|1666	4.91e-08		HSA-373760	0.623508	0
21	11	Reactome Pathways		RHO GTPases activate PAKs	6.47e-07	MYL9|PAK2|MYLK|MYH10|FLNA|CTTN|PPP1CB|MYH11|CDC42|MYL12B|MYH14	128	877|2338|2074|676|2440|376|1357|1354|898|2809|2842	5.48e-08		HSA-5627123	0.61891	0
42	14	Reactome Pathways		Aggrephagy	9.61e-07	TUBB1|TUBA4A|TUBB2B|RPS27A|TUBA1A|TUBA1C|UBE2N|TUBA1B|VCP|TUBB2A|TUBAL3|DYNC1I2|UBA52|VIM	128	2359|1792|2584|1945|310|316|688|1402|490|2740|2371|2938|1435|1228	8.19e-08		HSA-9646399	0.601728	0
203	30	Reactome Pathways		Ub-specific processing proteases	1.23e-06	PSMA4|PSMD8|PSMA3|PSMA2|USP5|SNX3|PSMB7|PSMC1|USP14|PSMD11|VDAC1|PSMA5|RPS27A|PSMB4|RUVBL1|HIST1H2BK|PSMB5|PSMD4|PSMD14|UBA52|PSMC2|PSMD13|PSMC6|PSMA1|VDAC3|PSMD9|OTUB1|HIST1H2BO|PSMC3|PSMB3	128	2704|1021|2737|2137|1120|2146|349|613|2194|1009|1084|466|1945|1264|1114|583|2563|1168|1690|1435|2416|2467|1942|2527|1042|505|2017|529|1036|1048	1.06e-07		HSA-5689880	0.591009	0
136	24	Reactome Pathways		Interleukin-1 family signaling	1.32e-06	PSMA4|PSMD8|PSMA3|PSMA2|PSMB7|PSMC1|PSMD11|PSMA5|RPS27A|PSMB4|MAP2K1|UBE2N|PSMB5|PSMD4|MAPK8|PSMD14|UBA52|PSMC2|PSMD13|PSMC6|PSMA1|PSMD9|PSMC3|PSMB3	128	2704|1021|2737|2137|349|613|1009|466|1945|1264|1810|688|2563|1168|1867|1690|1435|2416|2467|1942|2527|505|1036|1048	1.14e-07		HSA-446652	0.587943	0
204	30	Reactome Pathways		Transcriptional regulation by RUNX1	1.34e-06	PSMA4|PSMD8|PSMA3|PSMA2|LGALS3|BLK|PSMB7|PSMC1|PSMD11|CDK6|PSMA5|RPS27A|MYL9|PSMB4|HIST1H2BK|PSMB5|PSMD4|SMARCD1|PSMD14|UBA52|PSMC2|PSMD13|PSMC6|PRMT1|PSMA1|PSMD9|HIST1H2BO|YAP1|PSMC3|PSMB3	128	2704|1021|2737|2137|2497|1633|349|613|1009|1381|466|1945|877|1264|583|2563|1168|2752|1690|1435|2416|2467|1942|574|2527|505|529|1447|1036|1048	1.17e-07		HSA-8878171	0.58729	0
116	22	Reactome Pathways		Synthesis of DNA	1.46e-06	PSMA4|PSMD8|PSMA3|PSMA2|PSMB7|PSMC1|PSMD11|PSMA5|RPS27A|PSMB4|DNA2|PSMB5|PSMD4|PSMD14|UBA52|PSMC2|PSMD13|PSMC6|PSMA1|PSMD9|PSMC3|PSMB3	128	2704|1021|2737|2137|349|613|1009|466|1945|1264|2662|2563|1168|1690|1435|2416|2467|1942|2527|505|1036|1048	1.28e-07		HSA-69239	0.583565	0
37	13	Reactome Pathways		Gene and protein expression by JAK-STAT signaling after Interleukin-12 stimulation	1.64e-06	MIF|CAPZA1|SOD1|PAK2|TALDO1|HNRNPA2B1|MTAP|LCP1|CDC42|HNRNPF|SERPINB2|CFL1|HNRNPDL	128	1675|1258|1873|2338|1579|2866|2893|1177|898|694|2311|331|1543	1.44e-07		HSA-8950505	0.578516	0
18	10	Reactome Pathways		Cell-extracellular matrix interactions	1.66e-06	PXN|FLNC|PARVA|FLNA|RSU1|ACTN1|ITGB1|ILK|PARVB|FBLIM1	128	997|2176|2800|2440|2503|1000|2401|2716|2617|451	1.47e-07		HSA-446353	0.577989	0
174	27	Reactome Pathways		Disorders of transmembrane transporters	2.16e-06	PSMA4|PSMD8|PSMA3|PSMA2|PSMB7|PSMC1|PSMD11|PSMA5|RPS27A|ERLIN2|PSMB4|BSG|VCP|PSMB5|TPR|PSMD4|SLC3A2|SEC13|PSMD14|UBA52|PSMC2|PSMD13|PSMC6|PSMA1|PSMD9|PSMC3|PSMB3	128	2704|1021|2737|2137|349|613|1009|466|1945|1093|1264|2629|490|2563|2434|1168|2368|883|1690|1435|2416|2467|1942|2527|505|1036|1048	1.92e-07		HSA-5619115	0.566555	0
199	29	Reactome Pathways		TCF dependent signaling in response to WNT	2.52e-06	PSMA4|PSMD8|PSMA3|PPP2CB|PSMA2|PSMB7|PSMC1|PSMD11|PSMA5|RPS27A|PSMB4|PPP2R1B|RUVBL1|PPP2R1A|CAV1|HIST1H2BK|PSMB5|PSMD4|YWHAZ|PSMD14|UBA52|PSMC2|PSMD13|PSMC6|PSMA1|PSMD9|HIST1H2BO|PSMC3|PSMB3	128	2704|1021|2737|2149|2137|349|613|1009|466|1945|1264|2920|1114|2644|1243|583|2563|1168|1234|1690|1435|2416|2467|1942|2527|505|529|1036|1048	2.25e-07		HSA-201681	0.55986	0
92	19	Reactome Pathways		EPH-Ephrin signaling	3.26e-06	MMP2|ARPC3|ARPC1A|MYL9|AP2M1|ARPC5|PAK2|AP2A2|FYN|MYH10|MYH11|CDC42|ARPC4|RHOA|LYN|CFL1|YES1|MYL12B|MYH14	128	2191|1639|2242|877|2605|2026|2338|463|2944|676|1354|898|1069|2638|2593|331|2713|2809|2842	2.92e-07		HSA-2682334	0.548678	0
92	19	Reactome Pathways		Glucose metabolism	3.26e-06	SLC25A1|PPP2CB|SLC25A11|ALDOC|TPI1|ENO1|GNPDA2|PPP2R1B|PKM|ENO3|PPP2R1A|MDH2|PFKM|TPR|GOT1|PGK1|SEC13|ENO2|MDH1	128	379|2149|973|2725|1210|868|1750|2920|1570|1348|2644|715|2542|2434|2521|802|883|2596|2776	2.92e-07		HSA-70326	0.548678	0
56	15	Reactome Pathways		Interleukin-12 family signaling	3.42e-06	MIF|CANX|CAPZA1|SOD1|PAK2|TALDO1|HNRNPA2B1|STAT1|MTAP|LCP1|CDC42|HNRNPF|SERPINB2|CFL1|HNRNPDL	128	1675|325|1258|1873|2338|1579|2866|1060|2893|1177|898|694|2311|331|1543	3.11e-07		HSA-447115	0.546597	0
93	19	Reactome Pathways		Recruitment of NuMA to mitotic centrosomes	3.71e-06	HAUS4|TUBB1|TUBA4A|TUBB2B|CEP76|YWHAE|TUBA1A|TUBA1C|YWHAG|PPP2R1A|TUBA1B|TUBB|ACTR1A|TUBB2A|TUBAL3|DYNC1I2|PAFAH1B1|CEP250|DCTN2	128	2971|2359|1792|2584|2953|2452|310|316|991|2644|1402|910|1327|2740|2371|2938|2548|1606|2554	3.38e-07		HSA-380320	0.543063	0
124	22	Reactome Pathways		Regulation of Insulin-like Growth Factor (IGF) transport and uptake by Insulin-like Growth Factor Binding Proteins (IGFBPs)	3.84e-06	LGALS1|TIMP1|MMP2|C3|APOE|VCAN|TNC|MFGE8|ALB|HSP90B1|F2|PLG|FBN1|FN1|ITIH2|CKAP4|KTN1|AFP|PDIA6|TF|NUCB1|CALU	128	1993|1183|2191|1537|1141|937|1180|472|1924|1405|682|358|2872|2647|2626|1111|1843|2566|553|2659|1096|1333	3.52e-07		HSA-381426	0.541567	0
137	23	Reactome Pathways		PTEN Regulation	4.91e-06	PSMA4|PSMD8|MAPK1|PSMA3|PSMA2|PSMB7|PSMC1|PSMD11|MAPK3|PSMA5|RPS27A|PSMB4|PSMB5|PSMD4|PSMD14|UBA52|PSMC2|PSMD13|PSMC6|PSMA1|PSMD9|PSMC3|PSMB3	128	2704|1021|907|2737|2137|349|613|1009|2377|466|1945|1264|2563|1168|1690|1435|2416|2467|1942|2527|505|1036|1048	4.55e-07		HSA-6807070	0.530892	0
89	18	Reactome Pathways		Cellular response to heat stress	8.38e-06	MAPK1|ST13|MAPK3|YWHAE|HSPA4L|HSPA4|HSPA6|HSPH1|HSPA5|CAMK2D|VCP|TPR|BAG3|HSPA1L|SEC13|HSPA2|CRYAB|PTGES3	128	907|2785|2377|2452|1600|1027|2479|2236|415|1954|490|2434|1669|661|883|1237|895|2803	7.79e-07		HSA-3371556	0.507676	0
80	17	Reactome Pathways		Selective autophagy	9.27e-06	TUBB1|PLIN3|TUBA4A|TUBB2B|VDAC1|RPS27A|PLIN2|TUBA1A|TUBA1C|UBE2N|TUBA1B|VCP|TUBB2A|TUBAL3|DYNC1I2|UBA52|VIM	128	2359|1531|1792|2584|1084|1945|1933|310|316|688|1402|490|2740|2371|2938|1435|1228	8.67e-07		HSA-9663891	0.503292	0
30	11	Reactome Pathways		RHO GTPases activate IQGAPs	9.97e-06	TUBB1|TUBA4A|TUBB2B|IQGAP1|TUBA1A|TUBA1C|CTNNA1|TUBA1B|TUBB2A|TUBAL3|CDC42	128	2359|1792|2584|586|310|316|1951|1402|2740|2371|898	9.37e-07		HSA-5626467	0.50013	0
280	34	Reactome Pathways		Deubiquitination	1.06e-05	PSMA4|PSMD8|PSMA3|PSMA2|USP5|SNX3|PSMB7|PSMC1|USP14|PSMD11|VDAC1|PSMA5|RPS27A|PSMB4|RUVBL1|TRIM25|HIST1H2BK|RAD23B|VCP|PSMB5|PSMD4|PSMD14|UBA52|PSMC2|PSMD13|RHOA|PSMC6|PSMA1|VDAC3|PSMD9|OTUB1|HIST1H2BO|PSMC3|PSMB3	128	2704|1021|2737|2137|1120|2146|349|613|2194|1009|1084|466|1945|1264|1114|1159|583|2869|490|2563|1168|1690|1435|2416|2467|2638|1942|2527|1042|505|2017|529|1036|1048	9.97e-07		HSA-5688426	0.497469	0
63	15	Reactome Pathways		RHO GTPases activate PKNs	1.18e-05	YWHAH|YWHAE|MYL9|YWHAG|HIST1H2BK|MYH10|YWHAB|YWHAQ|PPP1CB|YWHAZ|MYH11|RHOA|MYL12B|MYH14|HIST1H2BO	128	919|2452|877|991|583|676|1033|2239|1357|1234|1354|2638|2809|2842|529	1.12e-06		HSA-5625740	0.492812	0
47	13	Reactome Pathways		Recycling pathway of L1	1.46e-05	MAPK1|TUBB1|TUBA4A|TUBB2B|AP2M1|TUBA1A|TUBA1C|DPYSL2|AP2A2|TUBA1B|TUBB2A|TUBAL3|RDX	128	907|2359|1792|2584|2605|310|316|2083|463|1402|2740|2371|1666	1.4e-06		HSA-437239	0.483565	0
197	27	Reactome Pathways		Cilium Assembly	1.75e-05	HAUS4|TUBB1|TUBA4A|TUBB2B|RAB11A|CEP76|YWHAE|TRIP11|CCT8|CCT3|CCT2|RAB8A|TUBA1A|TUBA1C|YWHAG|PPP2R1A|TUBA1B|TUBB|ACTR1A|RPGRIP1L|TUBB2A|TUBAL3|CCT4|DYNC1I2|PAFAH1B1|CEP250|DCTN2	128	2971|2359|1792|2584|1711|2953|2452|2380|2707|1744|1171|1981|310|316|991|2644|1402|910|1327|1318|2740|2371|346|2938|2548|1606|2554	1.68e-06		HSA-5617833	0.475696	0
301	35	Reactome Pathways		Extracellular matrix organization	1.77e-05	TIMP1|MMP2|PLOD3|COL1A1|LOX|CTSD|CAPNS1|ITGAV|KDR|VCAN|TNC|COL6A5|PLOD2|ITGA5|CAPN2|PPIB|COL6A2|PLG|EFEMP2|CRTAP|A2M|FBN1|FBLN1|BSG|FBLN5|FN1|COL6A1|COL5A1|LOXL2|ACTN1|CAST|ITGB1|P4HA2|CAPNS2|CAPN1	128	1183|2191|1684|2131|2668|2272|832|2911|442|937|1180|1213|1051|373|2887|2821|1072|358|2161|1627|829|2872|763|2629|1501|2647|2818|1186|835|1000|2575|2401|2614|820|2794	1.71e-06		HSA-1474244	0.475203	0
127	21	Reactome Pathways		Platelet degranulation	1.82e-05	TIMP1|PFN1|TUBA4A|ACTN4|TIMP3|SOD1|FERMT3|OLA1|ALB|ANXA5|PLG|SERPINF2|A2M|HSPA5|FN1|FLNA|ACTN1|TF|CFL1|CALU|ACTN2	128	1183|1012|1792|1492|1756|1873|979|2209|1924|1657|358|2095|829|415|2647|2440|1000|2659|331|1333|2332	1.77e-06		HSA-114608	0.473993	0
502	49	Reactome Pathways		Signaling by Receptor Tyrosine Kinases	1.82e-05	MAP2K5|MAPK1|PPP2CB|CDC37|COL1A1|ATP6V1B1|FLT3|APOE|ITGAV|PDGFRB|FLT4|MAP2K2|MAPK3|KDR|COL6A5|PXN|RPS27A|ATP6V1A|ATP6V1B2|FLT1|KIT|AP2M1|COL6A2|MAP2K1|CTNNA1|PLG|PPP2R1B|PAK2|PPP2R1A|HNRNPM|AP2A2|CAV1|HNRNPA1|FYN|FN1|PTBP1|STAT1|COL6A1|COL5A1|YWHAB|ITGB1|CDC42|UBA52|RHOA|HNRNPF|CDK5|LYN|YES1|YAP1	128	1978|907|2149|2245|2131|340|2917|1141|2911|655|751|2227|2377|442|1213|997|1945|1474|2572|2824|817|2605|1072|1810|1951|358|2920|2338|2644|1849|463|1243|1876|2944|2647|589|1060|2818|1186|1033|2401|898|1435|2638|694|1747|2593|2713|1447	1.78e-06		HSA-9006934	0.473993	0
175	25	Reactome Pathways		Fatty acid metabolism	2.13e-05	TECR|SLC25A1|DECR2|DECR1|LTA4H|PTGIS|ACLY|HSD17B12|CBR1|HADHB|ACSL4|PTGS1|PTGS2|ECHS1|SCP2|AKR1C3|HADHA|GPX1|HSD17B4|ACSL1|ACADVL|DBI|PTGR2|DPEP2|PTGES3	128	1852|379|1198|2962|556|2299|1507|784|2098|1858|1798|964|2464|2437|1960|631|787|1864|1495|640|1468|526|460|2329|2803	2.09e-06		HSA-8978868	0.467162	0
107	19	Reactome Pathways		Post-translational protein phosphorylation	2.19e-05	LGALS1|TIMP1|C3|APOE|VCAN|TNC|MFGE8|ALB|HSP90B1|FBN1|FN1|ITIH2|CKAP4|KTN1|AFP|PDIA6|TF|NUCB1|CALU	128	1993|1183|1537|1141|937|1180|472|1924|1405|2872|2647|2626|1111|1843|2566|553|2659|1096|1333	2.16e-06		HSA-8957275	0.465956	0
87	17	Reactome Pathways		Regulation of PLK1 Activity at G2/M Transition	2.39e-05	HAUS4|TUBA4A|CEP76|YWHAE|RPS27A|RAB8A|TUBA1A|YWHAG|PPP2R1A|TUBB|ACTR1A|PPP1CB|DYNC1I2|PAFAH1B1|CEP250|UBA52|DCTN2	128	2971|1792|2953|2452|1945|1981|310|991|2644|910|1327|1357|2938|2548|1606|1435|2554	2.37e-06		HSA-2565942	0.46216	0
34	11	Reactome Pathways		Gluconeogenesis	2.58e-05	SLC25A1|SLC25A11|ALDOC|TPI1|ENO1|ENO3|MDH2|GOT1|PGK1|ENO2|MDH1	128	379|973|2725|1210|868|1348|715|2521|802|2596|2776	2.57e-06		HSA-70263	0.458838	0
27	10	Reactome Pathways		Infection with Mycobacterium tuberculosis	2.73e-05	MAPK1|LTF|ENO1|MAPK3|RAB7A|RPS27A|KPNB1|SFPQ|PGK1|UBA52	128	907|1477|868|2377|727|1945|2221|2782|802|1435	2.73e-06		HSA-9635486	0.456384	0
193	26	Reactome Pathways		Muscle contraction	3.44e-05	ATP2B3|PXN|MYL9|ATP1B3|TMOD3|PAK2|CAMK2D|ATP2A1|ATP2A3|MYLK|ATP1A2|TPM3|DES|ANXA1|ASPH|MYL3|MYH11|ATP2B1|ACTN3|ATP2A2|ACTN2|ATP1A3|ATP1A1|VIM|MYL12B|STIM1	128	559|997|877|2443|976|2338|1954|1753|1024|2074|2482|2512|1444|1480|1498|1621|1354|826|793|313|2332|841|985|1228|2809|1312	3.46e-06		HSA-397014	0.446344	0
90	17	Reactome Pathways		Opioid Signalling	3.5e-05	MAPK1|PPP2CB|GNB4|GNAT2|GNAO1|PRKAR2A|PPP2R1B|GNAI2|PPP2R1A|GNG2|CAMK2D|GNAI1|GNAI3|GNG12|PRKAR1A|GNAT3|CDK5	128	907|2149|2536|1378|1504|1045|2920|1123|2644|2929|1954|1030|2431|940|2698|1207|1747	3.54e-06		HSA-111885	0.445593	0
145	22	Reactome Pathways		SARS-CoV Infections	3.5e-05	CHMP4B|DDX5|MOGS|CANX|DAD1|RPS27A|ATP1B3|AP2M1|RPN1|IMPDH2|AP2A2|TUBB|VCP|ATP1A2|COMT|STT3A|ITGB1|UBA52|DDOST|ATP1A3|ATP1A1|PTGES3	128	634|1645|2350|325|1552|1945|2443|2605|1399|2446|463|910|490|2482|2197|2701|2401|1435|1393|841|985|2803	3.55e-06		HSA-9679506	0.445593	0
64	14	Reactome Pathways		Semaphorin interactions	5.81e-05	RRAS|MYL9|DPYSL2|PAK2|CRMP1|FYN|MYH10|ITGB1|MYH11|RHOA|CDK5|CFL1|MYL12B|MYH14	128	760|877|2083|2338|2233|2944|676|2401|1354|2638|1747|331|2809|2842	5.94e-06		HSA-373755	0.423582	0
23	9	Reactome Pathways		Response of Mtb to phagocytosis	5.88e-05	MAPK1|ENO1|MAPK3|RAB7A|RPS27A|KPNB1|SFPQ|PGK1|UBA52	128	907|868|2377|727|1945|2221|2782|802|1435	6.04e-06		HSA-9637690	0.423062	0
366	38	Reactome Pathways		Class I MHC mediated antigen processing & presentation	6.96e-05	PSMA4|PSMD8|PSMA3|PSMA2|CANX|PSMB7|ITGAV|PSMC1|PSMD11|BLMH|PSMA5|RPS27A|SEC24D|PSMB4|ERAP1|MRC2|UBE2N|HSPA5|TRAIP|UBA1|SEC24C|PSMB5|PSMD4|HLA-E|SEC13|PSMD14|UBA52|PSMC2|BCAP31|PSMD13|UBE2L3|PSMC6|PSMA1|PSMD9|SEC22B|TCEB1|PSMC3|PSMB3	128	2704|1021|2737|2137|325|349|2911|613|1009|1003|466|1945|2047|1264|1642|1741|688|415|1696|1957|2086|2563|1168|2164|883|1690|1435|2416|2458|2467|1453|1942|2527|505|439|2089|1036|1048	7.18e-06		HSA-983169	0.415739	0
56	13	Reactome Pathways		Golgi Associated Vesicle Biogenesis	7.05e-05	NAPA|AP1B1|TFRC|ACBD3|FTL|SNX2|TXNDC5|SNX9|PICALM|AP1G1|GOLGB1|TPD52L1|RAB5C	128	1528|1990|2011|2692|1882|637|967|2806|1594|2965|1624|2635|2956	7.3e-06		HSA-432722	0.415181	0
178	24	Reactome Pathways		mRNA Splicing - Major Pathway	7.73e-05	SF3A1|HNRNPL|DDX5|PRPF19|FUS|HNRNPU|PCBP1|U2AF2|HNRNPM|SRSF7|HNRNPA1|HNRNPA2B1|PTBP1|PCBP2|DHX9|HNRNPH2|HNRNPK|CWC27|HNRNPA3|SNRPN|ELAVL1|HNRNPF|PUF60|HNRNPC	128	1813|2506|1645|1765|2671|1591|1660|448|1849|2680|1876|2866|589|958|1219|1615|1894|1270|1822|2878|1819|694|2557|1687	8.04e-06		HSA-72163	0.411182	0
18	8	Reactome Pathways		Microtubule-dependent trafficking of connexons from Golgi to the plasma membrane	9.17e-05	TUBB1|TUBA4A|TUBB2B|TUBA1A|TUBA1C|TUBA1B|TUBB2A|TUBAL3	128	2359|1792|2584|310|316|1402|2740|2371	9.58e-06		HSA-190840	0.403763	0
88	16	Reactome Pathways		RAB GEFs exchange GTP for GDP on RABs	9.91e-05	RAB21|YWHAE|RAB7A|RAB8A|ANKRD27|RAB1B|RAB6A|RAB8B|RAB39A|RAB3GAP2|RAB5B|RAB13|GDI2|RAB1A|GDI1|RAB5C	128	2908|2452|727|1981|2020|2341|1057|1204|1576|2755|2134|2932|2365|1534|469|2956	1.04e-05		HSA-8876198	0.400393	0
69	14	Reactome Pathways		Regulation of HSF1-mediated heat shock response	0.00012	MAPK1|ST13|MAPK3|YWHAE|HSPA4L|HSPA4|HSPA6|HSPH1|HSPA5|TPR|BAG3|HSPA1L|SEC13|HSPA2	128	907|2785|2377|2452|1600|1027|2479|2236|415|2434|1669|661|883|1237	1.25e-05		HSA-3371453	0.392082	0
79	15	Reactome Pathways		Post NMDA receptor activation events	0.00012	MAPK1|TUBB1|TUBA4A|TUBB2B|MAPK3|PRKAR2A|TUBA1A|TUBA1C|TUBA1B|CAMK2D|TUBB2A|TUBAL3|PRKAR1A|ACTN2|NEFL	128	907|2359|1792|2584|2377|1045|310|316|1402|1954|2740|2371|2698|2332|1546	1.24e-05		HSA-438064	0.392082	0
19	8	Reactome Pathways		RHO GTPases Activate ROCKs	0.00012	MYL9|MYH10|PPP1CB|MYH11|RHOA|CFL1|MYL12B|MYH14	128	877|676|1357|1354|2638|331|2809|2842	1.31e-05		HSA-5627117	0.392082	0
304	33	Reactome Pathways		Intracellular signaling by second messengers	0.00012	PSMA4|PSMD8|MAPK1|PSMA3|PPP2CB|PSMA2|FLT3|PSMB7|PSMC1|PSMD11|PDGFRB|MAPK3|PRKAR2A|PSMA5|RPS27A|KIT|PSMB4|PPP2R1B|PPP2R1A|CAMK2D|FYN|PSMB5|PSMD4|PRKAR1A|PSMD14|UBA52|PSMC2|PSMD13|PSMC6|PSMA1|PSMD9|PSMC3|PSMB3	128	2704|1021|907|2737|2149|2137|2917|349|613|1009|655|2377|1045|466|1945|817|1264|2920|2644|1954|2944|2563|1168|2698|1690|1435|2416|2467|1942|2527|505|1036|1048	1.24e-05		HSA-9006925	0.392082	0
51	12	Reactome Pathways		Intrinsic Pathway for Apoptosis	0.00013	MAPK1|C1QBP|YWHAH|MAPK3|YWHAE|YWHAG|CYCS|YWHAB|YWHAQ|MAPK8|YWHAZ|NMT1	128	907|409|919|2377|2452|991|2284|1033|2239|1867|1234|880	1.45e-05		HSA-109606	0.388606	0
264	30	Reactome Pathways		PIP3 activates AKT signaling	0.00013	PSMA4|PSMD8|MAPK1|PSMA3|PPP2CB|PSMA2|FLT3|PSMB7|PSMC1|PSMD11|PDGFRB|MAPK3|PSMA5|RPS27A|KIT|PSMB4|PPP2R1B|PPP2R1A|FYN|PSMB5|PSMD4|PSMD14|UBA52|PSMC2|PSMD13|PSMC6|PSMA1|PSMD9|PSMC3|PSMB3	128	2704|1021|907|2737|2149|2137|2917|349|613|1009|655|2377|466|1945|817|1264|2920|2644|2944|2563|1168|1690|1435|2416|2467|1942|2527|505|1036|1048	1.39e-05		HSA-1257604	0.388606	0
34	10	Reactome Pathways		Diseases of carbohydrate metabolism	0.00013	NAGLU|GNS|RPS27A|GAA|GLB1|SGSH|GYS1|TALDO1|UBA52|GBE1	128	1267|610|1945|412|1336|2875|2860|1579|1435|499	1.48e-05		HSA-5663084	0.388606	0
136	20	Reactome Pathways		RHO GTPases Activate Formins	0.00013	TUBB1|PPP2CB|PFN1|TUBA4A|TUBB2B|CENPE|TUBA1A|TUBA1C|APITD1|PPP2R1B|PPP2R1A|TUBA1B|TUBB2A|TUBAL3|SEC13|ITGB1|DYNC1I2|PAFAH1B1|CDC42|RHOA	128	2359|2149|1012|1792|2584|2110|310|316|2545|2920|2644|1402|2740|2371|883|2401|2938|2548|898|2638	1.47e-05		HSA-5663220	0.388606	0
238	28	Reactome Pathways		Processing of Capped Intron-Containing Pre-mRNA	0.00013	SF3A1|HNRNPL|DDX5|PRPF19|DDX39A|FUS|HNRNPU|PCBP1|U2AF2|HNRNPM|SRSF7|HNRNPA1|HNRNPA2B1|PTBP1|PCBP2|TPR|DHX9|HNRNPH2|HNRNPK|CWC27|SEC13|HNRNPA3|DDX39B|SNRPN|ELAVL1|HNRNPF|PUF60|HNRNPC	128	1813|2506|1645|1765|2974|2671|1591|1660|448|1849|2680|1876|2866|589|958|2434|1219|1615|1894|1270|883|1822|1054|2878|1819|694|2557|1687	1.5e-05		HSA-72203	0.388606	0
42	11	Reactome Pathways		Assembly and cell surface presentation of NMDA receptors	0.00013	TUBB1|TUBA4A|TUBB2B|TUBA1A|TUBA1C|TUBA1B|CAMK2D|TUBB2A|TUBAL3|ACTN2|NEFL	128	2359|1792|2584|310|316|1402|1954|2740|2371|2332|1546	1.4e-05		HSA-9609736	0.388606	0
60	13	Reactome Pathways		FCGR3A-mediated phagocytosis	0.00013	MAPK1|ARPC3|ARPC1A|MAPK3|ARPC5|FYN|MYO1C|CDC42|ARPC4|LYN|HCK|YES1|MYO9B	128	907|1639|2242|2377|2026|2944|595|898|1069|2593|1879|2713|1144	1.39e-05		HSA-9664422	0.388606	0
43	11	Reactome Pathways		Negative regulation of MAPK pathway	0.00015	MAPK1|PPP2CB|PEBP1|MAP2K2|MAPK3|RPS27A|MAP2K1|PPP2R1B|PPP2R1A|YWHAB|UBA52	128	907|2149|649|2227|2377|1945|1810|2920|2644|1033|1435	1.69e-05		HSA-5675221	0.382391	0
27	9	Reactome Pathways		Glycogen metabolism	0.00015	PYGM|PYGB|RPS27A|GAA|GYS1|UGP2|PGM1|UBA52|GBE1	128	769|334|1945|412|2860|1516|2182|1435|499	1.73e-05		HSA-8982491	0.382391	0
72	14	Reactome Pathways		trans-Golgi Network Vesicle Budding	0.00017	GNS|NAPA|AP1B1|TFRC|ACBD3|FTL|SNX2|TXNDC5|SNX9|PICALM|AP1G1|GOLGB1|TPD52L1|RAB5C	128	610|1528|1990|2011|2692|1882|637|967|2806|1594|2965|1624|2635|2956	1.91e-05		HSA-199992	0.376955	0
72	14	Reactome Pathways		Glycolysis	0.00017	PPP2CB|ALDOC|TPI1|ENO1|GNPDA2|PPP2R1B|PKM|ENO3|PPP2R1A|PFKM|TPR|PGK1|SEC13|ENO2	128	2149|2725|1210|868|1750|2920|1570|1348|2644|2542|2434|802|883|2596	1.91e-05		HSA-70171	0.376955	0
28	9	Reactome Pathways		G-protein activation	0.00019	GNB4|GNAT2|GNAO1|GNAI2|GNG2|GNAI1|GNAI3|GNG12|GNAT3	128	2536|1378|1504|1123|2929|1030|2431|940|1207	2.2e-05		HSA-202040	0.372125	0
28	9	Reactome Pathways		Diseases of programmed cell death	0.00019	C1QBP|CAPNS1|PRDX1|YWHAE|CAPN2|CAST|CAPNS2|CDK5|CAPN1	128	409|832|1723|2452|2887|2575|820|1747|2794	2.2e-05		HSA-9645723	0.372125	0
21	8	Reactome Pathways		Post-chaperonin tubulin folding pathway	0.0002	TUBB1|TUBA4A|TUBB2B|TUBA1A|TUBA1C|TUBA1B|TUBB2A|TUBAL3	128	2359|1792|2584|310|316|1402|2740|2371	2.34e-05		HSA-389977	0.369897	0
54	12	Reactome Pathways		Ion homeostasis	0.00021	ATP2B3|ATP1B3|CAMK2D|ATP2A1|ATP2A3|ATP1A2|ASPH|ATP2B1|ATP2A2|ATP1A3|ATP1A1|STIM1	128	559|2443|1954|1753|1024|2482|1498|826|313|841|985|1312	2.38e-05		HSA-5578775	0.367778	0
154	21	Reactome Pathways		Factors involved in megakaryocyte development and platelet production	0.00021	TUBB1|TUBA4A|TUBB2B|CAPZA1|EHD2|CENPE|PRKAR2A|TUBA1A|TUBA1C|KIF5B|TUBA1B|CAPZA2|HBD|TUBB2A|TUBAL3|PRKAR1A|KIF20A|CDC42|CAPZB|KIF5A|CDK5	128	2359|1792|2584|1258|2419|2110|1045|310|316|2449|1402|1714|1630|2740|2371|2698|1558|898|2683|2899|1747	2.5e-05		HSA-983231	0.367778	0
15	7	Reactome Pathways		Synthesis of Prostaglandins (PG) and Thromboxanes (TX)	0.00023	PTGIS|CBR1|PTGS1|PTGS2|AKR1C3|PTGR2|PTGES3	128	2299|2098|964|2464|631|460|2803	2.75e-05		HSA-2162123	0.363827	0
37	10	Reactome Pathways		Detoxification of Reactive Oxygen Species	0.00023	GSR|PRDX1|PRDX5|SOD1|CYCS|GPX7|TXN|ERO1L|GPX1|GPX8	128	2071|1723|2407|1873|2284|703|2215|1225|1864|1651	2.74e-05		HSA-3299685	0.363827	0
29	9	Reactome Pathways		EPHA-mediated growth cone collapse	0.00024	MYL9|FYN|MYH10|MYH11|RHOA|LYN|YES1|MYL12B|MYH14	128	877|2944|676|1354|2638|2593|2713|2809|2842	2.78e-05		HSA-3928663	0.361979	0
97	16	Reactome Pathways		Anchoring of the basal body to the plasma membrane	0.00026	HAUS4|TUBA4A|RAB11A|CEP76|YWHAE|RAB8A|TUBA1A|YWHAG|PPP2R1A|TUBB|ACTR1A|RPGRIP1L|DYNC1I2|PAFAH1B1|CEP250|DCTN2	128	2971|1792|1711|2953|2452|1981|310|991|2644|910|1327|1318|2938|2548|1606|2554	3.02e-05		HSA-5620912	0.358503	0
22	8	Reactome Pathways		Deregulated CDK5 triggers multiple neurodegenerative pathways in Alzheimers disease models	0.00026	CAPNS1|PRDX1|YWHAE|CAPN2|CAST|CAPNS2|CDK5|CAPN1	128	832|1723|2452|2887|2575|820|1747|2794	3.08e-05		HSA-8862803	0.358503	0
249	28	Reactome Pathways		Leishmania infection	0.00026	MAPK1|ARPC3|GNB4|C3|NT5E|ARPC1A|MAPK3|PRKAR2A|ARPC5|GNAI2|GNG2|GNAI1|FYN|MYO1C|GNAI3|GNG12|TXN|SUGT1|PRKAR1A|MAPK8|GNAT3|CDC42|ARPC4|LYN|HCK|DPEP2|YES1|MYO9B	128	907|1639|2536|1537|2101|2242|2377|1045|2026|1123|2929|1030|2944|595|2431|940|2215|1519|2698|1867|1207|898|1069|2593|1879|2329|2713|1144	3.15e-05		HSA-9658195	0.358503	0
87	15	Reactome Pathways		TP53 Regulates Metabolic Genes	0.00028	GSR|COX6B1|YWHAH|PRDX1|YWHAE|PRDX5|COX11|YWHAG|CYCS|GLS|YWHAB|TXN|YWHAQ|G6PD|YWHAZ	128	2071|766|919|1723|2452|2407|1282|991|2284|2152|1033|2215|2239|2500|1234	3.38e-05		HSA-5628897	0.355284	0
2741	169	Reactome Pathways		Signal Transduction	0.00029	HEBP1|PSMA4|MAP2K5|DLD|PSMD8|MAPK1|PSMA3|TUBB1|MMP2|PPP2CB|PLIN3|CDC37|PSMA2|PFN1|DDX5|COL1A1|ARPC3|SNX3|GNB4|ATP6V1B1|CTSD|RDH10|FLT3|C3|TUBA4A|YWHAH|GNAT2|APOE|PSMB7|TUBB2B|ITGAV|PSMC1|PEBP1|PSMD11|PDGFRB|FLT4|GNAO1|ARPC1A|MAP2K2|MAPK3|SPTBN4|KDR|YWHAE|MGLL|CENPE|COL6A5|PRKAR2A|PXN|IQGAP1|ARHGDIA|PSMA5|RPS27A|ATP6V1A|ATP6V1B2|MYL9|FLT1|KIT|PSMB4|AP2M1|ARPC5|VPS35|COL6A2|TUBA1A|TUBA1C|MAP2K1|FNT…	128	1423|2704|1978|562|1021|907|2737|2359|2191|2149|1531|2245|2137|1012|1645|2131|1639|2146|2536|340|2272|1117|2917|1537|1792|919|1378|1141|349|2584|2911|613|649|1009|655|751|1504|2242|2227|2377|1099|442|2452|679|2110|1213|1045|997|586|2293|466|1945|1474|2572|877|2824|817|1264|2605|2026|1126|1072|310|316|1810|1426|1951|991|2449|682|2545|358|2914|2920|1057|2848|1123|2338|1114|829|2644|1849|463|2344|29…	3.49e-05		HSA-162582	0.35376	0
30	9	Reactome Pathways		Sealing of the nuclear envelope (NE) by ESCRT-III	0.00029	TUBB1|CHMP4B|TUBA4A|TUBB2B|TUBA1A|TUBA1C|TUBA1B|TUBB2A|TUBAL3	128	2359|634|1792|2584|310|316|1402|2740|2371	3.47e-05		HSA-9668328	0.35376	0
10	6	Reactome Pathways		Folding of actin by CCT/TriC	0.0003	CCT7|CCT8|CCT3|CCT2|CCT6B|CCT4	128	2743|2707|1744|1171|2023|346	3.65e-05		HSA-390450	0.352288	0
67	13	Reactome Pathways		COPII-mediated vesicle transport	0.00031	YKT6|TFG|LMAN1|NAPA|SEC24D|LMAN2|RAB1B|SEC24C|SEC13|CD59|RAB1A|SEC22B|NAPB	128	1681|565|2347|1528|2047|1693|2341|2086|883|2038|1534|439|2317	3.83e-05		HSA-204005	0.350864	0
23	8	Reactome Pathways		Nephrin family interactions	0.00033	ACTN4|IQGAP1|FYN|SPTBN1|SPTAN1|ACTN1|ACTN3|ACTN2	128	1492|586|2944|337|2392|1000|793|2332	3.99e-05		HSA-373753	0.348149	0
199	24	Reactome Pathways		Mitotic Prometaphase	0.00034	HAUS4|TUBB1|PPP2CB|TUBA4A|TUBB2B|CEP76|YWHAE|CENPE|TUBA1A|TUBA1C|YWHAG|APITD1|PPP2R1B|PPP2R1A|TUBA1B|TUBB|ACTR1A|TUBB2A|TUBAL3|SEC13|DYNC1I2|PAFAH1B1|CEP250|DCTN2	128	2971|2359|2149|1792|2584|2953|2452|2110|310|316|991|2545|2920|2644|1402|910|1327|2740|2371|883|2938|2548|1606|2554	4.18e-05		HSA-68877	0.346852	0
69	13	Reactome Pathways		Loss of Nlp from mitotic centrosomes	0.00041	HAUS4|TUBA4A|CEP76|YWHAE|TUBA1A|YWHAG|PPP2R1A|TUBB|ACTR1A|DYNC1I2|PAFAH1B1|CEP250|DCTN2	128	2971|1792|2953|2452|310|991|2644|910|1327|2938|2548|1606|2554	5.01e-05		HSA-380259	0.338722	0
59	12	Reactome Pathways		Kinesins	0.00041	TUBB1|TUBA4A|TUBB2B|CENPE|TUBA1A|TUBA1C|KIF5B|TUBA1B|TUBB2A|TUBAL3|KIF20A|KIF5A	128	2359|1792|2584|2110|310|316|2449|1402|2740|2371|1558|2899	5.07e-05		HSA-983189	0.338722	0
203	24	Reactome Pathways		Neurotransmitter receptors and postsynaptic signal transmission	0.00045	MAPK1|TUBB1|GNB4|TUBA4A|TUBB2B|MAPK3|PRKAR2A|AP2M1|TUBA1A|TUBA1C|GNAI2|AP2A2|GNG2|TUBA1B|CAMK2D|GNAI1|GNAI3|GNG12|TUBB2A|TUBAL3|PRKAR1A|GNAT3|ACTN2|NEFL	128	907|2359|2536|1792|2584|2377|1045|2605|310|316|1123|463|2929|1402|1954|1030|2431|940|2740|2371|2698|1207|2332|1546	5.57e-05		HSA-112314	0.334679	0
81	14	Reactome Pathways		Antiviral mechanism by IFN-stimulated genes	0.00048	MAPK3|RPS27A|KPNB1|EIF4A1|UBE2N|TRIM25|STAT1|TPR|FLNA|SEC13|UBA52|EIF4G1|FLNB|EIF4G2	128	2377|1945|2221|1138|688|1159|1060|2434|2440|883|1435|1462|421|1768	5.98e-05		HSA-1169410	0.331876	0
25	8	Reactome Pathways		Antigen Presentation: Folding, assembly and peptide loading of class I MHC	0.00052	CANX|SEC24D|ERAP1|HSPA5|SEC24C|HLA-E|SEC13|BCAP31	128	325|2047|1642|415|2086|2164|883|2458	6.5e-05		HSA-983170	0.3284	0
42	10	Reactome Pathways		EPHB-mediated forward signaling	0.00054	ARPC3|ARPC1A|ARPC5|FYN|CDC42|ARPC4|RHOA|LYN|CFL1|YES1	128	1639|2242|2026|2944|898|1069|2638|2593|331|2713	6.87e-05		HSA-3928662	0.326761	0
72	13	Reactome Pathways		AURKA Activation by TPX2	0.00058	HAUS4|TUBA4A|CEP76|YWHAE|TUBA1A|YWHAG|PPP2R1A|TUBB|ACTR1A|DYNC1I2|PAFAH1B1|CEP250|DCTN2	128	2971|1792|2953|2452|310|991|2644|910|1327|2938|2548|1606|2554	7.35e-05		HSA-8854518	0.323657	0
130	18	Reactome Pathways		Cell-Cell communication	0.00061	ACTN4|PXN|IQGAP1|CTNNA1|FLNC|PARVA|FYN|SPTBN1|FLNA|SPTAN1|RSU1|ACTN1|ITGB1|ILK|PARVB|FBLIM1|ACTN3|ACTN2	128	1492|997|586|1951|2176|2800|2944|337|2440|2392|2503|1000|2401|2716|2617|451|793|2332	7.8e-05		HSA-1500931	0.321467	0
34	9	Reactome Pathways		RAF activation	0.00062	PPP2CB|MAP2K2|MAP2K1|PPP2R1B|PPP2R1A|CAMK2D|YWHAB|PPP1CB|PHB	128	2149|2227|1810|2920|2644|1954|1033|1357|2035	7.9e-05		HSA-5673000	0.320761	0
73	13	Reactome Pathways		ISG15 antiviral mechanism	0.00065	MAPK3|RPS27A|KPNB1|EIF4A1|UBE2N|TRIM25|STAT1|TPR|SEC13|UBA52|EIF4G1|FLNB|EIF4G2	128	2377|1945|2221|1138|688|1159|1060|2434|883|1435|1462|421|1768	8.32e-05		HSA-1169408	0.318709	0
73	13	Reactome Pathways		Nuclear Envelope (NE) Reassembly	0.00065	TUBB1|CHMP4B|TUBA4A|TUBB2B|KPNB1|TUBA1A|TUBA1C|PPP2R1A|TUBA1B|TUBB2A|TUBAL3|SEC13|RAN	128	2359|634|1792|2584|2221|310|316|2644|1402|2740|2371|883|781	8.32e-05		HSA-2995410	0.318709	0
19	7	Reactome Pathways		RHO GTPases activate CIT	0.0007	MYL9|MYH10|PPP1CB|MYH11|RHOA|MYL12B|MYH14	128	877|676|1357|1354|2638|2809|2842	9.1e-05		HSA-5625900	0.31549	0
267	28	Reactome Pathways		Transmission across Chemical Synapses	0.00073	MAPK1|TUBB1|GNB4|TUBA4A|TUBB2B|MAPK3|PRKAR2A|ARL6IP5|AP2M1|TUBA1A|TUBA1C|GNAI2|GLS|AP2A2|GNG2|TUBA1B|CAMK2D|GNAI1|COMT|GNAI3|GNG12|TUBB2A|TUBAL3|PRKAR1A|GNAT3|CACNA2D3|ACTN2|NEFL	128	907|2359|2536|1792|2584|2377|1045|2881|2605|310|316|1123|2152|463|2929|1402|1954|1030|2197|2431|940|2740|2371|2698|1207|1888|2332|1546	9.55e-05		HSA-112315	0.313668	0
120	17	Reactome Pathways		Rab regulation of trafficking	0.00073	RAB21|RAB11A|YWHAE|RAB7A|RAB8A|ANKRD27|RAB1B|RAB6A|RAB8B|RAB39A|RAB3GAP2|RAB5B|RAB13|GDI2|RAB1A|GDI1|RAB5C	128	2908|1711|2452|727|1981|2020|2341|1057|1204|1576|2755|2134|2932|2365|1534|469|2956	9.51e-05		HSA-9007101	0.313668	0
133	18	Reactome Pathways		Macroautophagy	0.00077	TUBB1|CHMP4B|PLIN3|TUBA4A|TUBB2B|VDAC1|RPS27A|PLIN2|TUBA1A|TUBA1C|UBE2N|TUBA1B|VCP|TUBB2A|TUBAL3|DYNC1I2|UBA52|VIM	128	2359|634|1531|1792|2584|1084|1945|1933|310|316|688|1402|490|2740|2371|2938|1435|1228	0.0001		HSA-1632852	0.311351	0
27	8	Reactome Pathways		Activation of AMPK downstream of NMDARs	0.00078	TUBB1|TUBA4A|TUBB2B|TUBA1A|TUBA1C|TUBA1B|TUBB2A|TUBAL3	128	2359|1792|2584|310|316|1402|2740|2371	0.0001		HSA-9619483	0.310791	0
13	6	Reactome Pathways		Chk1/Chk2(Cds1) mediated inactivation of Cyclin B:Cdk1 complex	0.00084	YWHAH|YWHAE|YWHAG|YWHAB|YWHAQ|YWHAZ	128	919|2452|991|1033|2239|1234	0.00011		HSA-75035	0.307572	0
13	6	Reactome Pathways		Advanced glycosylation endproduct receptor signaling	0.00084	MAPK1|LGALS3|MAPK3|CAPZA1|CAPZA2|DDOST	128	907|2497|2377|1258|1714|1393	0.00011		HSA-879415	0.307572	0
45	10	Reactome Pathways		Elastic fibre formation	0.00085	LOX|ITGAV|ITGA5|EFEMP2|FBN1|FBLN1|FBLN5|FN1|LOXL2|ITGB1	128	2668|2911|373|2161|2872|763|1501|2647|835|2401	0.00011		HSA-1566948	0.307058	0
45	10	Reactome Pathways		Signaling by moderate kinase activity BRAF mutants	0.00085	MAPK1|PEBP1|MAP2K2|MAPK3|IQGAP1|MAP2K1|CAMK2D|FN1|YWHAB|PHB	128	907|649|2227|2377|586|1810|1954|2647|1033|2035	0.00011		HSA-6802946	0.307058	0
45	10	Reactome Pathways		Paradoxical activation of RAF signaling by kinase inactive BRAF	0.00085	MAPK1|PEBP1|MAP2K2|MAPK3|IQGAP1|MAP2K1|CAMK2D|FN1|YWHAB|PHB	128	907|649|2227|2377|586|1810|1954|2647|1033|2035	0.00011		HSA-6802955	0.307058	0
45	10	Reactome Pathways		Signaling downstream of RAS mutants	0.00085	MAPK1|PEBP1|MAP2K2|MAPK3|IQGAP1|MAP2K1|CAMK2D|FN1|YWHAB|PHB	128	907|649|2227|2377|586|1810|1954|2647|1033|2035	0.00011		HSA-9649948	0.307058	0
87	14	Reactome Pathways		Fcgamma receptor (FCGR) dependent phagocytosis	0.00087	MAPK1|ARPC3|ARPC1A|MAPK3|ARPC5|FYN|MYO1C|CDC42|ARPC4|LYN|CFL1|HCK|YES1|MYO9B	128	907|1639|2242|2377|2026|2944|595|898|1069|2593|331|1879|2713|1144	0.00012		HSA-2029480	0.306048	0
55	11	Reactome Pathways		Pyruvate metabolism and Citric Acid (TCA) cycle	0.00087	DLD|VDAC1|LDHAL6B|MDH2|BSG|DLST|CS|FH|ME1|LDHC|SLC16A3	128	562|1084|367|715|2629|2884|2413|742|1192|1309|2404	0.00012		HSA-71406	0.306048	0
99	15	Reactome Pathways		Metabolism of nucleotides	0.00092	GSR|ATIC|NT5E|IMPDH2|NME1|AK2|PNP|CTPS1|AK1|TXN|APRT|GART|PAICS|GPX1|GMPR2	128	2071|721|2101|2446|901|2041|2128|1063|532|2215|1885|2188|1969|1864|736	0.00012		HSA-15869	0.303621	0
176	21	Reactome Pathways		The citric acid (TCA) cycle and respiratory electron transport	0.001	DLD|ATP5D|COX6B1|ATP5B|VDAC1|ATP5O|ATP5J2|COX11|ATP5H|LDHAL6B|CYCS|NDUFS8|MDH2|BSG|DLST|CS|FH|ME1|ATP5J|LDHC|SLC16A3	128	562|2770|766|1522|1084|484|511|1282|2731|367|2284|2749|715|2629|2884|2413|742|1192|1900|1309|2404	0.00014		HSA-1428517	0.3	0
14	6	Reactome Pathways		Golgi Cisternae Pericentriolar Stack Reorganization	0.0011	MAPK1|GORASP2|RAB2A|MAPK3|RAB1B|RAB1A	128	907|493|658|2377|2341|1534	0.00015		HSA-162658	0.295861	0
21	7	Reactome Pathways		Signal transduction by L1	0.0011	MAPK1|ITGAV|MAP2K2|MAPK3|ITGA5|MAP2K1|ITGB1	128	907|2911|2227|2377|373|1810|2401	0.00015		HSA-445144	0.295861	0
8	5	Reactome Pathways		Regulation of cytoskeletal remodeling and cell spreading by IPP complex components	0.0011	PXN|PARVA|RSU1|ACTN1|PARVB	128	997|2800|2503|1000|2617	0.00015		HSA-446388	0.295861	0
113	16	Reactome Pathways		EML4 and NUDC in mitotic spindle formation	0.0011	TUBB1|PPP2CB|TUBA4A|TUBB2B|CENPE|TUBA1A|TUBA1C|APITD1|PPP2R1B|PPP2R1A|TUBA1B|TUBB2A|TUBAL3|SEC13|DYNC1I2|PAFAH1B1	128	2359|2149|1792|2584|2110|310|316|2545|2920|2644|1402|2740|2371|883|2938|2548	0.00015		HSA-9648025	0.295861	0
140	18	Reactome Pathways		Degradation of the extracellular matrix	0.0013	TIMP1|MMP2|COL1A1|CTSD|CAPNS1|COL6A5|CAPN2|COL6A2|PLG|A2M|FBN1|BSG|FN1|COL6A1|COL5A1|CAST|CAPNS2|CAPN1	128	1183|2191|2131|2272|832|1213|2887|1072|358|829|2872|2629|2647|2818|1186|2575|820|2794	0.00018		HSA-1474228	0.288606	0
80	13	Reactome Pathways		Recruitment of mitotic centrosome proteins and complexes	0.0013	HAUS4|TUBA4A|CEP76|YWHAE|TUBA1A|YWHAG|PPP2R1A|TUBB|ACTR1A|DYNC1I2|PAFAH1B1|CEP250|DCTN2	128	2971|1792|2953|2452|310|991|2644|910|1327|2938|2548|1606|2554	0.00019		HSA-380270	0.288606	0
127	17	Reactome Pathways		Formation of the cornified envelope	0.0013	CAPNS1|KRT13|KRT9|KRT24|KRT71|KRT10|EVPL|KRT16|KRT28|KRT2|KRT7|KRT76|KRT19|KRT18|KRT3|CAPN1|KRT4	128	832|2056|2143|1588|2062|2170|1276|1102|712|667|670|2008|2395|1720|2665|2794|1147	0.00018		HSA-6809371	0.288606	0
22	7	Reactome Pathways		ADP signalling through P2Y purinoceptor 12	0.0014	GNB4|GNAI2|GNG2|GNAI1|GNAI3|GNG12|GNAT3	128	2536|1123|2929|1030|2431|940|1207	0.00019		HSA-392170	0.285387	0
15	6	Reactome Pathways		Activation of BAD and translocation to mitochondria	0.0015	YWHAH|YWHAE|YWHAG|YWHAB|YWHAQ|YWHAZ	128	919|2452|991|1033|2239|1234	0.00021		HSA-111447	0.282391	0
4	4	Reactome Pathways		Localization of the PINCH-ILK-PARVIN complex to focal adhesions	0.0015	PXN|PARVA|ITGB1|ILK	128	997|2800|2401|2716	0.00022		HSA-446343	0.282391	0
4	4	Reactome Pathways		Signaling by MAP2K mutants	0.0015	MAPK1|MAP2K2|MAPK3|MAP2K1	128	907|2227|2377|1810	0.00022		HSA-9652169	0.282391	0
82	13	Reactome Pathways		Oncogenic MAPK signaling	0.0016	MAPK1|PEBP1|MAP2K2|MAPK3|PAPSS1|IQGAP1|MAP2K1|CAMK2D|SND1|FN1|YWHAB|PPP1CB|PHB	128	907|649|2227|2377|1975|586|1810|1954|1108|2647|1033|1357|2035	0.00023		HSA-6802957	0.279588	0
31	8	Reactome Pathways		Cristae formation	0.0016	ATP5D|ATP5B|CHCHD3|ATP5O|ATP5J2|ATP5H|IMMT|ATP5J	128	2770|1522|2812|484|511|2731|1441|1900	0.00023		HSA-8949613	0.279588	0
16	6	Reactome Pathways		Spry regulation of FGF signaling	0.0019	MAPK1|PPP2CB|MAPK3|RPS27A|PPP2R1A|UBA52	128	907|2149|2377|1945|2644|1435	0.00027		HSA-1295596	0.272125	0
16	6	Reactome Pathways		Glycogen synthesis	0.0019	RPS27A|GYS1|UGP2|PGM1|UBA52|GBE1	128	1945|2860|1516|2182|1435|499	0.00027		HSA-3322077	0.272125	0
108	15	Reactome Pathways		Integration of energy metabolism	0.002	PPP2CB|GNB4|ACLY|PRKAR2A|IQGAP1|PPP2R1B|GNAI2|TALDO1|PPP2R1A|GNG2|ACSL4|GNAI1|GNG12|PRKAR1A|TKT	128	2149|2536|1507|1045|586|2920|1123|1579|2644|2929|1798|1030|940|2698|2455	0.00029		HSA-163685	0.269897	0
214	23	Reactome Pathways		Biological oxidations	0.002	AHCY|AKR7A2|PTGIS|GSTM5|GSTM3|PAPSS1|CBR3|ADH5|MAT2A|UGDH|CNDP2|UGP2|CES1|CYB5R3|COMT|PTGS1|AKR1A1|ALDH1B1|ESD|PAPSS2|ABHD14B|DPEP2|PTGES3	128	1375|2533|2299|730|739|1975|2050|424|1774|2278|2827|1516|445|2611|2197|964|352|2257|643|607|778|2329|2803	0.00028		HSA-211859	0.269897	0
229	24	Reactome Pathways		Neddylation	0.002	PSMA4|PSMD8|PSMA3|PSMA2|PSMB7|PSMC1|PSMD11|PSMA5|RPS27A|PSMB4|PSMB5|PSMD4|CUL4B|PSMD14|UBA52|PSMC2|PSMD13|PSMC6|PSMA1|PSMD9|CAND1|TCEB1|PSMC3|PSMB3	128	2704|1021|2737|2137|349|613|1009|466|1945|1264|2563|1168|2287|1690|1435|2416|2467|1942|2527|505|1918|2089|1036|1048	0.0003		HSA-8951664	0.269897	0
24	7	Reactome Pathways		Sema4D in semaphorin signaling	0.0021	RRAS|MYL9|MYH10|MYH11|RHOA|MYL12B|MYH14	128	760|877|676|1354|2638|2809|2842	0.0003		HSA-400685	0.267778	0
85	13	Reactome Pathways		Integrin cell surface interactions	0.0022	COL1A1|ITGAV|KDR|TNC|COL6A5|ITGA5|COL6A2|FBN1|BSG|FN1|COL6A1|COL5A1|ITGB1	128	2131|2911|442|1180|1213|373|1072|2872|2629|2647|2818|1186|2401	0.00032		HSA-216083	0.265758	0
33	8	Reactome Pathways		Signal amplification	0.0022	GNB4|GNAI2|GNG2|GNAI1|GNAI3|GNG12|GNAT3|GNA13	128	2536|1123|2929|1030|2431|940|1207|1915	0.00033		HSA-392518	0.265758	0
122	16	Reactome Pathways		Resolution of Sister Chromatid Cohesion	0.0023	TUBB1|PPP2CB|TUBA4A|TUBB2B|CENPE|TUBA1A|TUBA1C|APITD1|PPP2R1B|PPP2R1A|TUBA1B|TUBB2A|TUBAL3|SEC13|DYNC1I2|PAFAH1B1	128	2359|2149|1792|2584|2110|310|316|2545|2920|2644|1402|2740|2371|883|2938|2548	0.00033		HSA-2500257	0.263827	0
63	11	Reactome Pathways		MAP kinase activation	0.0023	MAPK1|PPP2CB|MAPK3|RPS27A|MAP2K1|PPP2R1B|UBE2N|PPP2R1A|MAPK8|UBA52|MAPK9	128	907|2149|2377|1945|1810|2920|688|2644|1867|1435|2044	0.00034		HSA-450294	0.263827	0
74	12	Reactome Pathways		Extra-nuclear estrogen signaling	0.0023	MAPK1|MMP2|GNB4|MAPK3|GNAI2|GNG2|CAV1|GNAI1|GNAI3|GNG12|GNAT3|PRMT1	128	907|2191|2536|2377|1123|2929|1243|1030|2431|940|1207|574	0.00033		HSA-9009391	0.263827	0
53	10	Reactome Pathways		PLC beta mediated events	0.0024	MAPK1|GNAT2|GNAO1|PRKAR2A|GNAI2|CAMK2D|GNAI1|GNAI3|PRKAR1A|GNAT3	128	907|1378|1504|1045|1123|1954|1030|2431|2698|1207	0.00036		HSA-112043	0.261979	0
733	55	Reactome Pathways		Metabolism of lipids	0.0025	TECR|SLC25A1|DECR2|DECR1|PLIN3|LTA4H|PTGIS|ESYT2|ACLY|ARF3|HEXB|MGLL|ACAT1|CPNE7|PLIN2|HSD17B12|SEC24D|KPNB1|CBR1|ALB|BDH2|GLB1|GBA|HADHB|CAV1|ACSL4|SEC24C|DHCR7|PTGS1|HSD11B1|ACAT2|PTGS2|ECHS1|PLEKHA1|ME1|SCP2|CTSA|AKR1C3|HADHA|AKR1C1|LGMN|PPP1CB|FHL2|MOGAT1|GPX1|HSD17B4|GC|ACSL1|ACADVL|DBI|RAN|PTGR2|DPEP2|CPNE3|PTGES3	128	1852|379|1198|2962|1531|556|2299|517|1507|2113|1726|679|2830|2425|1933|784|2047|2221|2098|1924|454|1336|1459|1858|1243|1798|2086|2509|964|757|2854|2464|2437|2569|1192|1960|796|631|787|754|2059|1357|382|1582|1864|1495|502|640|1468|526|781|460|2329|934|2803	0.00038		HSA-556833	0.260206	0
65	11	Reactome Pathways		Signaling by BRAF and RAF fusions	0.0028	MAPK1|PEBP1|MAP2K2|MAPK3|PAPSS1|IQGAP1|MAP2K1|CAMK2D|SND1|FN1|YWHAB	128	907|649|2227|2377|1975|586|1810|1954|1108|2647|1033	0.00042		HSA-6802952	0.255284	0
18	6	Reactome Pathways		Formation of ATP by chemiosmotic coupling	0.003	ATP5D|ATP5B|ATP5O|ATP5J2|ATP5H|ATP5J	128	2770|1522|484|511|2731|1900	0.00045		HSA-163210	0.252288	0
11	5	Reactome Pathways		RHO GTPases activate KTN1	0.003	KIF5B|KTN1|CDC42|RHOA|KIF5A	128	2449|1843|898|2638|2899	0.00045		HSA-5625970	0.252288	0
126	16	Reactome Pathways		HCMV Infection	0.003	TUBB1|CHMP4B|TUBA4A|TUBB2B|TUBA1A|TUBA1C|TUBA1B|HIST1H2BK|TPR|HNRNPK|TUBB2A|TUBAL3|SEC13|ITGB1|DYNC1I2|HIST1H2BO	128	2359|634|1792|2584|310|316|1402|583|2434|1894|2740|2371|883|2401|2938|529	0.00046		HSA-9609646	0.252288	0
55	10	Reactome Pathways		Ion transport by P-type ATPases	0.0031	ATP2B3|ATP1B3|CAMK2D|ATP2A1|ATP2A3|ATP1A2|ATP2B1|ATP2A2|ATP1A3|ATP1A1	128	559|2443|1954|1753|1024|2482|826|313|841|985	0.00047		HSA-936837	0.250864	0
66	11	Reactome Pathways		SARS-CoV-2 Infection	0.0031	CHMP4B|DDX5|MOGS|CANX|DAD1|RPS27A|RPN1|VCP|STT3A|UBA52|DDOST	128	634|1645|2350|325|1552|1945|1399|490|2701|1435|1393	0.00048		HSA-9694516	0.250864	0
102	14	Reactome Pathways		HCMV Early Events	0.0033	TUBB1|TUBA4A|TUBB2B|TUBA1A|TUBA1C|TUBA1B|HIST1H2BK|TPR|TUBB2A|TUBAL3|SEC13|ITGB1|DYNC1I2|HIST1H2BO	128	2359|1792|2584|310|316|1402|583|2434|2740|2371|883|2401|2938|529	0.00051		HSA-9609690	0.248149	0
36	8	Reactome Pathways		Signaling by high-kinase activity BRAF mutants	0.0035	MAPK1|PEBP1|MAP2K2|MAPK3|IQGAP1|MAP2K1|FN1|YWHAB	128	907|649|2227|2377|586|1810|2647|1033	0.00054		HSA-6802948	0.245593	0
27	7	Reactome Pathways		Syndecan interactions	0.0036	COL1A1|ITGAV|TNC|FN1|COL5A1|ACTN1|ITGB1	128	2131|2911|1180|2647|1186|1000|2401	0.00055		HSA-3000170	0.24437	0
12	5	Reactome Pathways		Frs2-mediated activation	0.0039	MAPK1|MAP2K2|MAPK3|MAP2K1|YWHAB	128	907|2227|2377|1810|1033	0.00061		HSA-170968	0.240894	0
12	5	Reactome Pathways		Reduction of cytosolic Ca++ levels	0.0039	ATP2B3|ATP2A1|ATP2A3|ATP2B1|ATP2A2	128	559|1753|1024|826|313	0.00061		HSA-418359	0.240894	0
6	4	Reactome Pathways		Negative feedback regulation of MAPK pathway	0.0039	MAPK1|MAP2K2|MAPK3|MAP2K1	128	907|2227|2377|1810	0.0006		HSA-5674499	0.240894	0
47	9	Reactome Pathways		Gap junction trafficking	0.0041	TUBB1|TUBA4A|TUBB2B|AP2M1|TUBA1A|TUBA1C|TUBA1B|TUBB2A|TUBAL3	128	2359|1792|2584|2605|310|316|1402|2740|2371	0.00064		HSA-190828	0.238722	0
28	7	Reactome Pathways		The role of Nef in HIV-1 replication and disease pathogenesis	0.0042	AP2M1|PAK2|AP2A2|FYN|AP1B1|AP1G1|HCK	128	2605|2338|463|2944|1990|2965|1879	0.00066		HSA-164952	0.237675	0
20	6	Reactome Pathways		Sema4D induced cell migration and growth-cone collapse	0.0046	MYL9|MYH10|MYH11|RHOA|MYL12B|MYH14	128	877|676|1354|2638|2809|2842	0.00072		HSA-416572	0.233724	0
38	8	Reactome Pathways		Smooth Muscle Contraction	0.0047	PXN|MYL9|PAK2|MYLK|TPM3|ANXA1|MYH11|MYL12B	128	997|877|2338|2074|2512|1480|1354|2809	0.00074		HSA-445355	0.23279	0
59	10	Reactome Pathways		Arachidonic acid metabolism	0.0048	LTA4H|PTGIS|CBR1|PTGS1|PTGS2|AKR1C3|GPX1|PTGR2|DPEP2|PTGES3	128	556|2299|2098|964|2464|631|1864|460|2329|2803	0.00076		HSA-2142753	0.231876	0
29	7	Reactome Pathways		Activation of BH3-only proteins	0.005	YWHAH|YWHAE|YWHAG|YWHAB|YWHAQ|MAPK8|YWHAZ	128	919|2452|991|1033|2239|1867|1234	0.00079		HSA-114452	0.230103	0
13	5	Reactome Pathways		ERKs are inactivated	0.0052	MAPK1|PPP2CB|MAPK3|PPP2R1B|PPP2R1A	128	907|2149|2377|2920|2644	0.00082		HSA-202670	0.2284	0
13	5	Reactome Pathways		Dissolution of Fibrin Clot	0.0052	PLG|SERPINF2|S100A10|SERPINB2|SERPINE2	128	358|2095|2125|2311|1231	0.00082		HSA-75205	0.2284	0
39	8	Reactome Pathways		Association of TriC/CCT with target proteins during biosynthesis	0.0053	CCT7|CCT8|CCT3|CCT2|GBA|CCT6B|NOP56|CCT4	128	2743|2707|1744|1171|1459|2023|2641|346	0.00086		HSA-390471	0.227572	0
21	6	Reactome Pathways		CTLA4 inhibitory signaling	0.0056	PPP2CB|PPP2R1B|PPP2R1A|FYN|LYN|YES1	128	2149|2920|2644|2944|2593|2713	0.00089		HSA-389513	0.225181	0
40	8	Reactome Pathways		MAP2K and MAPK activation	0.0061	MAPK1|PEBP1|MAP2K2|MAPK3|IQGAP1|MAP2K1|FN1|YWHAB	128	907|649|2227|2377|586|1810|2647|1033	0.00099		HSA-5674135	0.221467	0
62	10	Reactome Pathways		Regulation of actin dynamics for phagocytic cup formation	0.0066	MAPK1|ARPC3|ARPC1A|MAPK3|ARPC5|MYO1C|CDC42|ARPC4|CFL1|MYO9B	128	907|1639|2242|2377|2026|595|898|1069|331|1144	0.0011		HSA-2029482	0.218046	0
22	6	Reactome Pathways		Regulation of signaling by CBL	0.0067	RPS27A|FYN|UBA52|LYN|HCK|YES1	128	1945|2944|1435|2593|1879|2713	0.0011		HSA-912631	0.217393	0
138	16	Reactome Pathways		Cell surface interactions at the vascular wall	0.0068	MIF|PROCR|COL1A1|ITGAV|ATP1B3|ITGA5|F2|BSG|CAV1|FYN|FN1|SLC3A2|ITGB1|LYN|YES1|SLC16A3	128	1675|391|2131|2911|2443|373|682|2629|1243|2944|2647|2368|2401|2593|2713|2404	0.0011		HSA-202733	0.216749	0
86	12	Reactome Pathways		Platelet homeostasis	0.0068	PPP2CB|GNB4|ATP2B3|PPP2R1B|PPP2R1A|GNG2|ATP2A1|ATP2A3|GNG12|ATP2B1|ATP2A2|STIM1	128	2149|2536|559|2920|2644|2929|1753|1024|940|826|313|1312	0.0011		HSA-418346	0.216749	0
31	7	Reactome Pathways		MAPK targets/ Nuclear events mediated by MAP kinases	0.0068	MAPK1|PPP2CB|MAPK3|PPP2R1B|PPP2R1A|MAPK8|MAPK9	128	907|2149|2377|2920|2644|1867|2044	0.0011		HSA-450282	0.216749	0
31	7	Reactome Pathways		Pyruvate metabolism	0.0068	DLD|VDAC1|LDHAL6B|BSG|ME1|LDHC|SLC16A3	128	562|1084|367|2629|1192|1309|2404	0.0011		HSA-70268	0.216749	0
41	8	Reactome Pathways		Binding and Uptake of Ligands by Scavenger Receptors	0.0069	COL1A1|APOE|ALB|HSP90B1|HSPH1|HBA1|FTL|HYOU1	128	2131|1141|1924|1405|2236|2599|1882|1201	0.0011		HSA-2173782	0.216115	0
41	8	Reactome Pathways		Signaling by RAF1 mutants	0.0069	MAPK1|MAP2K2|MAPK3|IQGAP1|MAP2K1|CAMK2D|FN1|YWHAB	128	907|2227|2377|586|1810|1954|2647|1033	0.0011		HSA-9656223	0.216115	0
63	10	Reactome Pathways		NCAM signaling for neurite out-growth	0.0071	MAPK1|MAPK3|SPTBN4|COL6A5|COL6A2|FYN|SPTBN1|COL6A1|COL5A1|SPTAN1	128	907|2377|1099|1213|1072|2944|337|2818|1186|2392	0.0012		HSA-375165	0.214874	0
52	9	Reactome Pathways		Apoptotic execution phase	0.0073	KPNB1|HMGB2|FNTA|PAK2|SPTAN1|BCAP31|DBNL|VIM|DNM1L	128	2221|1930|1426|2338|2392|2458|2719|1228|592	0.0012		HSA-75153	0.213668	0
32	7	Reactome Pathways		Thrombin signalling through proteinase activated receptors (PARs)	0.0078	MAPK1|GNB4|MAPK3|F2|GNG2|GNG12|GNA13	128	907|2536|2377|682|2929|940|1915	0.0013		HSA-456926	0.210791	0
304	27	Reactome Pathways		Antigen processing: Ubiquitination & Proteasome degradation	0.008	PSMA4|PSMD8|PSMA3|PSMA2|PSMB7|PSMC1|PSMD11|BLMH|PSMA5|RPS27A|PSMB4|UBE2N|TRAIP|UBA1|PSMB5|PSMD4|PSMD14|UBA52|PSMC2|PSMD13|UBE2L3|PSMC6|PSMA1|PSMD9|TCEB1|PSMC3|PSMB3	128	2704|1021|2737|2137|349|613|1009|1003|466|1945|1264|688|1696|1957|2563|1168|1690|1435|2416|2467|1453|1942|2527|505|2089|1036|1048	0.0013		HSA-983168	0.209691	0
15	5	Reactome Pathways		Pentose phosphate pathway	0.0082	PGLS|PGD|TALDO1|G6PD|TKT	128	622|2305|1579|2500|2455	0.0014		HSA-71336	0.208619	0
3	3	Reactome Pathways		Vpr-mediated induction of apoptosis by mitochondrial outer membrane permeabilization	0.0088	SLC25A4|SLC25A5|SLC25A6	128	2185|1297|1342	0.0015		HSA-180897	0.205552	0
3	3	Reactome Pathways		Beta oxidation of palmitoyl-CoA to myristoyl-CoA	0.0088	HADHB|HADHA|ACADVL	128	1858|787|1468	0.0015		HSA-77305	0.205552	0
43	8	Reactome Pathways		Carboxyterminal post-translational modifications of tubulin	0.0088	TUBB1|TUBA4A|TUBB2B|TUBA1A|TUBA1C|TUBA1B|TUBB2A|TUBAL3	128	2359|1792|2584|310|316|1402|2740|2371	0.0015		HSA-8955332	0.205552	0
43	8	Reactome Pathways		Translation of structural proteins	0.0088	MOGS|CANX|DAD1|RPS27A|RPN1|STT3A|UBA52|DDOST	128	2350|325|1552|1945|1399|2701|1435|1393	0.0015		HSA-9694635	0.205552	0
90	12	Reactome Pathways		Collagen formation	0.0092	PLOD3|COL1A1|LOX|COL6A5|PLOD2|PPIB|COL6A2|CRTAP|COL6A1|COL5A1|LOXL2|P4HA2	128	1684|2131|2668|1213|1051|2821|1072|1627|2818|1186|835|2614	0.0016		HSA-1474290	0.203621	0
103	13	Reactome Pathways		Phase II - Conjugation of compounds	0.0093	AHCY|GSTM5|GSTM3|PAPSS1|MAT2A|UGDH|CNDP2|UGP2|COMT|AKR1A1|ESD|PAPSS2|ABHD14B	128	1375|730|739|1975|1774|2278|2827|1516|2197|352|643|607|778	0.0016		HSA-156580	0.203152	0
24	6	Reactome Pathways		DARPP-32 events	0.0094	PPP2CB|PRKAR2A|PPP2R1B|PPP2R1A|PRKAR1A|CDK5	128	2149|1045|2920|2644|2698|1747	0.0016		HSA-180024	0.202687	0
78	11	Reactome Pathways		G2/M DNA damage checkpoint	0.0094	YWHAH|YWHAE|YWHAG|UBE2N|HIST1H2BK|DNA2|YWHAB|RAD50|YWHAQ|YWHAZ|HIST1H2BO	128	919|2452|991|688|583|2662|1033|1081|2239|1234|529	0.0016		HSA-69473	0.202687	0
24	6	Reactome Pathways		RUNX2 regulates osteoblast differentiation	0.0094	MAPK1|COL1A1|MAPK3|SATB2|YES1|YAP1	128	907|2131|2377|1078|2713|1447	0.0016		HSA-8940973	0.202687	0
16	5	Reactome Pathways		Glycogen storage diseases	0.0101	RPS27A|GAA|GYS1|UBA52|GBE1	128	1945|412|2860|1435|499	0.0017		HSA-3229121	0.199568	0
67	10	Reactome Pathways		Collagen biosynthesis and modifying enzymes	0.0103	PLOD3|COL1A1|COL6A5|PLOD2|PPIB|COL6A2|CRTAP|COL6A1|COL5A1|P4HA2	128	1684|2131|1213|1051|2821|1072|1627|2818|1186|2614	0.0018		HSA-1650814	0.198716	0
145	16	Reactome Pathways		Clathrin-mediated endocytosis	0.0103	ARPC3|ARPC1A|RPS27A|AP2M1|ARPC5|AP2A2|TFRC|RAB5B|CTTN|SNX9|PICALM|TF|UBA52|ARPC4|SNAP91|RAB5C	128	1639|2242|1945|2605|2026|463|2011|2134|376|2806|1594|2659|1435|1069|889|2956	0.0018		HSA-8856828	0.198716	0
92	12	Reactome Pathways		Unfolded Protein Response (UPR)	0.0106	SSR1|EIF2S3|EIF2S1|C19orf10|HSP90B1|HSPA5|GFPT1|EIF2S2|PDIA6|SRPRB|ACADVL|HYOU1	128	2470|2602|862|2230|1405|415|1432|1939|553|1618|1468|1201	0.0019		HSA-381119	0.197469	0
56	9	Reactome Pathways		Iron uptake and transport	0.0109	ATP6V1B1|RPS27A|ATP6V1A|ATP6V1B2|TFRC|FTL|TF|UBA52|CAND1	128	340|1945|1474|2572|2011|1882|2659|1435|1918	0.0019		HSA-917937	0.196257	0
25	6	Reactome Pathways		Basigin interactions	0.011	ATP1B3|BSG|CAV1|SLC3A2|ITGB1|SLC16A3	128	2443|2629|1243|2368|2401|2404	0.0019		HSA-210991	0.195861	0
35	7	Reactome Pathways		Striated Muscle Contraction	0.0116	TMOD3|TPM3|DES|MYL3|ACTN3|ACTN2|VIM	128	976|2512|1444|1621|793|2332|1228	0.002		HSA-390522	0.193554	0
35	7	Reactome Pathways		N-glycan trimming in the ER and Calnexin/Calreticulin cycle	0.0116	MOGS|CANX|PSMC1|RPS27A|RAD23B|VCP|UBA52	128	2350|325|613|1945|2869|490|1435	0.002		HSA-532668	0.193554	0
363	30	Reactome Pathways		Transcriptional Regulation by TP53	0.0119	CDK13|GSR|PPP2CB|COX6B1|YWHAH|PRDX1|YWHAE|PRDX5|RPS27A|NPM1|COX11|YWHAG|CYCS|BCL2L14|PPP2R1B|GLS|PPP2R1A|DNA2|YWHAB|TXN|RAD50|YWHAQ|G6PD|YWHAZ|UBA52|CDK12|PRMT1|CDK5|TAF15|TCEB1	128	1855|2071|2149|766|919|1723|2452|2407|1945|2080|1282|991|2284|1105|2920|2152|2644|2662|1033|2215|1081|2239|2500|1234|1435|931|574|1747|994|2089	0.0021		HSA-3700989	0.192445	0
81	11	Reactome Pathways		Potential therapeutics for SARS	0.012	ATP1B3|AP2M1|IMPDH2|AP2A2|TUBB|ATP1A2|COMT|ITGB1|ATP1A3|ATP1A1|PTGES3	128	2443|2605|2446|463|910|2482|2197|2401|841|985|2803	0.0021		HSA-9679191	0.192082	0
94	12	Reactome Pathways		Toll Like Receptor 9 (TLR9) Cascade	0.0123	MAPK1|PPP2CB|MAPK3|RPS27A|MAP2K1|PPP2R1B|UBE2N|EEA1|PPP2R1A|MAPK8|UBA52|MAPK9	128	907|2149|2377|1945|1810|2920|688|2746|2644|1867|1435|2044	0.0022		HSA-168138	0.191009	0
36	7	Reactome Pathways		RHO GTPases Activate WASPs and WAVEs	0.0132	MAPK1|ARPC3|ARPC1A|MAPK3|ARPC5|CDC42|ARPC4	128	907|1639|2242|2377|2026|898|1069	0.0023		HSA-5663213	0.187943	0
150	16	Reactome Pathways		Metabolism of steroids	0.0136	PTGIS|HSD17B12|SEC24D|KPNB1|ALB|SEC24C|DHCR7|HSD11B1|ACAT2|SCP2|AKR1C3|AKR1C1|LGMN|HSD17B4|GC|RAN	128	2299|784|2047|2221|1924|2086|2509|757|2854|1960|631|754|2059|1495|502|781	0.0024		HSA-8957322	0.186646	0
4	3	Reactome Pathways		Metabolism of ingested H2SeO4 and H2SeO3 into H2Se	0.014	GSR|PAPSS1|PAPSS2	128	2071|1975|607	0.0025		HSA-2408550	0.185387	0
10	4	Reactome Pathways		Activation of the AP-1 family of transcription factors	0.014	MAPK1|MAPK3|MAPK8|MAPK9	128	907|2377|1867|2044	0.0025		HSA-450341	0.185387	0
109	13	Reactome Pathways		Mitotic Prophase	0.014	MAPK1|PPP2CB|GORASP2|RAB2A|MAPK3|RAB1B|PPP2R1B|PPP2R1A|HIST1H2BK|TPR|SEC13|RAB1A|HIST1H2BO	128	907|2149|493|658|2377|2341|2920|2644|583|2434|883|1534|529	0.0025		HSA-68875	0.185387	0
38	7	Reactome Pathways		Molecules associated with elastic fibres	0.0169	ITGAV|EFEMP2|FBN1|FBLN1|FBLN5|FN1|ITGB1	128	2911|2161|2872|763|1501|2647|2401	0.0031		HSA-2129379	0.177211	0
28	6	Reactome Pathways		Platelet calcium homeostasis	0.0173	ATP2B3|ATP2A1|ATP2A3|ATP2B1|ATP2A2|STIM1	128	559|1753|1024|826|313|1312	0.0031		HSA-418360	0.176195	0
73	10	Reactome Pathways		Signaling by FGFR2	0.0173	MAPK1|PPP2CB|MAPK3|RPS27A|PPP2R1A|HNRNPM|HNRNPA1|PTBP1|UBA52|HNRNPF	128	907|2149|2377|1945|2644|1849|1876|589|1435|694	0.0031		HSA-5654738	0.176195	0
28	6	Reactome Pathways		FLT3 signaling in disease	0.0173	FLT3|TRIP11|RPS27A|SPTBN1|GOLGB1|UBA52	128	2917|2380|1945|337|1624|1435	0.0031		HSA-9682385	0.176195	0
28	6	Reactome Pathways		Maturation of spike protein	0.0173	MOGS|CANX|DAD1|RPN1|STT3A|DDOST	128	2350|325|1552|1399|2701|1393	0.0031		HSA-9694548	0.176195	0
11	4	Reactome Pathways		Mucopolysaccharidoses	0.0179	NAGLU|GNS|GLB1|SGSH	128	1267|610|1336|2875	0.0033		HSA-2206281	0.174715	0
11	4	Reactome Pathways		Mitochondrial fatty acid beta-oxidation of saturated fatty acids	0.0179	HADHB|ECHS1|HADHA|ACADVL	128	1858|2437|787|1468	0.0033		HSA-77286	0.174715	0
50	8	Reactome Pathways		IRE1alpha activates chaperones	0.0187	SSR1|C19orf10|HSPA5|GFPT1|PDIA6|SRPRB|ACADVL|HYOU1	128	2470|2230|415|1432|553|1618|1468|1201	0.0034		HSA-381070	0.172816	0
29	6	Reactome Pathways		Interconversion of nucleotide di- and triphosphates	0.0197	GSR|NME1|AK2|CTPS1|AK1|TXN	128	2071|901|2041|1063|532|2215	0.0037		HSA-499943	0.170553	0
115	13	Reactome Pathways		Signaling by NTRK1 (TRKA)	0.0205	MAP2K5|MAPK1|PPP2CB|MAP2K2|MAPK3|AP2M1|MAP2K1|PPP2R1B|PPP2R1A|AP2A2|YWHAB|RHOA|CDK5	128	1978|907|2149|2227|2377|2605|1810|2920|2644|463|1033|2638|1747	0.0038		HSA-187037	0.168825	0
51	8	Reactome Pathways		Intraflagellar transport	0.0206	TUBB1|TUBA4A|TUBB2B|TRIP11|TUBA1A|TUBA1C|TUBA1B|TUBB2A	128	2359|1792|2584|2380|310|316|1402|2740	0.0038		HSA-5620924	0.168613	0
5	3	Reactome Pathways		Beta oxidation of lauroyl-CoA to decanoyl-CoA-CoA	0.0208	HADHB|ECHS1|HADHA	128	1858|2437|787	0.0039		HSA-77310	0.168194	0
5	3	Reactome Pathways		Beta oxidation of octanoyl-CoA to hexanoyl-CoA	0.0208	HADHB|ECHS1|HADHA	128	1858|2437|787	0.0039		HSA-77348	0.168194	0
5	3	Reactome Pathways		Beta oxidation of hexanoyl-CoA to butanoyl-CoA	0.0208	HADHB|ECHS1|HADHA	128	1858|2437|787	0.0039		HSA-77350	0.168194	0
20	5	Reactome Pathways		Signaling by phosphorylated juxtamembrane, extracellular and kinase domain KIT mutants	0.0209	KIT|FYN|STAT1|LYN|YES1	128	817|2944|1060|2593|2713	0.0039		HSA-9670439	0.167985	0
76	10	Reactome Pathways		ECM proteoglycans	0.0216	COL1A1|ITGAV|VCAN|TNC|COL6A5|COL6A2|FN1|COL6A1|COL5A1|ITGB1	128	2131|2911|937|1180|1213|1072|2647|2818|1186|2401	0.0041		HSA-3000178	0.166555	0
12	4	Reactome Pathways		PECAM1 interactions	0.0223	ITGAV|FYN|LYN|YES1	128	2911|2944|2593|2713	0.0042		HSA-210990	0.16517	0
12	4	Reactome Pathways		Josephin domain DUBs	0.0223	RPS27A|RAD23B|VCP|UBA52	128	1945|2869|490|1435	0.0042		HSA-5689877	0.16517	0
12	4	Reactome Pathways		Purine ribonucleoside monophosphate biosynthesis	0.0223	ATIC|IMPDH2|GART|PAICS	128	721|2446|2188|1969	0.0042		HSA-73817	0.16517	0
12	4	Reactome Pathways		Regulation of localization of FOXO transcription factors	0.0223	YWHAG|YWHAB|YWHAQ|YWHAZ	128	991|1033|2239|1234	0.0042		HSA-9614399	0.16517	0
21	5	Reactome Pathways		Branched-chain amino acid catabolism	0.0245	HSD17B10|DLD|ACAT1|ECHS1|BCAT1	128	1738|562|2830|2437|1735	0.0047		HSA-70895	0.161083	0
92	11	Reactome Pathways		Cell junction organization	0.0264	PXN|CTNNA1|FLNC|PARVA|FLNA|RSU1|ACTN1|ITGB1|ILK|PARVB|FBLIM1	128	997|1951|2176|2800|2440|2503|1000|2401|2716|2617|451	0.0051		HSA-446728	0.15784	0
134	14	Reactome Pathways		Signaling by NTRKs	0.0266	MAP2K5|MAPK1|PPP2CB|MAP2K2|MAPK3|AP2M1|MAP2K1|PPP2R1B|PPP2R1A|AP2A2|FYN|YWHAB|RHOA|CDK5	128	1978|907|2149|2227|2377|2605|1810|2920|2644|463|2944|1033|2638|1747	0.0052		HSA-166520	0.157512	0
13	4	Reactome Pathways		FCGR activation	0.0274	FYN|LYN|HCK|YES1	128	2944|2593|1879|2713	0.0054		HSA-2029481	0.156225	0
13	4	Reactome Pathways		Suppression of phagosomal maturation	0.0274	RAB7A|RPS27A|KPNB1|UBA52	128	727|1945|2221|1435	0.0054		HSA-9637687	0.156225	0
93	11	Reactome Pathways		Mitochondrial biogenesis	0.0281	ATP5D|ATP5B|CHCHD3|GLUD1|ATP5O|ATP5J2|ATP5H|CYCS|IMMT|ATP5J|SSBP1	128	2770|1522|2812|2857|484|511|2731|2284|1441|1900|418	0.0055		HSA-1592230	0.155129	0
6	3	Reactome Pathways		Methionine salvage pathway	0.0282	ADI1|GOT1|MTAP	128	1174|2521|2893	0.0056		HSA-1237112	0.154975	0
6	3	Reactome Pathways		Fibronectin matrix formation	0.0282	ITGA5|FN1|ITGB1	128	373|2647|2401	0.0056		HSA-1566977	0.154975	0
32	6	Reactome Pathways		FCERI mediated MAPK activation	0.0282	MAPK1|MAPK3|PAK2|MAPK8|MAPK9|LYN	128	907|2377|2338|1867|2044|2593	0.0056		HSA-2871796	0.154975	0
22	5	Reactome Pathways		JNK (c-Jun kinases) phosphorylation and activation mediated by activated human TAK1	0.0282	RPS27A|UBE2N|MAPK8|UBA52|MAPK9	128	1945|688|1867|1435|2044	0.0056		HSA-450321	0.154975	0
22	5	Reactome Pathways		Citric acid cycle (TCA cycle)	0.0282	DLD|MDH2|DLST|CS|FH	128	562|715|2884|2413|742	0.0056		HSA-71403	0.154975	0
6	3	Reactome Pathways		Mitochondrial fatty acid beta-oxidation of unsaturated fatty acids	0.0282	DECR1|HADHB|HADHA	128	2962|1858|787	0.0056		HSA-77288	0.154975	0
6	3	Reactome Pathways		Beta oxidation of decanoyl-CoA to octanoyl-CoA-CoA	0.0282	HADHB|ECHS1|HADHA	128	1858|2437|787	0.0056		HSA-77346	0.154975	0
22	5	Reactome Pathways		Chaperone Mediated Autophagy	0.0282	PLIN3|RPS27A|PLIN2|UBA52|VIM	128	1531|1945|1933|1435|1228	0.0056		HSA-9613829	0.154975	0
6	3	Reactome Pathways		FLT3 signaling through SRC family kinases	0.0282	FLT3|FYN|HCK	128	2917|2944|1879	0.0056		HSA-9706374	0.154975	0
43	7	Reactome Pathways		Activation of GABAB receptors	0.0282	GNB4|GNAI2|GNG2|GNAI1|GNAI3|GNG12|GNAT3	128	2536|1123|2929|1030|2431|940|1207	0.0056		HSA-991365	0.154975	0
44	7	Reactome Pathways		TBC/RABGAPs	0.0307	RAB11A|RAB7A|RAB8A|RAB6A|RAB8B|RAB5B|RAB5C	128	1711|727|1981|1057|1204|2134|2956	0.0062		HSA-8854214	0.151286	0
33	6	Reactome Pathways		Cargo concentration in the ER	0.0311	LMAN1|SEC24D|LMAN2|SEC24C|CD59|SEC22B	128	2347|2047|1693|2086|2038|439	0.0063		HSA-5694530	0.150724	0
23	5	Reactome Pathways		RAF-independent MAPK1/3 activation	0.032	MAPK1|MAP2K2|MAPK3|MAP2K1|PEA15	128	907|2227|2377|1810|577	0.0066		HSA-112409	0.149485	0
23	5	Reactome Pathways		Intrinsic Pathway of Fibrin Clot Formation	0.032	C1QBP|F2|A2M|PRCP|SERPINE2	128	409|682|829|1066|1231	0.0066		HSA-140837	0.149485	0
23	5	Reactome Pathways		HSF1-dependent transactivation	0.032	CAMK2D|HSPA1L|HSPA2|CRYAB|PTGES3	128	1954|661|1237|895|2803	0.0066		HSA-3371571	0.149485	0
23	5	Reactome Pathways		Growth hormone receptor signaling	0.032	MAPK1|MAPK3|PRL|STAT1|LYN	128	907|2377|364|1060|2593	0.0066		HSA-982772	0.149485	0
14	4	Reactome Pathways		Adenylate cyclase inhibitory pathway	0.0322	GNAI2|GNAI1|GNAI3|GNAT3	128	1123|1030|2431|1207	0.0067		HSA-170670	0.149214	0
14	4	Reactome Pathways		Glutamate and glutamine metabolism	0.0322	GLUD1|GLS|ALDH18A1|PYCR1	128	2857|2152|943|2491	0.0067		HSA-8964539	0.149214	0
34	6	Reactome Pathways		Late endosomal microautophagy	0.0345	CHMP4B|PLIN3|RPS27A|PLIN2|UBA52|VIM	128	634|1531|1945|1933|1435|1228	0.0072		HSA-9615710	0.146218	0
265	22	Reactome Pathways		Signaling by Nuclear Receptors	0.0351	DLD|MAPK1|MMP2|DDX5|GNB4|CTSD|RDH10|APOE|MAPK3|GNAI2|ALDH1A3|GNG2|CAV1|GNAI1|HIST1H2BK|GNAI3|GNG12|AKR1C3|GNAT3|PRMT1|HIST1H2BO|PTGES3	128	562|907|2191|1645|2536|2272|1117|1141|2377|1123|2344|2929|1243|1030|583|2431|940|631|1207|574|529|2803	0.0074		HSA-9006931	0.145469	0
24	5	Reactome Pathways		Synthesis of bile acids and bile salts via 7alpha-hydroxycholesterol	0.0362	PTGIS|SCP2|AKR1C3|AKR1C1|HSD17B4	128	2299|1960|631|754|1495	0.0076		HSA-193368	0.144129	0
7	3	Reactome Pathways		PP2A-mediated dephosphorylation of key metabolic factors	0.0369	PPP2CB|PPP2R1B|PPP2R1A	128	2149|2920|2644	0.0078		HSA-163767	0.143297	0
7	3	Reactome Pathways		Suppression of apoptosis	0.0369	MAPK1|MAPK3|SFPQ	128	907|2377|2782	0.0078		HSA-9635465	0.143297	0
7	3	Reactome Pathways		FLT3 signaling by CBL mutants	0.0369	FLT3|RPS27A|UBA52	128	2917|1945|1435	0.0078		HSA-9706377	0.143297	0
15	4	Reactome Pathways		Platelet Adhesion to exposed collagen	0.0383	COL1A1|FYN|ITGB1|LYN	128	2131|2944|2401|2593	0.0081		HSA-75892	0.14168	0
47	7	Reactome Pathways		Cyclin D associated events in G1	0.04	PPP2CB|CDK6|RPS27A|PPP2R1B|PPP2R1A|UBA52|LYN	128	2149|1381|1945|2920|2644|1435|2593	0.0085		HSA-69231	0.139794	0
189	17	Reactome Pathways		ESR-mediated signaling	0.0405	MAPK1|MMP2|DDX5|GNB4|CTSD|MAPK3|GNAI2|GNG2|CAV1|GNAI1|HIST1H2BK|GNAI3|GNG12|GNAT3|PRMT1|HIST1H2BO|PTGES3	128	907|2191|1645|2536|2272|2377|1123|2929|1243|1030|583|2431|940|1207|574|529|2803	0.0087		HSA-8939211	0.139254	0
406	30	Reactome Pathways		Neuronal System	0.0425	MAPK1|TUBB1|GNB4|TUBA4A|TUBB2B|MAPK3|PRKAR2A|ARL6IP5|AP2M1|TUBA1A|TUBA1C|GNAI2|GLS|AP2A2|GNG2|TUBA1B|CAMK2D|GNAI1|COMT|GNAI3|GNG12|TUBB2A|TUBAL3|PRKAR1A|GNAT3|DBNL|CACNA2D3|ACTN2|PDLIM5|NEFL	128	907|2359|2536|1792|2584|2377|1045|2881|2605|310|316|1123|2152|463|2929|1402|1954|1030|2197|2431|940|2740|2371|2698|1207|2719|1888|2332|1252|1546	0.0092		HSA-112316	0.137161	0
36	6	Reactome Pathways		Fatty acyl-CoA biosynthesis	0.0425	TECR|SLC25A1|ACLY|HSD17B12|ACSL4|ACSL1	128	1852|379|1507|784|1798|640	0.0091		HSA-75105	0.137161	0
48	7	Reactome Pathways		XBP1(S) activates chaperone genes	0.0437	SSR1|C19orf10|GFPT1|PDIA6|SRPRB|ACADVL|HYOU1	128	2470|2230|1432|553|1618|1468|1201	0.0094		HSA-381038	0.135952	0
48	7	Reactome Pathways		G alpha (z) signalling events	0.0437	GNB4|GNAI2|GNG2|GNAI1|GNAI3|GNG12|GNAT3	128	2536|1123|2929|1030|2431|940|1207	0.0094		HSA-418597	0.135952	0
48	7	Reactome Pathways		Interleukin-3, Interleukin-5 and GM-CSF signaling	0.0437	RPS27A|FYN|YWHAZ|UBA52|LYN|HCK|YES1	128	1945|2944|1234|1435|2593|1879|2713	0.0094		HSA-512988	0.135952	0
16	4	Reactome Pathways		Regulation of KIT signaling	0.0452	KIT|FYN|LYN|YES1	128	817|2944|2593|2713	0.0098		HSA-1433559	0.134486	0
16	4	Reactome Pathways		CRMPs in Sema3A signaling	0.0452	DPYSL2|CRMP1|FYN|CDK5	128	2083|2233|2944|1747	0.0098		HSA-399956	0.134486	0
74	9	Reactome Pathways		Protein ubiquitination	0.0452	USP5|RPS27A|UBE2N|UBA1|HIST1H2BK|VCP|UBA52|UBE2L3|HIST1H2BO	128	1120|1945|688|1957|583|490|1435|1453|529	0.0099		HSA-8852135	0.134486	0
37	6	Reactome Pathways		Interactions of Rev with host cellular proteins	0.0467	KPNB1|NPM1|TPR|SEC13|RANBP1|RAN	128	2221|2080|2434|883|871|781	0.0102		HSA-177243	0.133068	0
37	6	Reactome Pathways		Mitochondrial Fatty Acid Beta-Oxidation	0.0467	DECR1|HADHB|ECHS1|HADHA|ACADVL|DBI	128	2962|1858|2437|787|1468|526	0.0102		HSA-77289	0.133068	0
8	3	Reactome Pathways		Nef and signal transduction	0.0472	PAK2|FYN|HCK	128	2338|2944|1879	0.0104		HSA-164944	0.132606	0
8	3	Reactome Pathways		VEGF binds to VEGFR leading to receptor dimerization	0.0472	FLT4|KDR|FLT1	128	751|442|2824	0.0104		HSA-195399	0.132606	0
8	3	Reactome Pathways		Synthesis of UDP-N-acetyl-glucosamine	0.0472	GFPT1|UAP1|PGM3	128	1432|2335|2155	0.0104		HSA-446210	0.132606	0
8	3	Reactome Pathways		Recycling of eIF2:GDP	0.0472	EIF2S3|EIF2S1|EIF2S2	128	2602|862|1939	0.0104		HSA-72731	0.132606	0
49	7	Reactome Pathways		SARS-CoV-1 Infection	0.0472	CHMP4B|DDX5|MOGS|CANX|RPS27A|VCP|UBA52	128	634|1645|2350|325|1945|490|1435	0.0104		HSA-9678108	0.132606	0
2	2	Reactome Pathways		Insulin effects increased synthesis of Xylulose-5-Phosphate	0.0479	TALDO1|TKT	128	1579|2455	0.0107		HSA-163754	0.131966	0
2	2	Reactome Pathways		Manipulation of host energy metabolism	0.0479	ENO1|PGK1	128	868|802	0.0107		HSA-9636667	0.131966	0

## Sheet: SubAD_B1_Reactome
# background genes	# genes	category	chart color	description	FDR value	genes	network.SUID	nodes.SUID	p-value	PMID	term name	transferred FDR value	year
2089	200	Reactome Pathways		Metabolism	2e-28	CYP26B1|GNA11|PYGM|HSD17B10|ASNS|UQCRC1|PSMD5|PSMD8|ATP5D|TECR|SLC25A1|HMOX1|PSME2|AHCY|DECR2|CKM|NAMPT|PSMA2|RPL19|ALDOC|GAPDH|GNB4|ENO1|SARS|APOA1|GSTM2|AKR1D1|LIPE|TRAP1|RPS16|PGLS|GSTM5|GSTM3|ALDH1L2|SQRDL|CYP2C9|MARS|ATP5B|PSMB1|COQ9|RPL8|NDUFS3|SLC9A1|CPOX|PSMD3|PPARGC1A|BST1|PAPSS1|HIBADH|PRKAR2B|ACAT1|NDUFA9|ESYT1|HEXA|IQGAP1|RPS11|PSMA5|RPS27A|PLIN2|GLUD1|GPD1L|ATP5O|CBR1|PSMB4|HK2|PDXK|…	128	1402|2341|1054|457|1951|340|1927|1504|2179|679|394|2248|1312|2134|1813|1042|964|1123|322|2110|1603|1768|1234|1156|937|2518|2029|1411|1891|2107|787|1006|1015|421|442|436|2395|2377|1573|439|2143|2257|634|1153|2092|2275|1876|922|1066|2269|2272|1588|913|646|748|1069|532|838|823|2368|1246|562|1084|1945|1177|1021|2053|469|1372|2422|970|1963|2557|460|361|1849|985|1276|1270|2434|2506|2551|2296|2416|2155|…	9.22e-32		HSA-1430728	2.7699	0
826	118	Reactome Pathways		Infectious disease	2e-28	PSMD5|PSMD8|PSME2|TUBB1|CORO1A|PSMA2|RPL19|DDX5|ARPC3|LTF|GNB4|ENO1|RPN2|C3|PYCARD|RPS16|DYNC1LI2|SYT1|PSMB1|RPL8|MAP2K2|AP2S1|PSMD3|PRKAR2B|RPS11|PSMA5|RPS27A|SLC25A4|ATP1B3|PSMB4|AP2M1|ARPC5|RPN1|CRK|MAP2K1|RPS9|RPL13|EEF2|PSMD2|PAK2|TUBB6|ENSP00000320295|CALR|TUBB|RPS7|GANAB|TUBB4B|GNAI1|CTNNB1|CTSL|RPL27A|RPLP1|RPS17|RPS3A|RPSA|FYN|RAC1|SFPQ|VCP|AP2A1|XRCC6|MYO1C|RPL12|ATP1A4|GNAI3|PSMA7|GNG1…	128	1927|1504|1312|1519|898|1123|322|334|310|2308|1768|1234|427|2410|526|2107|2251|640|1573|2143|1321|1528|2092|2269|1069|532|838|1255|1615|1945|1867|997|2161|2386|595|2557|1276|793|2434|1492|1120|2458|1237|1315|1789|1285|1771|1534|1621|2578|2131|832|739|652|601|2566|712|2188|571|2335|973|754|1405|661|1600|2164|1378|1981|730|928|1702|745|1291|358|2380|2491|2128|2452|1546|2077|2071|586|1567|2101|2563|…	1.19e-31		HSA-5663205	2.7699	0
365	76	Reactome Pathways		Metabolism of amino acids and derivatives	1.5e-26	HSD17B10|ASNS|PSMD5|PSMD8|PSME2|AHCY|CKM|PSMA2|RPL19|SARS|RPS16|SQRDL|MARS|PSMB1|RPL8|PSMD3|PAPSS1|HIBADH|ACAT1|RPS11|PSMA5|RPS27A|GLUD1|PSMB4|PDHA2|CKB|RPS9|PDHB|QARS|RPL13|PSMD2|GRHPR|NQO1|KARS|DLST|RPS7|RPL27A|RPLP1|RPS17|RPS3A|RPSA|ALDH9A1|RPL12|EPRS|OAT|PSMA7|ALDH18A1|RPL7A|ASS1|RPS4X|RPL10A|RPL11|IARS|PSAT1|RPS6|RPL24|AIMP1|ALDH7A1|UBA52|PSMD13|RPL17|RPL9|PSMC6|RPL10|PSMA1|RPL32|RPL23|RPL30…	128	457|1951|1927|1504|1312|2134|1042|1123|322|1156|2107|442|2395|1573|2143|2092|922|1066|2272|1069|532|838|2368|1945|2053|970|2557|1849|985|1276|2434|2416|1114|2140|2425|1789|2131|832|739|652|601|2020|1405|910|2023|2164|1381|730|1318|928|745|358|529|604|2452|586|1933|2149|2245|1672|418|1219|835|1660|1756|2206|337|1249|2050|2167|1657|1507|1333|2569|1978|1543	2.07e-29		HSA-71291	2.58239	0
1548	158	Reactome Pathways		Disease	1.37e-24	CYP26B1|PSMD5|VCL|PSMD8|PSME2|TUBB1|AHCY|CORO1A|CDC37|PSMA2|RPL19|DDX5|ARPC3|LTF|GNB4|ENO1|APOA1|RPN2|C3|CAPNS1|PYCARD|RPS16|PDGFRA|CDK4|DYNC1LI2|SYT1|PEBP1|PSMB1|RPL8|MAP2K2|AP2S1|KDR|YWHAE|PSMD3|PAPSS1|PRKAR2B|TRIP11|HEXA|IQGAP1|RPS11|PSMA5|RPS27A|SLC25A4|ATP1B3|KIT|PSMB4|FGFR4|AP2M1|ARPC5|CAPN2|RPN1|CRK|PRDX2|MAP2K1|RPS9|GAA|RPL13|EEF2|PSMD2|PPP2R1B|PAK2|GYS1|TUBB6|CAMK2G|ENSP00000320295|CALR|…	128	1402|1927|1846|1504|1312|1519|2134|898|1348|1123|322|334|310|2308|1768|1234|937|427|2410|1180|526|2107|778|2281|2251|640|853|1573|2143|1321|1528|499|1639|2092|922|2269|1549|646|748|1069|532|838|1255|1615|1165|1945|1303|1867|997|2437|2161|2386|1648|595|2557|460|1276|793|2434|2506|1492|2374|1120|2446|2458|1237|2467|1315|1789|868|1285|1459|1771|1534|1621|2578|2131|832|739|652|601|2566|1948|712|352|2…	2.52e-27		HSA-1643685	2.38633	0
1977	183	Reactome Pathways		Metabolism of proteins	1.64e-24	ASNS|PSMD5|PSMD8|PSME2|TUBB1|EEF1A2|RAB3D|RAB3A|FKBP14|PSMA2|RPL19|DDX5|CTSC|MLEC|RAB35|LTF|GNB4|SARS|APOA1|RPN2|SEC61A1|C3|RPS16|UBE2M|EIF2S3|GFPT2|DYNC1LI2|USP14|AARS|RAB11A|MARS|PSMB1|GNAO1|RPL8|RAB2A|C19orf10|NAPA|ARCN1|PSMD3|RAB10|PPARGC1A|BST1|EIF4H|MFGE8|RPS11|PSMA5|RPS27A|CCT6A|RAB3C|THY1|UCHL1|PSMB4|EIF4A1|RPN1|RPS9|TMED10|LMAN2|SRP9|ARF4|TBCA|SEC23A|QARS|RPL13|EEF2|PLG|PSMD2|RAB1B|RAB8B…	128	1951|1927|1504|1312|1519|1828|1192|1417|2407|1123|322|334|2347|583|2482|2308|1768|1156|937|427|994|2410|2107|1765|1855|2581|2251|1264|412|424|2395|1573|2344|2143|874|1324|2404|2008|2092|622|2275|1876|2593|538|1069|532|838|667|1489|2125|625|1945|1711|2161|2557|535|391|1189|1150|934|361|985|1276|793|385|2434|1495|1840|808|946|379|1465|1633|1120|2458|955|1237|2140|2413|1399|628|1369|871|1789|1285|17…	3.78e-27		HSA-392499	2.37852	0
544	87	Reactome Pathways		Cellular responses to stress	8.83e-24	ASNS|PSMD5|PSMD8|PSME2|TUBB1|RPA3|PSMA2|RPL19|CAT|RPS16|EIF2S3|CDK4|DYNC1LI2|PSMB1|RPL8|RRAGB|YWHAE|PSMD3|RPS11|PSMA5|RPS27A|ATP6V1A|ATP6V1B2|PSMB4|HSPA4L|GCN1L1|PRDX2|RPS9|HSPA4|RPL13|PSMD2|HSPA6|CCAR2|TUBB6|CAMK2G|ENSP00000320295|RPS7|CAMK2D|TUBB4B|RPL27A|RPLP1|RPS17|RPS3A|RPSA|VCP|RPL12|ACTR1A|BAG2|PSMA7|RPL7A|RPS4X|RPL10A|TXN|RPL11|HSPA1L|RAD50|TUBB2A|RPS6|TUBAL3|RPL24|CAMK2B|DYNC1I2|GSTP1|TX…	128	1951|1927|1504|1312|1519|382|1123|322|1969|2107|1855|2281|2251|1573|2143|364|1639|2092|1069|532|838|2299|1807|1945|2524|1582|1648|2557|1516|1276|2434|1690|1810|1120|2446|2458|1789|868|1771|2131|832|739|652|601|571|1405|2044|2542|2164|730|928|745|1291|358|880|1591|2128|2452|1546|586|1135|2563|2200|1198|2245|1024|1672|418|1219|2011|835|1798|1660|1756|2206|337|328|1249|373|2050|1657|1507|1333|2569|1…	2.44e-26		HSA-2262752	2.3054	0
558	88	Reactome Pathways		Cellular responses to external stimuli	9.13e-24	ASNS|PSMD5|PSMD8|PSME2|TUBB1|RPA3|PSMA2|RPL19|CAT|RPS16|EIF2S3|CDK4|DYNC1LI2|PSMB1|RPL8|RRAGB|YWHAE|PSMD3|RPS11|PSMA5|RPS27A|ATP6V1A|ATP6V1B2|PSMB4|HSPA4L|GCN1L1|PRDX2|RPS9|HSPA4|RPL13|PSMD2|HSPA6|CCAR2|TUBB6|CAMK2G|ENSP00000320295|RPS7|CAMK2D|TUBB4B|RPL27A|RPLP1|RPS17|RPS3A|RPSA|VCP|RPL12|CSRP1|ACTR1A|BAG2|PSMA7|RPL7A|RPS4X|RPL10A|TXN|RPL11|HSPA1L|RAD50|TUBB2A|RPS6|TUBAL3|RPL24|CAMK2B|DYNC1I2|GS…	128	1951|1927|1504|1312|1519|382|1123|322|1969|2107|1855|2281|2251|1573|2143|364|1639|2092|1069|532|838|2299|1807|1945|2524|1582|1648|2557|1516|1276|2434|1690|1810|1120|2446|2458|1789|868|1771|2131|832|739|652|601|571|1405|2224|2044|2542|2164|730|928|745|1291|358|880|1591|2128|2452|1546|586|1135|2563|2200|1198|2245|1024|1672|418|1219|2011|835|1798|1660|1756|2206|337|328|1249|373|2050|1657|1507|1333|2…	2.94e-26		HSA-8953897	2.30395	0
547	87	Reactome Pathways		Axon guidance	9.31e-24	PSMD5|PSMD8|PSME2|TUBB1|PSMA2|RPL19|ARPC3|PFN2|RPS16|ITGAV|PSMB1|RPL8|MAP2K2|AP2S1|PSMD3|RPS11|PSMA5|RPS27A|PSMB4|AP2M1|ARPC5|ITGA2|MAP2K1|RPS9|ALCAM|RPL13|DPYSL2|PSMD2|PABPC1|PAK2|TUBB6|ENSP00000320295|RPS7|TUBB4B|RPL27A|RPLP1|RPS17|RPS3A|RPSA|FYN|RAC1|SPTBN1|AP2A1|MSN|MYH10|RPL12|PSMA7|COL5A1|RPL7A|RPS4X|RPL10A|RPL11|COL5A2|ACTR2|TUBB2A|RPS6|TUBAL3|RPL24|ITGB1|CDC42|UBA52|FGFR1|PSMD13|RPL17|GSP…	128	1927|1504|1312|1519|1123|322|310|1396|2107|2488|1573|2143|1321|1528|2092|1069|532|838|1945|1867|997|2527|595|2557|631|1276|1057|2434|808|1492|1120|2458|1789|1771|2131|832|739|652|601|2566|712|352|2335|1408|916|1405|2164|1786|730|928|745|358|859|2491|2128|2452|1546|586|1567|1300|2245|1870|1672|418|2122|1219|835|1660|1756|2206|466|337|1249|2050|520|1657|2365|2089|1507|1333|1717|2569|1978|1063|487|1…	3.43e-26		HSA-422475	2.30311	0
572	89	Reactome Pathways		Nervous system development	9.31e-24	PSMD5|PSMD8|PSME2|TUBB1|PSMA2|RPL19|ARPC3|PFN2|RPS16|ITGAV|PSMB1|RPL8|MAP2K2|AP2S1|PSMD3|RPS11|PSMA5|RPS27A|PSMB4|AP2M1|ARPC5|ITGA2|MAP2K1|RPS9|ALCAM|RPL13|DPYSL2|PSMD2|PABPC1|PAK2|TUBB6|ENSP00000320295|RPS7|TUBB4B|RPL27A|RPLP1|RPS17|RPS3A|RPSA|FYN|RAC1|SPTBN1|AP2A1|MSN|MYH10|RPL12|PSMA7|COL5A1|RPL7A|RPS4X|RPL10A|RPL11|COL5A2|ACTR2|TUBB2A|RPS6|TUBAL3|RPL24|ITGB1|MBP|CDC42|UBA52|FGFR1|PSMD13|RPL17…	128	1927|1504|1312|1519|1123|322|310|1396|2107|2488|1573|2143|1321|1528|2092|1069|532|838|1945|1867|997|2527|595|2557|631|1276|1057|2434|808|1492|1120|2458|1789|1771|2131|832|739|652|601|2566|712|352|2335|1408|916|1405|2164|1786|730|928|745|358|859|2491|2128|2452|1546|586|1567|766|1300|2245|1870|1672|418|2122|1219|835|1660|1756|2206|466|337|1249|2050|520|1657|2365|2089|1507|1333|1717|2569|1978|1063|2…	3.5e-26		HSA-9675108	2.30311	0
167	50	Reactome Pathways		Regulation of expression of SLITs and ROBOs	3.14e-23	PSMD5|PSMD8|PSME2|PSMA2|RPL19|RPS16|PSMB1|RPL8|PSMD3|RPS11|PSMA5|RPS27A|PSMB4|RPS9|RPL13|PSMD2|PABPC1|RPS7|RPL27A|RPLP1|RPS17|RPS3A|RPSA|RPL12|PSMA7|RPL7A|RPS4X|RPL10A|RPL11|RPS6|RPL24|UBA52|PSMD13|RPL17|GSPT1|RPL9|PSMC6|RPL10|PSMA1|RPL32|RPL23|RPL30|RPS25|RPLP0|RPL27|RPS15|RPS28|RPS5|TCEB1|PSMC3	128	1927|1504|1312|1123|322|2107|1573|2143|2092|1069|532|838|1945|2557|1276|2434|808|1789|2131|832|739|652|601|1405|2164|730|928|745|358|2452|586|2245|1672|418|2122|1219|835|1660|1756|2206|337|1249|2050|1657|1507|1333|2569|1978|1063|1543	1.44e-25		HSA-9010553	2.25031	0
289	63	Reactome Pathways		Translation	3.83e-23	EEF1A2|RPL19|SARS|RPN2|SEC61A1|RPS16|EIF2S3|AARS|MARS|RPL8|EIF4H|RPS11|RPS27A|EIF4A1|RPN1|RPS9|SRP9|QARS|RPL13|EEF2|PABPC1|FARS2|SSR4|FARSA|KARS|RPS7|RPL27A|RPLP1|RPS17|RPS3A|RPSA|RPL12|IARS2|EPRS|RPL7A|PPA1|YARS|RPS4X|RPL10A|RPL11|IARS|VARS|RPS6|RPL24|AIMP1|TARS|UBA52|RPL17|GSPT1|RPL9|RPL10|RPL32|SRPRB|RPL23|RPL30|EIF3F|RPS25|EIF3M|RPLP0|RPL27|RPS15|RPS28|RPS5	128	1828|322|1156|427|994|2107|1855|412|2395|2143|2593|1069|838|1711|2161|2557|1189|985|1276|793|808|379|1465|955|2140|1789|2131|832|739|652|601|1405|958|910|730|1351|1462|928|745|358|529|982|2452|586|1933|1294|2245|418|2122|1219|1660|2206|2548|337|1249|2329|2050|2449|1657|1507|1333|2569|1978	1.94e-25		HSA-72766	2.24168	0
114	43	Reactome Pathways		Selenoamino acid metabolism	3.84e-23	AHCY|RPL19|SARS|RPS16|MARS|RPL8|PAPSS1|RPS11|RPS27A|RPS9|QARS|RPL13|KARS|RPS7|RPL27A|RPLP1|RPS17|RPS3A|RPSA|RPL12|EPRS|RPL7A|RPS4X|RPL10A|RPL11|IARS|RPS6|RPL24|AIMP1|UBA52|RPL17|RPL9|RPL10|RPL32|RPL23|RPL30|RPS25|NNMT|RPLP0|RPL27|RPS15|RPS28|RPS5	128	2134|322|1156|2107|2395|2143|922|1069|838|2557|985|1276|2140|1789|2131|832|739|652|601|1405|910|730|928|745|358|529|2452|586|1933|2245|418|1219|1660|2206|337|1249|2050|2167|1657|1507|1333|2569|1978	2.12e-25		HSA-2408522	2.24157	0
213	55	Reactome Pathways		Signaling by ROBO receptors	3.94e-23	PSMD5|PSMD8|PSME2|PSMA2|RPL19|PFN2|RPS16|PSMB1|RPL8|PSMD3|RPS11|PSMA5|RPS27A|PSMB4|RPS9|RPL13|PSMD2|PABPC1|PAK2|RPS7|RPL27A|RPLP1|RPS17|RPS3A|RPSA|RAC1|RPL12|PSMA7|RPL7A|RPS4X|RPL10A|RPL11|RPS6|RPL24|CDC42|UBA52|PSMD13|RPL17|GSPT1|RPL9|PSMC6|RPL10|PSMA1|RPL32|RPL23|RPL30|RPS25|RPLP0|RPL27|RPS15|MYO9B|RPS28|RPS5|TCEB1|PSMC3	128	1927|1504|1312|1123|322|1396|2107|1573|2143|2092|1069|532|838|1945|2557|1276|2434|808|1492|1789|2131|832|739|652|601|712|1405|2164|730|928|745|358|2452|586|1300|2245|1672|418|2122|1219|835|1660|1756|2206|337|1249|2050|1657|1507|1333|1717|2569|1978|1063|1543	2.36e-25		HSA-376176	2.24045	0
108	39	Reactome Pathways		L13a-mediated translational silencing of Ceruloplasmin expression	2.1e-20	RPL19|RPS16|EIF2S3|RPL8|EIF4H|RPS11|RPS27A|EIF4A1|RPS9|RPL13|PABPC1|RPS7|RPL27A|RPLP1|RPS17|RPS3A|RPSA|RPL12|RPL7A|RPS4X|RPL10A|RPL11|RPS6|RPL24|UBA52|RPL17|RPL9|RPL10|RPL32|RPL23|RPL30|EIF3F|RPS25|EIF3M|RPLP0|RPL27|RPS15|RPS28|RPS5	128	322|2107|1855|2143|2593|1069|838|1711|2557|1276|808|1789|2131|832|739|652|601|1405|730|928|745|358|2452|586|2245|418|1219|1660|2206|337|1249|2329|2050|2449|1657|1507|1333|2569|1978	1.35e-22		HSA-156827	1.96778	0
110	39	Reactome Pathways		SRP-dependent cotranslational protein targeting to membrane	3.36e-20	RPL19|RPN2|SEC61A1|RPS16|RPL8|RPS11|RPS27A|RPN1|RPS9|SRP9|RPL13|SSR4|RPS7|RPL27A|RPLP1|RPS17|RPS3A|RPSA|RPL12|RPL7A|RPS4X|RPL10A|RPL11|RPS6|RPL24|UBA52|RPL17|RPL9|RPL10|RPL32|SRPRB|RPL23|RPL30|RPS25|RPLP0|RPL27|RPS15|RPS28|RPS5	128	322|427|994|2107|2143|1069|838|2161|2557|1189|1276|1465|1789|2131|832|739|652|601|1405|730|928|745|358|2452|586|2245|418|1219|1660|2206|2548|337|1249|2050|1657|1507|1333|2569|1978	2.32e-22		HSA-1799339	1.94737	0
1087	117	Reactome Pathways		Developmental Biology	1.29e-19	KRT33A|PSMD5|PSMD8|PSME2|TUBB1|PSMA2|RPL19|ARPC3|PFN2|CAPNS1|KRT13|RPS16|KRT31|KRT33B|KRT5|CDK4|ITGAV|PSMB1|RPL8|MAP2K2|AP2S1|PSMD3|KRT24|PPARGC1A|KRT71|RPS11|PSMA5|RPS27A|PSMB4|AP2M1|ARPC5|ITGA2|KRT16|MAP2K1|RPS9|KRT28|ALCAM|RPL13|DPYSL2|PSMD2|KRT2|PABPC1|PAK2|TUBB6|ENSP00000320295|KRT36|KRT7|RPS7|TUBB4B|KRT77|CTNNB1|RPL27A|RPLP1|RPS17|RPS3A|RPSA|FYN|RAC1|SPTBN1|AP2A1|MSN|MYH10|RPL12|KRT19|NR5A2…	128	1183|1927|1504|1312|1519|1123|322|310|1396|1180|1030|2107|613|610|1708|2281|2488|1573|2143|1321|1528|2092|2494|2275|1045|1069|532|838|1945|1867|997|2527|1618|595|2557|979|631|1276|1057|2434|901|808|1492|1120|2458|1747|904|1789|1771|478|1621|2131|832|739|652|601|2566|712|352|2335|1408|916|1405|1561|1564|2164|1786|730|928|745|358|859|2491|1861|2128|2452|1546|2098|586|1567|766|1300|1918|2245|1870|16…	9.5e-22		HSA-1266738	1.88894	0
116	39	Reactome Pathways		Cap-dependent Translation Initiation	1.41e-19	RPL19|RPS16|EIF2S3|RPL8|EIF4H|RPS11|RPS27A|EIF4A1|RPS9|RPL13|PABPC1|RPS7|RPL27A|RPLP1|RPS17|RPS3A|RPSA|RPL12|RPL7A|RPS4X|RPL10A|RPL11|RPS6|RPL24|UBA52|RPL17|RPL9|RPL10|RPL32|RPL23|RPL30|EIF3F|RPS25|EIF3M|RPLP0|RPL27|RPS15|RPS28|RPS5	128	322|2107|1855|2143|2593|1069|838|1711|2557|1276|808|1789|2131|832|739|652|601|1405|730|928|745|358|2452|586|2245|418|1219|1660|2206|337|1249|2329|2050|2449|1657|1507|1333|2569|1978	1.1e-21		HSA-72737	1.88508	0
109	38	Reactome Pathways		GTP hydrolysis and joining of the 60S ribosomal subunit	1.49e-19	RPL19|RPS16|EIF2S3|RPL8|EIF4H|RPS11|RPS27A|EIF4A1|RPS9|RPL13|RPS7|RPL27A|RPLP1|RPS17|RPS3A|RPSA|RPL12|RPL7A|RPS4X|RPL10A|RPL11|RPS6|RPL24|UBA52|RPL17|RPL9|RPL10|RPL32|RPL23|RPL30|EIF3F|RPS25|EIF3M|RPLP0|RPL27|RPS15|RPS28|RPS5	128	322|2107|1855|2143|2593|1069|838|1711|2557|1276|1789|2131|832|739|652|601|1405|730|928|745|358|2452|586|2245|418|1219|1660|2206|337|1249|2329|2050|2449|1657|1507|1333|2569|1978	1.3e-21		HSA-72706	1.88268	0
91	35	Reactome Pathways		Eukaryotic Translation Elongation	4.31e-19	EEF1A2|RPL19|RPS16|RPL8|RPS11|RPS27A|RPS9|RPL13|EEF2|RPS7|RPL27A|RPLP1|RPS17|RPS3A|RPSA|RPL12|RPL7A|RPS4X|RPL10A|RPL11|RPS6|RPL24|UBA52|RPL17|RPL9|RPL10|RPL32|RPL23|RPL30|RPS25|RPLP0|RPL27|RPS15|RPS28|RPS5	128	1828|322|2107|2143|1069|838|2557|1276|793|1789|2131|832|739|652|601|1405|730|928|745|358|2452|586|2245|418|1219|1660|2206|337|1249|2050|1657|1507|1333|2569|1978	3.97e-21		HSA-156842	1.83655	0
99	36	Reactome Pathways		Response of EIF2AK4 (GCN2) to amino acid deficiency	5.07e-19	ASNS|RPL19|RPS16|EIF2S3|RPL8|RPS11|RPS27A|GCN1L1|RPS9|RPL13|RPS7|RPL27A|RPLP1|RPS17|RPS3A|RPSA|RPL12|RPL7A|RPS4X|RPL10A|RPL11|RPS6|RPL24|UBA52|RPL17|RPL9|RPL10|RPL32|RPL23|RPL30|RPS25|RPLP0|RPL27|RPS15|RPS28|RPS5	128	1951|322|2107|1855|2143|1069|838|1582|2557|1276|1789|2131|832|739|652|601|1405|730|928|745|358|2452|586|2245|418|1219|1660|2206|337|1249|2050|1657|1507|1333|2569|1978	4.9e-21		HSA-9633012	1.8295	0
93	35	Reactome Pathways		Nonsense Mediated Decay (NMD) independent of the Exon Junction Complex (EJC)	6.94e-19	RPL19|RPS16|RPL8|RPS11|RPS27A|RPS9|RPL13|PABPC1|RPS7|RPL27A|RPLP1|RPS17|RPS3A|RPSA|RPL12|RPL7A|RPS4X|RPL10A|RPL11|RPS6|RPL24|UBA52|RPL17|GSPT1|RPL9|RPL10|RPL32|RPL23|RPL30|RPS25|RPLP0|RPL27|RPS15|RPS28|RPS5	128	322|2107|2143|1069|838|2557|1276|808|1789|2131|832|739|652|601|1405|730|928|745|358|2452|586|2245|418|2122|1219|1660|2206|337|1249|2050|1657|1507|1333|2569|1978	7.03e-21		HSA-975956	1.81586	0
87	34	Reactome Pathways		Peptide chain elongation	9.21e-19	RPL19|RPS16|RPL8|RPS11|RPS27A|RPS9|RPL13|EEF2|RPS7|RPL27A|RPLP1|RPS17|RPS3A|RPSA|RPL12|RPL7A|RPS4X|RPL10A|RPL11|RPS6|RPL24|UBA52|RPL17|RPL9|RPL10|RPL32|RPL23|RPL30|RPS25|RPLP0|RPL27|RPS15|RPS28|RPS5	128	322|2107|2143|1069|838|2557|1276|793|1789|2131|832|739|652|601|1405|730|928|745|358|2452|586|2245|418|1219|1660|2206|337|1249|2050|1657|1507|1333|2569|1978	9.75e-21		HSA-156902	1.80357	0
91	34	Reactome Pathways		Selenocysteine synthesis	2.78e-18	RPL19|SARS|RPS16|RPL8|RPS11|RPS27A|RPS9|RPL13|RPS7|RPL27A|RPLP1|RPS17|RPS3A|RPSA|RPL12|RPL7A|RPS4X|RPL10A|RPL11|RPS6|RPL24|UBA52|RPL17|RPL9|RPL10|RPL32|RPL23|RPL30|RPS25|RPLP0|RPL27|RPS15|RPS28|RPS5	128	322|1156|2107|2143|1069|838|2557|1276|1789|2131|832|739|652|601|1405|730|928|745|358|2452|586|2245|418|1219|1660|2206|337|1249|2050|1657|1507|1333|2569|1978	3.07e-20		HSA-2408557	1.7556	0
91	34	Reactome Pathways		Eukaryotic Translation Termination	2.78e-18	RPL19|RPS16|RPL8|RPS11|RPS27A|RPS9|RPL13|RPS7|RPL27A|RPLP1|RPS17|RPS3A|RPSA|RPL12|RPL7A|RPS4X|RPL10A|RPL11|RPS6|RPL24|UBA52|RPL17|GSPT1|RPL9|RPL10|RPL32|RPL23|RPL30|RPS25|RPLP0|RPL27|RPS15|RPS28|RPS5	128	322|2107|2143|1069|838|2557|1276|1789|2131|832|739|652|601|1405|730|928|745|358|2452|586|2245|418|2122|1219|1660|2206|337|1249|2050|1657|1507|1333|2569|1978	3.07e-20		HSA-72764	1.7556	0
99	35	Reactome Pathways		Formation of a pool of free 40S subunits	3.04e-18	RPL19|RPS16|RPL8|RPS11|RPS27A|RPS9|RPL13|RPS7|RPL27A|RPLP1|RPS17|RPS3A|RPSA|RPL12|RPL7A|RPS4X|RPL10A|RPL11|RPS6|RPL24|UBA52|RPL17|RPL9|RPL10|RPL32|RPL23|RPL30|EIF3F|RPS25|EIF3M|RPLP0|RPL27|RPS15|RPS28|RPS5	128	322|2107|2143|1069|838|2557|1276|1789|2131|832|739|652|601|1405|730|928|745|358|2452|586|2245|418|1219|1660|2206|337|1249|2329|2050|2449|1657|1507|1333|2569|1978	3.64e-20		HSA-72689	1.75171	0
87	33	Reactome Pathways		Viral mRNA Translation	6.12e-18	RPL19|RPS16|RPL8|RPS11|RPS27A|RPS9|RPL13|RPS7|RPL27A|RPLP1|RPS17|RPS3A|RPSA|RPL12|RPL7A|RPS4X|RPL10A|RPL11|RPS6|RPL24|UBA52|RPL17|RPL9|RPL10|RPL32|RPL23|RPL30|RPS25|RPLP0|RPL27|RPS15|RPS28|RPS5	128	322|2107|2143|1069|838|2557|1276|1789|2131|832|739|652|601|1405|730|928|745|358|2452|586|2245|418|1219|1660|2206|337|1249|2050|1657|1507|1333|2569|1978	7.61e-20		HSA-192823	1.72132	0
660	83	Reactome Pathways		Vesicle-mediated transport	2.76e-17	RALA|TUBB1|RAB3A|COL1A1|CTSC|ARPC3|RAB35|APOA1|YWHAH|DYNC1LI2|SYT1|RAB11A|AP2S1|NAPA|ARCN1|YWHAE|RAB10|KIF3C|CENPE|TRIP11|RPS27A|AP2M1|ARPC5|COL1A2|TMED10|LMAN2|ANKRD27|ARF4|YWHAG|SEC23A|RAB1B|RAB8B|TUBB6|TRIP10|ENSP00000320295|CALR|HBA1|COPB2|TMED9|RAB12|HBB|SFN|TUBB4B|RAC1|SPTBN1|AP2A1|MYO1C|RAB4A|ACBD3|COPA|ACTR1A|SURF4|TBC1D13|YWHAB|RAB14|FTL|TBC1D4|ACTR2|GDI2|TUBB2A|TUBAL3|YWHAQ|SNX9|PICALM|…	128	349|1519|1417|1117|2347|310|2482|937|1339|2251|640|424|1528|2404|2008|1639|622|619|1093|1549|838|1867|997|1906|535|391|991|1150|1456|361|1495|1840|1120|1879|2458|1237|1852|1399|628|1369|1960|655|1771|712|352|2335|754|883|2041|790|2044|589|1777|1537|1744|718|607|2491|1531|2128|1546|1342|2230|2509|2554|2428|1003|2563|1783|1099|1444|2401|2245|2011|1798|2464|1930|1714|2590|2365|496|487|1243	3.56e-19		HSA-5653656	1.65591	0
113	35	Reactome Pathways		Nonsense Mediated Decay (NMD) enhanced by the Exon Junction Complex (EJC)	8.88e-17	RPL19|RPS16|RPL8|RPS11|RPS27A|RPS9|RPL13|PABPC1|RPS7|RPL27A|RPLP1|RPS17|RPS3A|RPSA|RPL12|RPL7A|RPS4X|RPL10A|RPL11|RPS6|RPL24|UBA52|RPL17|GSPT1|RPL9|RPL10|RPL32|RPL23|RPL30|RPS25|RPLP0|RPL27|RPS15|RPS28|RPS5	128	322|2107|2143|1069|838|2557|1276|808|1789|2131|832|739|652|601|1405|730|928|745|358|2452|586|2245|418|2122|1219|1660|2206|337|1249|2050|1657|1507|1333|2569|1978	1.19e-18		HSA-975957	1.60516	0
1956	159	Reactome Pathways		Immune System	2.5e-16	RALA|PSMD5|VCL|PSMD8|MIF|HMOX1|PSME2|TUBB1|RAB3D|RAB3A|PSMA2|COL1A1|VTN|ALDOC|CTSC|MLEC|ARPC3|LTF|CAT|SEC61A1|C3|PYCARD|UBE2M|DYNC1LI2|ITGAV|BLMH|PSMB1|COTL1|ERP44|CNN2|AP2S1|PSMD3|RAB10|KIF3C|BST1|CENPE|IQGAP1|PSMA5|S100A11|ARL8A|RPS27A|ATP6V1A|ATP6V1B2|ACTR1B|PSMB4|PDXK|CSTB|AP2M1|EIF4A1|ARPC5|PTX3|DTX3L|ERAP1|COL1A2|CRK|MAP2K1|GAA|SEC23A|EEF2|PSMD2|HSPA6|PPP2R1B|PAK2|UBE2N|TUBB6|CAMK2G|ENSP000…	128	349|1927|1846|1504|355|2248|1312|1519|1192|1417|1123|1117|772|2110|2347|583|310|2308|1969|994|2410|526|1765|2251|2488|1486|1573|697|2086|1060|1528|2092|622|619|1876|1093|748|532|1384|673|838|2299|1807|1159|1945|1021|1012|1867|1711|997|1390|1804|325|1906|2386|595|460|361|793|2434|1690|2506|1492|946|1120|2446|2458|1237|2467|403|1834|1960|871|1315|868|388|1459|2068|1771|1621|2578|2473|2566|2389|1948…	3.56e-18		HSA-168256	1.56021	0
1025	104	Reactome Pathways		Innate Immune System	7.48e-16	PSMD5|VCL|PSMD8|MIF|PSME2|RAB3D|RAB3A|PSMA2|VTN|ALDOC|CTSC|MLEC|ARPC3|LTF|CAT|C3|PYCARD|UBE2M|ITGAV|PSMB1|COTL1|ERP44|CNN2|PSMD3|RAB10|BST1|IQGAP1|PSMA5|S100A11|ARL8A|RPS27A|ATP6V1A|ATP6V1B2|ACTR1B|PSMB4|PDXK|CSTB|ARPC5|PTX3|CRK|MAP2K1|GAA|EEF2|PSMD2|HSPA6|PPP2R1B|PAK2|UBE2N|HBB|TUBB|UBE2V1|OSTF1|TUBB4B|CTNNB1|CTSL|HMGB1|FYN|RAC1|RAB4B|GM2A|VCP|XRCC6|MYO1C|CYB5R3|DHX9|IFI16|PSMA7|SURF4|RAB14|TXN|…	128	1927|1846|1504|355|1312|1192|1417|1123|772|2110|2347|583|310|2308|1969|2410|526|1765|2488|1573|697|2086|1060|2092|622|1876|748|532|1384|673|838|2299|1807|1159|1945|1021|1012|997|1390|2386|595|460|793|2434|1690|2506|1492|946|1960|1315|388|2068|1771|1621|2578|2473|2566|712|649|676|571|973|754|1894|1903|2284|2164|589|1744|1291|1207|718|2380|2491|1630|721|1531|2104|2212|1003|2101|2200|2533|1300|1201|…	1.1e-17		HSA-168249	1.51261	0
622	77	Reactome Pathways		Membrane Trafficking	1.12e-15	RALA|TUBB1|RAB3A|CTSC|ARPC3|RAB35|YWHAH|DYNC1LI2|SYT1|RAB11A|AP2S1|NAPA|ARCN1|YWHAE|RAB10|KIF3C|CENPE|TRIP11|RPS27A|AP2M1|ARPC5|TMED10|LMAN2|ANKRD27|ARF4|YWHAG|SEC23A|RAB1B|RAB8B|TUBB6|TRIP10|ENSP00000320295|COPB2|TMED9|RAB12|SFN|TUBB4B|RAC1|SPTBN1|AP2A1|MYO1C|RAB4A|ACBD3|COPA|ACTR1A|SURF4|TBC1D13|YWHAB|RAB14|FTL|TBC1D4|ACTR2|GDI2|TUBB2A|TUBAL3|YWHAQ|SNX9|PICALM|GOLGB1|KIF20A|CD59|DYNC1I2|PAFAH1B…	128	349|1519|1417|2347|310|2482|1339|2251|640|424|1528|2404|2008|1639|622|619|1093|1549|838|1867|997|535|391|991|1150|1456|361|1495|1840|1120|1879|2458|1399|628|1369|655|1771|712|352|2335|754|883|2041|790|2044|589|1777|1537|1744|718|607|2491|1531|2128|1546|1342|2230|2509|2554|2428|1003|2563|1783|1099|1444|2401|2245|2011|1798|2464|1930|1714|2590|2365|496|487|1243	1.71e-17		HSA-199991	1.49508	0
473	66	Reactome Pathways		Neutrophil degranulation	1.27e-15	VCL|MIF|RAB3D|RAB3A|PSMA2|ALDOC|CTSC|MLEC|LTF|CAT|C3|PYCARD|ITGAV|PSMB1|COTL1|ERP44|CNN2|PSMD3|RAB10|BST1|IQGAP1|PSMA5|S100A11|ARL8A|ACTR1B|PDXK|CSTB|ARPC5|PTX3|GAA|EEF2|PSMD2|HSPA6|HBB|TUBB|OSTF1|TUBB4B|HMGB1|RAC1|RAB4B|GM2A|VCP|XRCC6|CYB5R3|SURF4|RAB14|FTL|ACTR2|CKAP4|APRT|GDI2|NIT2|ALDOA|CD59|HLA-A|GSTP1|DDX3X|IDH1|PSMD13|MME|CAPN1|PAFAH1B2|RAB5C|HEBP2|CPNE3|PSMC3	128	1846|355|1192|1417|1123|2110|2347|583|2308|1969|2410|526|2488|1573|697|2086|1060|2092|622|1876|748|532|1384|673|1159|1021|1012|997|1390|460|793|2434|1690|1960|1315|2068|1771|2473|712|649|676|571|973|1894|589|1744|718|2491|1630|721|1531|2104|2212|1003|2101|2200|2533|1726|1672|2530|2203|1714|2590|2332|1366|1543	1.98e-17		HSA-6798695	1.48962	0
154	37	Reactome Pathways		Influenza Infection	8.67e-15	RPL19|RPS16|RPL8|RPS11|RPS27A|RPS9|RPL13|CALR|RPS7|RPL27A|RPLP1|RPS17|RPS3A|RPSA|RPL12|RPL7A|RPS4X|RPL10A|RPL11|RPS6|SLC25A6|RPL24|UBA52|RPL17|RPL9|RPL10|RPL32|RPL23|RPL30|RPS25|RPLP0|RPL27|RPS15|RPS28|RPS5|CLTC|POLR2A	128	322|2107|2143|1069|838|2557|1276|1237|1789|2131|832|739|652|601|1405|730|928|745|358|2452|2077|586|2245|418|1219|1660|2206|337|1249|2050|1657|1507|1333|2569|1978|487|1675	1.4e-16		HSA-168255	1.4062	0
659	77	Reactome Pathways		Metabolism of RNA	1.88e-14	HSD17B10|PSMD5|PSMD8|SF3A1|SNRPD3|PSME2|PSMA2|RPL19|DDX5|PRPF19|RPS16|ZCCHC11|PSMB1|RPL8|PSMD3|RPS11|PSMA5|RPS27A|HNRNPU|PSMB4|EIF4A1|RPS9|U2AF2|RPL13|PSMD2|PABPC1|HNRNPD|RPS7|HNRNPA1|RPL27A|RPLP1|RPS17|RPS3A|RPSA|HNRNPA2B1|RPL12|EPRS|DHX9|PSMA7|RPL7A|YBX1|SET|HNRNPH2|YWHAB|RPS4X|SRSF3|RPL10A|RPL11|HNRNPR|RPS6|NOP56|DDX1|RPL24|DDX39B|UBA52|PSMD13|RPL17|GSPT1|RPL9|PSMC6|SNRPB|RPL10|PSMA1|RPL32|SRS…	128	457|1927|1504|598|1258|1312|1123|322|334|505|2107|763|1573|2143|2092|1069|532|838|2500|1945|1711|2557|511|1276|2434|808|454|1789|706|2131|832|739|652|601|2389|1405|910|1903|2164|730|1822|892|2545|1537|928|1780|745|358|1144|2452|1939|2479|586|1558|2245|1672|418|2122|1219|835|1279|1660|1756|2206|1186|337|1249|1801|2050|1657|1507|1333|2569|1978|1759|1675|1543	3.12e-16		HSA-8953854	1.37258	0
134	34	Reactome Pathways		Influenza Viral RNA Transcription and Replication	3.55e-14	RPL19|RPS16|RPL8|RPS11|RPS27A|RPS9|RPL13|RPS7|RPL27A|RPLP1|RPS17|RPS3A|RPSA|RPL12|RPL7A|RPS4X|RPL10A|RPL11|RPS6|RPL24|UBA52|RPL17|RPL9|RPL10|RPL32|RPL23|RPL30|RPS25|RPLP0|RPL27|RPS15|RPS28|RPS5|POLR2A	128	322|2107|2143|1069|838|2557|1276|1789|2131|832|739|652|601|1405|730|928|745|358|2452|586|2245|418|1219|1660|2206|337|1249|2050|1657|1507|1333|2569|1978|1675	6.05e-16		HSA-168273	1.34498	0
129	31	Reactome Pathways		Host Interactions of HIV factors	2.36e-12	PSMD5|PSMD8|PSME2|PSMA2|PSMB1|AP2S1|PSMD3|PSMA5|RPS27A|SLC25A4|PSMB4|AP2M1|PSMD2|PAK2|FYN|RAC1|AP2A1|PSMA7|SLC25A5|RCC1|SLC25A6|HLA-A|UBA52|PSMD13|RANBP1|PSMC6|PSMA1|HCK|TCEB1|PSMC3|AP2B1	128	1927|1504|1312|1123|1573|1528|2092|532|838|1255|1945|1867|2434|1492|2566|712|2335|2164|1981|1702|2077|2101|2245|1672|1240|835|1756|715|1063|1543|1243	4.14e-14		HSA-162909	1.16271	0
180	34	Reactome Pathways		Major pathway of rRNA processing in the nucleolus and cytosol	5.55e-11	RPL19|RPS16|RPL8|RPS11|RPS27A|RPS9|RPL13|RPS7|RPL27A|RPLP1|RPS17|RPS3A|RPSA|RPL12|RPL7A|RPS4X|RPL10A|RPL11|RPS6|NOP56|RPL24|UBA52|RPL17|RPL9|RPL10|RPL32|RPL23|RPL30|RPS25|RPLP0|RPL27|RPS15|RPS28|RPS5	128	322|2107|2143|1069|838|2557|1276|1789|2131|832|739|652|601|1405|730|928|745|358|2452|1939|586|2245|418|1219|1660|2206|337|1249|2050|1657|1507|1333|2569|1978	9.97e-13		HSA-6791226	1.02557	0
130	29	Reactome Pathways		Golgi-to-ER retrograde transport	7.42e-11	TUBB1|DYNC1LI2|NAPA|ARCN1|KIF3C|CENPE|TMED10|ARF4|RAB1B|TUBB6|ENSP00000320295|COPB2|TMED9|TUBB4B|COPA|ACTR1A|SURF4|TUBB2A|TUBAL3|KIF20A|DYNC1I2|PAFAH1B1|NSF|RAB1A|CAPZB|DCTN2|KIF5A|PAFAH1B2|SEC22B	128	1519|2251|2404|2008|619|1093|535|1150|1495|1120|2458|1399|628|1771|790|2044|589|2128|1546|2428|2563|1783|1099|2401|2011|1798|2464|1714|496	1.37e-12		HSA-8856688	1.01296	0
55	20	Reactome Pathways		Translation initiation complex formation	1.47e-10	RPS16|EIF2S3|EIF4H|RPS11|RPS27A|EIF4A1|RPS9|PABPC1|RPS7|RPS17|RPS3A|RPSA|RPS4X|RPS6|EIF3F|RPS25|EIF3M|RPS15|RPS28|RPS5	128	2107|1855|2593|1069|838|1711|2557|808|1789|739|652|601|928|2452|2329|2050|2449|1333|2569|1978	2.77e-12		HSA-72649	0.983268	0
200	35	Reactome Pathways		rRNA processing	1.64e-10	HSD17B10|RPL19|RPS16|RPL8|RPS11|RPS27A|RPS9|RPL13|RPS7|RPL27A|RPLP1|RPS17|RPS3A|RPSA|RPL12|RPL7A|RPS4X|RPL10A|RPL11|RPS6|NOP56|RPL24|UBA52|RPL17|RPL9|RPL10|RPL32|RPL23|RPL30|RPS25|RPLP0|RPL27|RPS15|RPS28|RPS5	128	457|322|2107|2143|1069|838|2557|1276|1789|2131|832|739|652|601|1405|730|928|745|358|2452|1939|586|2245|418|1219|1660|2206|337|1249|2050|1657|1507|1333|2569|1978	3.16e-12		HSA-72312	0.978516	0
300	43	Reactome Pathways		Asparagine N-linked glycosylation	2.01e-10	TUBB1|CTSC|MLEC|RPN2|GFPT2|DYNC1LI2|NAPA|ARCN1|RPS27A|RPN1|TMED10|LMAN2|ARF4|SEC23A|RAB1B|TUBB6|ENSP00000320295|CALR|COPB2|TMED9|GANAB|TUBB4B|SPTBN1|GFPT1|RAD23B|VCP|COPA|ACTR1A|TUBB2A|TUBAL3|STT3A|GOLGB1|CD59|DYNC1I2|NSF|SAR1B|RAB1A|UBA52|CAPZB|DCTN2|SEC22B|PRKCSH|NAGK	128	1519|2347|583|427|2581|2251|2404|2008|838|2161|535|391|1150|361|1495|1120|2458|1237|1399|628|1285|1771|352|2242|2392|571|790|2044|2128|1546|2071|2554|1003|2563|1099|1444|2401|2245|2011|1798|496|1336|865	4.17e-12		HSA-446203	0.96968	0
193	34	Reactome Pathways		G2/M Transition	2.6e-10	PSMD5|PSMD8|PSME2|TUBB1|PSMA2|CEP76|PSMB1|YWHAE|PSMD3|PRKAR2B|PSMA5|RPS27A|PSMB4|YWHAG|PSMD2|PPP2R1B|TUBB6|ENSP00000320295|TUBB|TUBB4B|ACTR1A|PSMA7|TUBB2A|TUBAL3|DYNC1I2|PAFAH1B1|CEP250|PPME1|UBA52|PSMD13|PSMC6|DCTN2|PSMA1|PSMC3	128	1927|1504|1312|1519|1123|2587|1573|1639|2092|2269|532|838|1945|1456|2434|2506|1120|2458|1315|1771|2044|2164|2128|1546|2563|1783|2539|1753|2245|1672|835|1798|1756|1543	5.51e-12		HSA-69275	0.958503	0
75	22	Reactome Pathways		The role of GTSE1 in G2/M progression after G2 checkpoint	3.52e-10	PSMD5|PSMD8|PSME2|TUBB1|PSMA2|PSMB1|PSMD3|PSMA5|RPS27A|PSMB4|PSMD2|TUBB6|ENSP00000320295|TUBB4B|PSMA7|TUBB2A|TUBAL3|UBA52|PSMD13|PSMC6|PSMA1|PSMC3	128	1927|1504|1312|1519|1123|1573|2092|532|838|1945|2434|1120|2458|1771|2164|2128|1546|2245|1672|835|1756|1543	7.78e-12		HSA-8852276	0.945346	0
70	21	Reactome Pathways		Translocation of SLC2A4 (GLUT4) to the plasma membrane	7.23e-10	RALA|TUBB1|YWHAH|RAB11A|YWHAE|RAB10|YWHAG|TUBB6|ENSP00000320295|SFN|TUBB4B|RAC1|MYO1C|RAB4A|YWHAB|RAB14|TBC1D4|TUBB2A|TUBAL3|YWHAQ|ACTG1	128	349|1519|1339|424|1639|622|1456|1120|2458|655|1771|712|754|883|1537|1744|607|2128|1546|1342|2365	1.63e-11		HSA-1445148	0.914086	0
55	19	Reactome Pathways		Ribosomal scanning and start codon recognition	8.77e-10	RPS16|EIF2S3|EIF4H|RPS11|RPS27A|EIF4A1|RPS9|RPS7|RPS17|RPS3A|RPSA|RPS4X|RPS6|EIF3F|RPS25|EIF3M|RPS15|RPS28|RPS5	128	2107|1855|2593|1069|838|1711|2557|1789|739|652|601|928|2452|2329|2050|2449|1333|2569|1978	2.02e-11		HSA-72702	0.9057	0
90	23	Reactome Pathways		PCP/CE pathway	1.19e-09	PSMD5|PSMD8|PSME2|PSMA2|PSMB1|AP2S1|PSMD3|PSMA5|RPS27A|PSMB4|AP2M1|RAC3|PSMD2|RAC1|AP2A1|PSMA7|UBA52|PSMD13|PSMC6|PSMA1|CLTC|PSMC3|AP2B1	128	1927|1504|1312|1123|1573|1528|2092|532|838|1945|1867|1354|2434|712|2335|2164|2245|1672|835|1756|487|1543|1243	2.8e-11		HSA-4086400	0.892445	0
100	24	Reactome Pathways		COPI-mediated anterograde transport	1.34e-09	TUBB1|DYNC1LI2|NAPA|ARCN1|TMED10|ARF4|RAB1B|TUBB6|ENSP00000320295|COPB2|TMED9|TUBB4B|SPTBN1|COPA|ACTR1A|TUBB2A|TUBAL3|GOLGB1|CD59|DYNC1I2|NSF|RAB1A|CAPZB|DCTN2	128	1519|2251|2404|2008|535|1150|1495|1120|2458|1399|628|1771|352|790|2044|2128|1546|2554|1003|2563|1099|2401|2011|1798	3.2e-11		HSA-6807878	0.88729	0
232	36	Reactome Pathways		HIV Infection	1.35e-09	PSMD5|PSMD8|PSME2|PSMA2|PSMB1|AP2S1|PSMD3|PSMA5|RPS27A|SLC25A4|PSMB4|AP2M1|PSMD2|PAK2|FYN|RAC1|AP2A1|XRCC6|PSMA7|SLC25A5|RCC1|SLC25A6|HLA-A|UBA52|PSMD13|RANBP1|PSMC6|PDCD6IP|PSMA1|HCK|NMT1|TAF15|TCEB1|POLR2A|PSMC3|AP2B1	128	1927|1504|1312|1123|1573|1528|2092|532|838|1255|1945|1867|2434|1492|2566|712|2335|973|2164|1981|1702|2077|2101|2245|1672|1240|835|445|1756|715|1267|1474|1063|1675|1543|1243	3.3e-11		HSA-162906	0.886967	0
152	29	Reactome Pathways		ER to Golgi Anterograde Transport	1.53e-09	TUBB1|CTSC|DYNC1LI2|NAPA|ARCN1|TMED10|LMAN2|ARF4|SEC23A|RAB1B|TUBB6|ENSP00000320295|COPB2|TMED9|TUBB4B|SPTBN1|COPA|ACTR1A|TUBB2A|TUBAL3|GOLGB1|CD59|DYNC1I2|NSF|SAR1B|RAB1A|CAPZB|DCTN2|SEC22B	128	1519|2347|2251|2404|2008|535|391|1150|361|1495|1120|2458|1399|628|1771|352|790|2044|2128|1546|2554|1003|2563|1099|1444|2401|2011|1798|496	3.8e-11		HSA-199977	0.881531	0
743	70	Reactome Pathways		Adaptive Immune System	3.17e-09	PSMD5|PSMD8|PSME2|TUBB1|PSMA2|COL1A1|CTSC|SEC61A1|C3|UBE2M|DYNC1LI2|ITGAV|BLMH|PSMB1|AP2S1|PSMD3|KIF3C|CENPE|PSMA5|RPS27A|ACTR1B|PSMB4|AP2M1|DTX3L|ERAP1|COL1A2|SEC23A|PSMD2|PPP2R1B|PAK2|UBE2N|TUBB6|ENSP00000320295|CALR|TRAIP|UBA1|UBE2V1|TUBB4B|CTSL|FYN|RAC1|AP2A1|ACTR1A|PSMA7|YWHAB|HLA-E|TUBB2A|TUBAL3|KIF20A|ITGB1|HLA-A|DYNC1I2|FKBP1A|CDC42|SAR1B|UBA52|PSMD13|UBE2L3|CAPZB|PSMC6|DCTN2|KIF5A|PSMA1|…	128	1927|1504|1312|1519|1123|1117|2347|994|2410|1765|2251|2488|1486|1573|1528|2092|619|1093|532|838|1159|1945|1867|1804|325|1906|361|2434|2506|1492|946|1120|2458|1237|403|871|388|1771|2578|2566|712|2335|2044|2164|1537|1207|2128|1546|2428|1567|2101|2563|1195|1300|1444|2245|1672|2278|2011|835|1798|2464|1756|2089|496|1999|1063|487|1543|1243	8.02e-11		HSA-1280218	0.849894	0
53	18	Reactome Pathways		AUF1 (hnRNP D0) binds and destabilizes mRNA	3.34e-09	PSMD5|PSMD8|PSME2|PSMA2|PSMB1|PSMD3|PSMA5|RPS27A|PSMB4|PSMD2|PABPC1|HNRNPD|PSMA7|UBA52|PSMD13|PSMC6|PSMA1|PSMC3	128	1927|1504|1312|1123|1573|2092|532|838|1945|2434|808|454|2164|2245|1672|835|1756|1543	8.6e-11		HSA-450408	0.847625	0
97	23	Reactome Pathways		Antigen processing-Cross presentation	3.86e-09	PSMD5|PSMD8|PSME2|PSMA2|SEC61A1|ITGAV|PSMB1|PSMD3|PSMA5|RPS27A|PSMB4|PSMD2|CALR|CTSL|PSMA7|HLA-E|HLA-A|UBA52|PSMD13|PSMC6|PSMA1|SEC22B|PSMC3	128	1927|1504|1312|1123|994|2488|1573|2092|532|838|1945|2434|1237|2578|2164|1207|2101|2245|1672|835|1756|496|1543	1.01e-10		HSA-1236975	0.841341	0
605	61	Reactome Pathways		Hemostasis	4.61e-09	GNA11|VCL|MIF|TUBB1|SERPINE1|COL1A1|GNB4|APOA1|ACTN4|ITGAV|EHD2|ATP2B3|KIF3C|CENPE|PRKAR2B|FERMT3|OLA1|ATP1B3|ANXA5|ITGA2|COL1A2|CRK|PLG|PPP2R1B|TUBB6|ENSP00000320295|SERPINF2|A2M|HBB|TUBB4B|GNAI1|FYN|FN1|RAC1|SERPINC1|S100A10|GNAI3|GNG12|HBE1|HBD|TUBB2A|TUBAL3|AK3|ACTN1|KIF20A|ALDOA|ITGB1|SERPINB8|GNAT3|CDC42|ATP2B1|CHID1|GNA13|CAPZB|SERPINB2|KIF5A|CDK5|CALU|ATP2A2|YES1|STIM1	128	2341|1846|355|1519|2062|1117|1768|937|2320|2488|1585|691|619|1093|2269|1426|1273|1615|346|2527|1906|2386|385|2506|1120|2458|1081|1174|1960|1771|1534|2566|1948|712|1693|1108|1600|1378|1795|2584|2128|1546|1096|1483|2428|2212|1567|1252|1843|1300|1171|1330|796|2011|1447|2464|466|2059|316|2089|1999	1.23e-10		HSA-109582	0.83363	0
81	21	Reactome Pathways		ER-Phagosome pathway	5.98e-09	PSMD5|PSMD8|PSME2|PSMA2|SEC61A1|PSMB1|PSMD3|PSMA5|RPS27A|PSMB4|PSMD2|CALR|PSMA7|HLA-E|HLA-A|UBA52|PSMD13|PSMC6|PSMA1|SEC22B|PSMC3	128	1927|1504|1312|1123|994|1573|2092|532|838|1945|2434|1237|2164|1207|2101|2245|1672|835|1756|496|1543	1.62e-10		HSA-1236974	0.82233	0
48	17	Reactome Pathways		Regulation of activated PAK-2p34 by proteasome mediated degradation	6.1e-09	PSMD5|PSMD8|PSME2|PSMA2|PSMB1|PSMD3|PSMA5|RPS27A|PSMB4|PSMD2|PAK2|PSMA7|UBA52|PSMD13|PSMC6|PSMA1|PSMC3	128	1927|1504|1312|1123|1573|2092|532|838|1945|2434|1492|2164|2245|1672|835|1756|1543	1.68e-10		HSA-211733	0.821467	0
120	25	Reactome Pathways		MHC class II antigen presentation	6.1e-09	TUBB1|CTSC|DYNC1LI2|AP2S1|KIF3C|CENPE|ACTR1B|AP2M1|SEC23A|TUBB6|ENSP00000320295|TUBB4B|CTSL|AP2A1|ACTR1A|TUBB2A|TUBAL3|KIF20A|DYNC1I2|SAR1B|CAPZB|DCTN2|KIF5A|CLTC|AP2B1	128	1519|2347|2251|1528|619|1093|1159|1867|361|1120|2458|1771|2578|2335|2044|2128|1546|2428|2563|1444|2011|1798|2464|487|1243	1.7e-10		HSA-2132295	0.821467	0
142	27	Reactome Pathways		Beta-catenin independent WNT signaling	6.73e-09	PSMD5|PSMD8|PSME2|PSMA2|GNB4|PSMB1|GNAO1|AP2S1|PSMD3|PSMA5|RPS27A|PSMB4|AP2M1|RAC3|PSMD2|CTNNB1|RAC1|AP2A1|PSMA7|GNG12|UBA52|PSMD13|PSMC6|PSMA1|CLTC|PSMC3|AP2B1	128	1927|1504|1312|1123|1768|1573|2344|1528|2092|532|838|1945|1867|1354|2434|1621|712|2335|2164|1378|2245|1672|835|1756|487|1543|1243	1.92e-10		HSA-3858494	0.817198	0
49	17	Reactome Pathways		Formation of the ternary complex, and subsequently, the 43S complex	7.55e-09	RPS16|EIF2S3|RPS11|RPS27A|RPS9|RPS7|RPS17|RPS3A|RPSA|RPS4X|RPS6|EIF3F|RPS25|EIF3M|RPS15|RPS28|RPS5	128	2107|1855|1069|838|2557|1789|739|652|601|928|2452|2329|2050|2449|1333|2569|1978	2.19e-10		HSA-72695	0.812205	0
50	17	Reactome Pathways		Ubiquitin-dependent degradation of Cyclin D	9.62e-09	PSMD5|PSMD8|PSME2|PSMA2|CDK4|PSMB1|PSMD3|PSMA5|RPS27A|PSMB4|PSMD2|PSMA7|UBA52|PSMD13|PSMC6|PSMA1|PSMC3	128	1927|1504|1312|1123|2281|1573|2092|532|838|1945|2434|2164|2245|1672|835|1756|1543	2.83e-10		HSA-75815	0.801682	0
392	46	Reactome Pathways		Diseases of signal transduction by growth factor receptors and second messengers	1.11e-08	PSMD5|VCL|PSMD8|PSME2|CDC37|PSMA2|PDGFRA|PEBP1|PSMB1|MAP2K2|KDR|PSMD3|PAPSS1|TRIP11|IQGAP1|PSMA5|RPS27A|KIT|PSMB4|FGFR4|MAP2K1|PSMD2|PPP2R1B|CAMK2G|CAMK2D|CTNNB1|FYN|FN1|RAC1|SPTBN1|VCP|PSMA7|YWHAB|GOLGB1|CAMK2B|FKBP1A|UBA52|FGFR1|PSMD13|PSMC6|PSMA1|ACTG1|YES1|PHB|POLR2A|PSMC3	128	1927|1846|1504|1312|1348|1123|778|853|1573|1321|499|2092|922|1549|748|532|838|1165|1945|1303|595|2434|2506|2446|868|1621|2566|1948|712|352|571|2164|1537|2554|1135|1195|2245|1870|1672|835|1756|2365|2089|1000|1675|1543	3.31e-10		HSA-5663202	0.795468	0
24	13	Reactome Pathways		Cytosolic tRNA aminoacylation	1.33e-08	SARS|AARS|MARS|QARS|FARSA|KARS|EPRS|PPA1|YARS|IARS|VARS|AIMP1|TARS	128	1156|412|2395|985|955|2140|910|1351|1462|529|982|1933|1294	4.1e-10		HSA-379716	0.787615	0
52	17	Reactome Pathways		Vif-mediated degradation of APOBEC3G	1.49e-08	PSMD5|PSMD8|PSME2|PSMA2|PSMB1|PSMD3|PSMA5|RPS27A|PSMB4|PSMD2|PSMA7|UBA52|PSMD13|PSMC6|PSMA1|TCEB1|PSMC3	128	1927|1504|1312|1123|1573|2092|532|838|1945|2434|2164|2245|1672|835|1756|1063|1543	4.67e-10		HSA-180585	0.782681	0
97	22	Reactome Pathways		COPI-dependent Golgi-to-ER retrograde traffic	1.68e-08	TUBB1|NAPA|ARCN1|KIF3C|CENPE|TMED10|ARF4|RAB1B|TUBB6|ENSP00000320295|COPB2|TMED9|TUBB4B|COPA|SURF4|TUBB2A|TUBAL3|KIF20A|NSF|RAB1A|KIF5A|SEC22B	128	1519|2404|2008|619|1093|535|1150|1495|1120|2458|1399|628|1771|790|589|2128|1546|2428|1099|2401|2464|496	5.33e-10		HSA-6811434	0.777469	0
185	30	Reactome Pathways		Programmed Cell Death	1.78e-08	PSMD5|PSMD8|PSME2|CDC37|PSMA2|YWHAH|PSMB1|YWHAE|PSMD3|PSMA5|RPS27A|PSMB4|HMGB2|YWHAG|PSMD2|CFLAR|PAK2|SFN|CTNNB1|HMGB1|PSMA7|YWHAB|YWHAQ|UBA52|PSMD13|PSMC6|PDCD6IP|PSMA1|NMT1|PSMC3	128	1927|1504|1312|1348|1123|1339|1573|1639|2092|532|838|1945|820|1456|2434|2350|1492|655|1621|2473|2164|1537|1342|2245|1672|835|445|1756|1267|1543	5.75e-10		HSA-5357801	0.774958	0
54	17	Reactome Pathways		Hh mutants are degraded by ERAD	2.31e-08	PSMD5|PSMD8|PSME2|PSMA2|PSMB1|PSMD3|PSMA5|RPS27A|PSMB4|PSMD2|VCP|PSMA7|UBA52|PSMD13|PSMC6|PSMA1|PSMC3	128	1927|1504|1312|1123|1573|2092|532|838|1945|2434|571|2164|2245|1672|835|1756|1543	7.57e-10		HSA-5362768	0.763639	0
57	17	Reactome Pathways		NIK-->noncanonical NF-kB signaling	4.55e-08	PSMD5|PSMD8|PSME2|PSMA2|UBE2M|PSMB1|PSMD3|PSMA5|RPS27A|PSMB4|PSMD2|PSMA7|UBA52|PSMD13|PSMC6|PSMA1|PSMC3	128	1927|1504|1312|1123|1765|1573|2092|532|838|1945|2434|2164|2245|1672|835|1756|1543	1.51e-09		HSA-5676590	0.734199	0
42	15	Reactome Pathways		tRNA Aminoacylation	5.3e-08	SARS|AARS|MARS|QARS|FARS2|FARSA|KARS|IARS2|EPRS|PPA1|YARS|IARS|VARS|AIMP1|TARS	128	1156|412|2395|985|379|955|2140|958|910|1351|1462|529|982|1933|1294	1.83e-09		HSA-379724	0.727572	0
58	17	Reactome Pathways		SCF(Skp2)-mediated degradation of p27/p21	5.38e-08	PSMD5|PSMD8|PSME2|PSMA2|CDK4|PSMB1|PSMD3|PSMA5|RPS27A|PSMB4|PSMD2|PSMA7|UBA52|PSMD13|PSMC6|PSMA1|PSMC3	128	1927|1504|1312|1123|2281|1573|2092|532|838|1945|2434|2164|2245|1672|835|1756|1543	1.88e-09		HSA-187577	0.726922	0
85	20	Reactome Pathways		Regulation of mRNA stability by proteins that bind AU-rich elements	5.38e-08	PSMD5|PSMD8|PSME2|PSMA2|PSMB1|PSMD3|PSMA5|RPS27A|PSMB4|PSMD2|PABPC1|HNRNPD|PSMA7|SET|YWHAB|UBA52|PSMD13|PSMC6|PSMA1|PSMC3	128	1927|1504|1312|1123|1573|2092|532|838|1945|2434|808|454|2164|892|1537|2245|1672|835|1756|1543	1.88e-09		HSA-450531	0.726922	0
58	17	Reactome Pathways		Dectin-1 mediated noncanonical NF-kB signaling	5.38e-08	PSMD5|PSMD8|PSME2|PSMA2|UBE2M|PSMB1|PSMD3|PSMA5|RPS27A|PSMB4|PSMD2|PSMA7|UBA52|PSMD13|PSMC6|PSMA1|PSMC3	128	1927|1504|1312|1123|1765|1573|2092|532|838|1945|2434|2164|2245|1672|835|1756|1543	1.88e-09		HSA-5607761	0.726922	0
50	16	Reactome Pathways		Vpu mediated degradation of CD4	5.4e-08	PSMD5|PSMD8|PSME2|PSMA2|PSMB1|PSMD3|PSMA5|RPS27A|PSMB4|PSMD2|PSMA7|UBA52|PSMD13|PSMC6|PSMA1|PSMC3	128	1927|1504|1312|1123|1573|2092|532|838|1945|2434|2164|2245|1672|835|1756|1543	1.96e-09		HSA-180534	0.726761	0
50	16	Reactome Pathways		Autodegradation of the E3 ubiquitin ligase COP1	5.4e-08	PSMD5|PSMD8|PSME2|PSMA2|PSMB1|PSMD3|PSMA5|RPS27A|PSMB4|PSMD2|PSMA7|UBA52|PSMD13|PSMC6|PSMA1|PSMC3	128	1927|1504|1312|1123|1573|2092|532|838|1945|2434|2164|2245|1672|835|1756|1543	1.96e-09		HSA-349425	0.726761	0
50	16	Reactome Pathways		Ubiquitin Mediated Degradation of Phosphorylated Cdc25A	5.4e-08	PSMD5|PSMD8|PSME2|PSMA2|PSMB1|PSMD3|PSMA5|RPS27A|PSMB4|PSMD2|PSMA7|UBA52|PSMD13|PSMC6|PSMA1|PSMC3	128	1927|1504|1312|1123|1573|2092|532|838|1945|2434|2164|2245|1672|835|1756|1543	1.96e-09		HSA-69601	0.726761	0
173	28	Reactome Pathways		Apoptosis	5.78e-08	PSMD5|PSMD8|PSME2|PSMA2|YWHAH|PSMB1|YWHAE|PSMD3|PSMA5|RPS27A|PSMB4|HMGB2|YWHAG|PSMD2|CFLAR|PAK2|SFN|CTNNB1|HMGB1|PSMA7|YWHAB|YWHAQ|UBA52|PSMD13|PSMC6|PSMA1|NMT1|PSMC3	128	1927|1504|1312|1123|1339|1573|1639|2092|532|838|1945|820|1456|2434|2350|1492|655|1621|2473|2164|1537|1342|2245|1672|835|1756|1267|1543	2.24e-09		HSA-109581	0.723807	0
59	17	Reactome Pathways		Defective CFTR causes cystic fibrosis	5.98e-08	PSMD5|PSMD8|PSME2|PSMA2|PSMB1|PSMD3|PSMA5|RPS27A|PSMB4|PSMD2|VCP|PSMA7|UBA52|PSMD13|PSMC6|PSMA1|PSMC3	128	1927|1504|1312|1123|1573|2092|532|838|1945|2434|571|2164|2245|1672|835|1756|1543	2.34e-09		HSA-5678895	0.72233	0
198	30	Reactome Pathways		Intra-Golgi and retrograde Golgi-to-ER traffic	6.04e-08	TUBB1|DYNC1LI2|NAPA|ARCN1|KIF3C|CENPE|TRIP11|TMED10|ARF4|RAB1B|TUBB6|ENSP00000320295|COPB2|TMED9|TUBB4B|COPA|ACTR1A|SURF4|TUBB2A|TUBAL3|KIF20A|DYNC1I2|PAFAH1B1|NSF|RAB1A|CAPZB|DCTN2|KIF5A|PAFAH1B2|SEC22B	128	1519|2251|2404|2008|619|1093|1549|535|1150|1495|1120|2458|1399|628|1771|790|2044|589|2128|1546|2428|2563|1783|1099|2401|2011|1798|2464|1714|496	2.39e-09		HSA-6811442	0.721896	0
52	16	Reactome Pathways		Regulation of RUNX3 expression and activity	7.86e-08	PSMD5|PSMD8|PSME2|PSMA2|PSMB1|PSMD3|PSMA5|RPS27A|PSMB4|PSMD2|PSMA7|UBA52|PSMD13|PSMC6|PSMA1|PSMC3	128	1927|1504|1312|1123|1573|2092|532|838|1945|2434|2164|2245|1672|835|1756|1543	3.15e-09		HSA-8941858	0.710458	0
52	16	Reactome Pathways		Negative regulation of NOTCH4 signaling	7.86e-08	PSMD5|PSMD8|PSME2|PSMA2|PSMB1|PSMD3|PSMA5|RPS27A|PSMB4|PSMD2|PSMA7|UBA52|PSMD13|PSMC6|PSMA1|PSMC3	128	1927|1504|1312|1123|1573|2092|532|838|1945|2434|2164|2245|1672|835|1756|1543	3.15e-09		HSA-9604323	0.710458	0
119	23	Reactome Pathways		L1CAM interactions	7.87e-08	TUBB1|ITGAV|MAP2K2|AP2S1|AP2M1|ITGA2|MAP2K1|ALCAM|DPYSL2|TUBB6|ENSP00000320295|TUBB4B|RAC1|SPTBN1|AP2A1|MSN|TUBB2A|TUBAL3|ITGB1|FGFR1|ACTG1|CLTC|AP2B1	128	1519|2488|1321|1528|1867|2527|595|631|1057|1120|2458|1771|712|352|2335|1408|2128|1546|1567|1870|2365|487|1243	3.23e-09		HSA-373760	0.710403	0
53	16	Reactome Pathways		SCF-beta-TrCP mediated degradation of Emi1	9.55e-08	PSMD5|PSMD8|PSME2|PSMA2|PSMB1|PSMD3|PSMA5|RPS27A|PSMB4|PSMD2|PSMA7|UBA52|PSMD13|PSMC6|PSMA1|PSMC3	128	1927|1504|1312|1123|1573|2092|532|838|1945|2434|2164|2245|1672|835|1756|1543	3.96e-09		HSA-174113	0.702	0
53	16	Reactome Pathways		Degradation of AXIN	9.55e-08	PSMD5|PSMD8|PSME2|PSMA2|PSMB1|PSMD3|PSMA5|RPS27A|PSMB4|PSMD2|PSMA7|UBA52|PSMD13|PSMC6|PSMA1|PSMC3	128	1927|1504|1312|1123|1573|2092|532|838|1945|2434|2164|2245|1672|835|1756|1543	3.96e-09		HSA-4641257	0.702	0
110	22	Reactome Pathways		Hedgehog off state	9.55e-08	PSMD5|PSMD8|PSME2|TUBB1|PSMA2|PSMB1|PSMD3|PRKAR2B|PSMA5|RPS27A|PSMB4|PSMD2|TUBB6|ENSP00000320295|TUBB4B|PSMA7|TUBB2A|UBA52|PSMD13|PSMC6|PSMA1|PSMC3	128	1927|1504|1312|1519|1123|1573|2092|2269|532|838|1945|2434|1120|2458|1771|2164|2128|2245|1672|835|1756|1543	4.09e-09		HSA-5610787	0.702	0
53	16	Reactome Pathways		FBXL7 down-regulates AURKA during mitotic entry and in early mitosis	9.55e-08	PSMD5|PSMD8|PSME2|PSMA2|PSMB1|PSMD3|PSMA5|RPS27A|PSMB4|PSMD2|PSMA7|UBA52|PSMD13|PSMC6|PSMA1|PSMC3	128	1927|1504|1312|1123|1573|2092|532|838|1945|2434|2164|2245|1672|835|1756|1543	3.96e-09		HSA-8854050	0.702	0
1390	101	Reactome Pathways		Post-translational protein modification	9.77e-08	PSMD5|PSMD8|PSME2|TUBB1|RAB3D|RAB3A|PSMA2|DDX5|CTSC|MLEC|RAB35|APOA1|RPN2|C3|UBE2M|GFPT2|DYNC1LI2|USP14|RAB11A|PSMB1|RAB2A|NAPA|ARCN1|PSMD3|RAB10|PPARGC1A|BST1|MFGE8|PSMA5|RPS27A|RAB3C|THY1|UCHL1|PSMB4|RPN1|TMED10|LMAN2|ARF4|SEC23A|EEF2|PSMD2|RAB1B|RAB8B|UBE2N|RUVBL1|TUBB6|ENSP00000320295|CALR|FBN1|COPB2|TMED9|RAB12|UBA1|GANAB|TUBB4B|SUMF2|ETFB|FN1|SPTBN1|RAB4B|GFPT1|RAD23B|VCP|RAB4A|NR5A2|SERPIN…	128	1927|1504|1312|1519|1192|1417|1123|334|2347|583|2482|937|427|2410|1765|2581|2251|1264|424|1573|874|2404|2008|2092|622|2275|1876|538|532|838|1489|2125|625|1945|2161|535|391|1150|361|793|2434|1495|1840|946|1633|1120|2458|1237|2413|1399|628|1369|871|1285|1771|799|658|1948|352|649|2242|2392|571|883|1564|1693|790|2044|2164|1915|1744|1630|1576|2128|1546|2071|2554|643|1003|2101|2563|1099|688|1444|2401|2…	4.23e-09		HSA-597592	0.701011	0
71	18	Reactome Pathways		Regulation of RUNX2 expression and activity	1.02e-07	PSMD5|PSMD8|PSME2|PSMA2|PSMB1|PSMD3|PPARGC1A|PSMA5|RPS27A|PSMB4|PSMD2|PSMA7|NKX3-2|UBA52|PSMD13|PSMC6|PSMA1|PSMC3	128	1927|1504|1312|1123|1573|2092|2275|532|838|1945|2434|2164|1627|2245|1672|835|1756|1543	4.45e-09		HSA-8939902	0.69914	0
63	17	Reactome Pathways		Oxygen-dependent proline hydroxylation of Hypoxia-inducible Factor Alpha	1.21e-07	PSMD5|PSMD8|PSME2|PSMA2|PSMB1|PSMD3|PSMA5|RPS27A|PSMB4|PSMD2|PSMA7|UBA52|PSMD13|PSMC6|PSMA1|TCEB1|PSMC3	128	1927|1504|1312|1123|1573|2092|532|838|1945|2434|2164|2245|1672|835|1756|1063|1543	5.4e-09		HSA-1234176	0.691721	0
63	17	Reactome Pathways		Hedgehog ligand biogenesis	1.21e-07	PSMD5|PSMD8|PSME2|PSMA2|PSMB1|PSMD3|PSMA5|RPS27A|PSMB4|PSMD2|VCP|PSMA7|UBA52|PSMD13|PSMC6|PSMA1|PSMC3	128	1927|1504|1312|1123|1573|2092|532|838|1945|2434|571|2164|2245|1672|835|1756|1543	5.4e-09		HSA-5358346	0.691721	0
55	16	Reactome Pathways		Degradation of DVL	1.35e-07	PSMD5|PSMD8|PSME2|PSMA2|PSMB1|PSMD3|PSMA5|RPS27A|PSMB4|PSMD2|PSMA7|UBA52|PSMD13|PSMC6|PSMA1|PSMC3	128	1927|1504|1312|1123|1573|2092|532|838|1945|2434|2164|2245|1672|835|1756|1543	6.17e-09		HSA-4641258	0.686967	0
274	35	Reactome Pathways		RAF/MAP kinase cascade	1.39e-07	PSMD5|VCL|PSMD8|PSME2|PSMA2|PDGFRA|PEBP1|PSMB1|MAP2K2|PSMD3|IQGAP1|PSMA5|RPS27A|KIT|PSMB4|FGFR4|MAP2K1|PSMD2|PPP2R1B|CAMK2G|CAMK2D|FYN|FN1|SPTBN1|PSMA7|YWHAB|CAMK2B|UBA52|FGFR1|PSMD13|PSMC6|PSMA1|ACTG1|PHB|PSMC3	128	1927|1846|1504|1312|1123|778|853|1573|1321|2092|748|532|838|1165|1945|1303|595|2434|2506|2446|868|2566|1948|352|2164|1537|1135|2245|1870|1672|835|1756|2365|1000|1543	6.4e-09		HSA-5673001	0.685699	0
376	42	Reactome Pathways		M Phase	1.58e-07	PSMD5|PSMD8|PSME2|TUBB1|PSMA2|GORASP2|DYNC1LI2|CEP76|PSMB1|RAB2A|YWHAE|PSMD3|CENPE|PRKAR2B|PSMA5|RPS27A|PSMB4|YWHAG|PSMD2|RAB1B|PPP2R1B|TUBB6|ENSP00000320295|TUBB|TUBB4B|ACTR1A|PSMA7|SET|RCC1|TUBB2A|TUBAL3|KIF20A|DYNC1I2|PAFAH1B1|CEP250|RAB1A|UBA52|PSMD13|PSMC6|DCTN2|PSMA1|PSMC3	128	1927|1504|1312|1519|1123|574|2251|2587|1573|874|1639|2092|1093|2269|532|838|1945|1456|2434|1495|2506|1120|2458|1315|1771|2044|2164|892|1702|2128|1546|2428|2563|1783|2539|2401|2245|1672|835|1798|1756|1543	7.33e-09		HSA-68886	0.680134	0
319	38	Reactome Pathways		MAPK family signaling cascades	1.72e-07	PSMD5|VCL|PSMD8|PSME2|PSMA2|PDGFRA|PEBP1|PSMB1|MAP2K2|PSMD3|IQGAP1|PSMA5|RPS27A|KIT|PSMB4|FGFR4|MAP2K1|PSMD2|PPP2R1B|PAK2|CAMK2G|CAMK2D|FYN|FN1|RAC1|SPTBN1|PSMA7|YWHAB|CAMK2B|CDC42|UBA52|FGFR1|PSMD13|PSMC6|PSMA1|ACTG1|PHB|PSMC3	128	1927|1846|1504|1312|1123|778|853|1573|1321|2092|748|532|838|1165|1945|1303|595|2434|2506|1492|2446|868|2566|1948|712|352|2164|1537|1135|1300|2245|1870|1672|835|1756|2365|1000|1543	8.09e-09		HSA-5683057	0.676447	0
149	25	Reactome Pathways		G2/M Checkpoints	1.8e-07	PSMD5|PSMD8|PSME2|RPA3|PSMA2|YWHAH|PSMB1|YWHAE|PSMD3|PSMA5|RPS27A|PSMB4|YWHAG|PSMD2|UBE2N|SFN|PSMA7|YWHAB|RAD50|YWHAQ|UBA52|PSMD13|PSMC6|PSMA1|PSMC3	128	1927|1504|1312|382|1123|1339|1573|1639|2092|532|838|1945|1456|2434|946|655|2164|1537|1591|1342|2245|1672|835|1756|1543	8.53e-09		HSA-69481	0.674473	0
75	18	Reactome Pathways		ABC transporter disorders	1.94e-07	PSMD5|PSMD8|PSME2|PSMA2|APOA1|PSMB1|PSMD3|PSMA5|RPS27A|PSMB4|PSMD2|VCP|PSMA7|UBA52|PSMD13|PSMC6|PSMA1|PSMC3	128	1927|1504|1312|1123|937|1573|2092|532|838|1945|2434|571|2164|2245|1672|835|1756|1543	9.29e-09		HSA-5619084	0.67122	0
57	16	Reactome Pathways		CDT1 association with the CDC6:ORC:origin complex	1.96e-07	PSMD5|PSMD8|PSME2|PSMA2|PSMB1|PSMD3|PSMA5|RPS27A|PSMB4|PSMD2|PSMA7|UBA52|PSMD13|PSMC6|PSMA1|PSMC3	128	1927|1504|1312|1123|1573|2092|532|838|1945|2434|2164|2245|1672|835|1756|1543	9.47e-09		HSA-68827	0.670774	0
49	15	Reactome Pathways		Regulation of ornithine decarboxylase (ODC)	2.12e-07	PSMD5|PSMD8|PSME2|PSMA2|PSMB1|PSMD3|PSMA5|PSMB4|PSMD2|NQO1|PSMA7|PSMD13|PSMC6|PSMA1|PSMC3	128	1927|1504|1312|1123|1573|2092|532|1945|2434|1114|2164|1672|835|1756|1543	1.04e-08		HSA-350562	0.667366	0
96	20	Reactome Pathways		CLEC7A (Dectin-1) signaling	2.29e-07	PSMD5|PSMD8|PSME2|PSMA2|PYCARD|UBE2M|PSMB1|PSMD3|PSMA5|RPS27A|PSMB4|PSMD2|UBE2N|UBE2V1|PSMA7|UBA52|PSMD13|PSMC6|PSMA1|PSMC3	128	1927|1504|1312|1123|526|1765|1573|2092|532|838|1945|2434|946|388|2164|2245|1672|835|1756|1543	1.14e-08		HSA-5607764	0.664016	0
176	27	Reactome Pathways		The citric acid (TCA) cycle and respiratory electron transport	2.33e-07	UQCRC1|ATP5D|TRAP1|ATP5B|NDUFS3|NDUFA9|ATP5O|PDHA2|COX11|PDHB|NDUFS8|NDUFV1|MDH2|NDUFV2|IDH2|DLST|NDUFA4|ETFB|ATP5C1|FH|ATP5F1|SDHB|ATP5J|NDUFS1|SUCLG2|LDHC|ETFA	128	340|2179|1891|2377|2257|1588|562|2053|1963|1849|2155|1522|988|1231|1132|2425|2152|658|1438|1018|1669|313|742|2116|331|1996|2461	1.19e-08		HSA-1428517	0.663264	0
58	16	Reactome Pathways		Degradation of GLI1 by the proteasome	2.33e-07	PSMD5|PSMD8|PSME2|PSMA2|PSMB1|PSMD3|PSMA5|RPS27A|PSMB4|PSMD2|PSMA7|UBA52|PSMD13|PSMC6|PSMA1|PSMC3	128	1927|1504|1312|1123|1573|2092|532|838|1945|2434|2164|2245|1672|835|1756|1543	1.17e-08		HSA-5610780	0.663264	0
58	16	Reactome Pathways		Degradation of GLI2 by the proteasome	2.33e-07	PSMD5|PSMD8|PSME2|PSMA2|PSMB1|PSMD3|PSMA5|RPS27A|PSMB4|PSMD2|PSMA7|UBA52|PSMD13|PSMC6|PSMA1|PSMC3	128	1927|1504|1312|1123|1573|2092|532|838|1945|2434|2164|2245|1672|835|1756|1543	1.17e-08		HSA-5610783	0.663264	0
58	16	Reactome Pathways		GLI3 is processed to GLI3R by the proteasome	2.33e-07	PSMD5|PSMD8|PSME2|PSMA2|PSMB1|PSMD3|PSMA5|RPS27A|PSMB4|PSMD2|PSMA7|UBA52|PSMD13|PSMC6|PSMA1|PSMC3	128	1927|1504|1312|1123|1573|2092|532|838|1945|2434|2164|2245|1672|835|1756|1543	1.17e-08		HSA-5610785	0.663264	0
118	22	Reactome Pathways		Transcriptional regulation by RUNX2	2.42e-07	PSMD5|PSMD8|PSME2|PSMA2|COL1A1|CDK4|PSMB1|PSMD3|PPARGC1A|PSMA5|RPS27A|PSMB4|PSMD2|PSMA7|NKX3-2|UBA52|PSMD13|PSMC6|PSMA1|YES1|YAP1|PSMC3	128	1927|1504|1312|1123|1117|2281|1573|2092|2275|532|838|1945|2434|2164|1627|2245|1672|835|1756|2089|2266|1543	1.26e-08		HSA-8878166	0.661618	0
42	14	Reactome Pathways		Aggrephagy	2.5e-07	TUBB1|DYNC1LI2|RPS27A|UBE2N|TUBB6|ENSP00000320295|UBE2V1|TUBB4B|VCP|TUBB2A|TUBAL3|DYNC1I2|UBA52|PARK7	128	1519|2251|838|946|1120|2458|388|1771|571|2128|1546|2563|2245|2443	1.31e-08		HSA-9646399	0.660206	0
87	19	Reactome Pathways		MAPK6/MAPK4 signaling	2.57e-07	PSMD5|PSMD8|PSME2|PSMA2|PSMB1|PSMD3|PSMA5|RPS27A|PSMB4|PSMD2|PAK2|RAC1|PSMA7|CDC42|UBA52|PSMD13|PSMC6|PSMA1|PSMC3	128	1927|1504|1312|1123|1573|2092|532|838|1945|2434|1492|712|2164|1300|2245|1672|835|1756|1543	1.36e-08		HSA-5687128	0.659007	0
99	20	Reactome Pathways		Interleukin-1 signaling	3.34e-07	PSMD5|PSMD8|PSME2|PSMA2|PSMB1|PSMD3|PSMA5|RPS27A|PSMB4|MAP2K1|PSMD2|UBE2N|UBE2V1|HMGB1|PSMA7|UBA52|PSMD13|PSMC6|PSMA1|PSMC3	128	1927|1504|1312|1123|1573|2092|532|838|1945|595|2434|946|388|2473|2164|2245|1672|835|1756|1543	1.79e-08		HSA-9020702	0.647625	0
61	16	Reactome Pathways		Autodegradation of Cdh1 by Cdh1:APC/C	3.96e-07	PSMD5|PSMD8|PSME2|PSMA2|PSMB1|PSMD3|PSMA5|RPS27A|PSMB4|PSMD2|PSMA7|UBA52|PSMD13|PSMC6|PSMA1|PSMC3	128	1927|1504|1312|1123|1573|2092|532|838|1945|2434|2164|2245|1672|835|1756|1543	2.14e-08		HSA-174084	0.64023	0
80	18	Reactome Pathways		FCERI mediated NF-kB activation	4.05e-07	PSMD5|PSMD8|PSME2|PSMA2|PSMB1|PSMD3|PSMA5|RPS27A|PSMB4|PSMD2|UBE2N|UBE2V1|PSMA7|UBA52|PSMD13|PSMC6|PSMA1|PSMC3	128	1927|1504|1312|1123|1573|2092|532|838|1945|2434|946|388|2164|2245|1672|835|1756|1543	2.2e-08		HSA-2871837	0.639254	0
440	45	Reactome Pathways		Signaling by Interleukins	4.45e-07	RALA|PSMD5|PSMD8|MIF|HMOX1|PSME2|PSMA2|PSMB1|CNN2|PSMD3|PSMA5|RPS27A|PSMB4|COL1A2|CRK|MAP2K1|PSMD2|PPP2R1B|PAK2|UBE2N|TALDO1|UBE2V1|MAOA|HMGB1|FYN|HNRNPA2B1|FN1|MSN|PTGS2|PSMA7|FSCN1|ITGB1|LCP1|CDC42|UBA52|MAPK9|PSMD13|SERPINB2|PSMC6|PSMA1|HCK|RPLP0|YES1|PSMC3|HNRNPDL	128	349|1927|1504|355|2248|1312|1123|1573|1060|2092|532|838|1945|1906|2386|595|2434|2506|1492|946|2467|388|1459|2473|2566|2389|1948|1408|1663|2164|1936|1567|1762|1300|2245|1024|1672|1447|835|1756|715|1657|2089|1543|2419	2.44e-08		HSA-449147	0.635164	0
81	18	Reactome Pathways		Degradation of beta-catenin by the destruction complex	4.7e-07	PSMD5|PSMD8|PSME2|PSMA2|PSMB1|PSMD3|PSMA5|RPS27A|PSMB4|PSMD2|PPP2R1B|CTNNB1|PSMA7|UBA52|PSMD13|PSMC6|PSMA1|PSMC3	128	1927|1504|1312|1123|1573|2092|532|838|1945|2434|2506|1621|2164|2245|1672|835|1756|1543	2.6e-08		HSA-195253	0.63279	0
62	16	Reactome Pathways		Asymmetric localization of PCP proteins	4.7e-07	PSMD5|PSMD8|PSME2|PSMA2|PSMB1|PSMD3|PSMA5|RPS27A|PSMB4|PSMD2|PSMA7|UBA52|PSMD13|PSMC6|PSMA1|PSMC3	128	1927|1504|1312|1123|1573|2092|532|838|1945|2434|2164|2245|1672|835|1756|1543	2.59e-08		HSA-4608870	0.63279	0
37	13	Reactome Pathways		Gene and protein expression by JAK-STAT signaling after Interleukin-12 stimulation	4.7e-07	RALA|MIF|PSME2|CNN2|PAK2|TALDO1|HNRNPA2B1|MSN|LCP1|CDC42|SERPINB2|RPLP0|HNRNPDL	128	349|355|1312|1060|1492|2467|2389|1408|1762|1300|1447|1657|2419	2.6e-08		HSA-8950505	0.63279	0
184	27	Reactome Pathways		Separation of Sister Chromatids	4.83e-07	PSMD5|PSMD8|PSME2|TUBB1|PSMA2|DYNC1LI2|PSMB1|PSMD3|CENPE|PSMA5|RPS27A|PSMB4|PSMD2|PPP2R1B|TUBB6|ENSP00000320295|TUBB4B|PSMA7|TUBB2A|TUBAL3|DYNC1I2|PAFAH1B1|UBA52|PSMD13|PSMC6|PSMA1|PSMC3	128	1927|1504|1312|1519|1123|2251|1573|2092|1093|532|838|1945|2434|2506|1120|2458|1771|2164|2128|1546|2563|1783|2245|1672|835|1756|1543	2.73e-08		HSA-2467813	0.631605	0
64	16	Reactome Pathways		RAB geranylgeranylation	6.48e-07	RAB3D|RAB3A|RAB35|RAB11A|RAB2A|RAB10|RAB3C|RAB1B|RAB8B|RAB12|RAB4B|RAB4A|RAB14|RAB1A|RAB23|RAB5C	128	1192|1417|2482|424|874|622|1489|1495|1840|1369|649|883|1744|2401|1816|2590	3.79e-08		HSA-8873719	0.618842	0
47	14	Reactome Pathways		Recycling pathway of L1	7.26e-07	TUBB1|AP2S1|AP2M1|DPYSL2|TUBB6|ENSP00000320295|TUBB4B|AP2A1|MSN|TUBB2A|TUBAL3|ACTG1|CLTC|AP2B1	128	1519|1528|1867|1057|1120|2458|1771|2335|1408|2128|1546|2365|487|1243	4.28e-08		HSA-437239	0.613906	0
65	16	Reactome Pathways		Activation of NF-kappaB in B cells	7.68e-07	PSMD5|PSMD8|PSME2|PSMA2|PSMB1|PSMD3|PSMA5|RPS27A|PSMB4|PSMD2|PSMA7|UBA52|PSMD13|PSMC6|PSMA1|PSMC3	128	1927|1504|1312|1123|1573|2092|532|838|1945|2434|2164|2245|1672|835|1756|1543	4.56e-08		HSA-1169091	0.611464	0
65	16	Reactome Pathways		APC/C:Cdc20 mediated degradation of Securin	7.68e-07	PSMD5|PSMD8|PSME2|PSMA2|PSMB1|PSMD3|PSMA5|RPS27A|PSMB4|PSMD2|PSMA7|UBA52|PSMD13|PSMC6|PSMA1|PSMC3	128	1927|1504|1312|1123|1573|2092|532|838|1945|2434|2164|2245|1672|835|1756|1543	4.56e-08		HSA-174154	0.611464	0
129	22	Reactome Pathways		Fc epsilon receptor (FCERI) signaling	8.46e-07	PSMD5|PSMD8|PSME2|PSMA2|PSMB1|PSMD3|PSMA5|RPS27A|PSMB4|PSMD2|PAK2|UBE2N|UBE2V1|FYN|RAC1|PSMA7|UBA52|MAPK9|PSMD13|PSMC6|PSMA1|PSMC3	128	1927|1504|1312|1123|1573|2092|532|838|1945|2434|1492|946|388|2566|712|2164|2245|1024|1672|835|1756|1543	5.14e-08		HSA-2454202	0.607263	0
48	14	Reactome Pathways		Cross-presentation of soluble exogenous antigens (endosomes)	8.72e-07	PSMD5|PSMD8|PSME2|PSMA2|PSMB1|PSMD3|PSMA5|PSMB4|PSMD2|PSMA7|PSMD13|PSMC6|PSMA1|PSMC3	128	1927|1504|1312|1123|1573|2092|532|1945|2434|2164|1672|835|1756|1543	5.34e-08		HSA-1236978	0.605948	0
66	16	Reactome Pathways		Regulation of RAS by GAPs	8.87e-07	PSMD5|PSMD8|PSME2|PSMA2|PSMB1|PSMD3|PSMA5|RPS27A|PSMB4|PSMD2|PSMA7|UBA52|PSMD13|PSMC6|PSMA1|PSMC3	128	1927|1504|1312|1123|1573|2092|532|838|1945|2434|2164|2245|1672|835|1756|1543	5.47e-08		HSA-5658442	0.605208	0
67	16	Reactome Pathways		Regulation of PTEN stability and activity	1.04e-06	PSMD5|PSMD8|PSME2|PSMA2|PSMB1|PSMD3|PSMA5|RPS27A|PSMB4|PSMD2|PSMA7|UBA52|PSMD13|PSMC6|PSMA1|PSMC3	128	1927|1504|1312|1123|1573|2092|532|838|1945|2434|2164|2245|1672|835|1756|1543	6.55e-08		HSA-8948751	0.598297	0
146	23	Reactome Pathways		Signaling by Hedgehog	1.46e-06	PSMD5|PSMD8|PSME2|TUBB1|PSMA2|PSMB1|PSMD3|PRKAR2B|PSMA5|RPS27A|PSMB4|PSMD2|TUBB6|ENSP00000320295|TUBB4B|VCP|PSMA7|TUBB2A|UBA52|PSMD13|PSMC6|PSMA1|PSMC3	128	1927|1504|1312|1519|1123|1573|2092|2269|532|838|1945|2434|1120|2458|1771|571|2164|2128|2245|1672|835|1756|1543	9.32e-08		HSA-5358351	0.583565	0
69	16	Reactome Pathways		Orc1 removal from chromatin	1.46e-06	PSMD5|PSMD8|PSME2|PSMA2|PSMB1|PSMD3|PSMA5|RPS27A|PSMB4|PSMD2|PSMA7|UBA52|PSMD13|PSMC6|PSMA1|PSMC3	128	1927|1504|1312|1123|1573|2092|532|838|1945|2434|2164|2245|1672|835|1756|1543	9.29e-08		HSA-68949	0.583565	0
79	17	Reactome Pathways		Downstream signaling events of B Cell Receptor (BCR)	1.47e-06	PSMD5|PSMD8|PSME2|PSMA2|PSMB1|PSMD3|PSMA5|RPS27A|PSMB4|PSMD2|PSMA7|FKBP1A|UBA52|PSMD13|PSMC6|PSMA1|PSMC3	128	1927|1504|1312|1123|1573|2092|532|838|1945|2434|2164|1195|2245|1672|835|1756|1543	9.46e-08		HSA-1168372	0.583268	0
101	19	Reactome Pathways		ABC-family proteins mediated transport	1.67e-06	PSMD5|PSMD8|PSME2|PSMA2|APOA1|EIF2S3|PSMB1|PSMD3|PSMA5|RPS27A|PSMB4|PSMD2|VCP|PSMA7|UBA52|PSMD13|PSMC6|PSMA1|PSMC3	128	1927|1504|1312|1123|937|1855|1573|2092|532|838|1945|2434|571|2164|2245|1672|835|1756|1543	1.09e-07		HSA-382556	0.577728	0
70	16	Reactome Pathways		Cdc20:Phospho-APC/C mediated degradation of Cyclin A	1.69e-06	PSMD5|PSMD8|PSME2|PSMA2|PSMB1|PSMD3|PSMA5|RPS27A|PSMB4|PSMD2|PSMA7|UBA52|PSMD13|PSMC6|PSMA1|PSMC3	128	1927|1504|1312|1123|1573|2092|532|838|1945|2434|2164|2245|1672|835|1756|1543	1.1e-07		HSA-174184	0.577211	0
70	16	Reactome Pathways		CDK-mediated phosphorylation and removal of Cdc6	1.69e-06	PSMD5|PSMD8|PSME2|PSMA2|PSMB1|PSMD3|PSMA5|RPS27A|PSMB4|PSMD2|PSMA7|UBA52|PSMD13|PSMC6|PSMA1|PSMC3	128	1927|1504|1312|1123|1573|2092|532|838|1945|2434|2164|2245|1672|835|1756|1543	1.1e-07		HSA-69017	0.577211	0
80	17	Reactome Pathways		Signaling by NOTCH4	1.69e-06	PSMD5|PSMD8|PSME2|PSMA2|FLT4|PSMB1|PSMD3|PSMA5|RPS27A|PSMB4|PSMD2|PSMA7|UBA52|PSMD13|PSMC6|PSMA1|PSMC3	128	1927|1504|1312|1123|1036|1573|2092|532|838|1945|2434|2164|2245|1672|835|1756|1543	1.11e-07		HSA-9013694	0.577211	0
136	22	Reactome Pathways		C-type lectin receptors (CLRs)	1.76e-06	PSMD5|PSMD8|PSME2|PSMA2|PYCARD|UBE2M|PSMB1|PSMD3|PSMA5|RPS27A|PSMB4|PSMD2|PAK2|UBE2N|UBE2V1|FYN|PSMA7|UBA52|PSMD13|PSMC6|PSMA1|PSMC3	128	1927|1504|1312|1123|526|1765|1573|2092|532|838|1945|2434|1492|946|388|2566|2164|2245|1672|835|1756|1543	1.17e-07		HSA-5621481	0.575449	0
91	18	Reactome Pathways		Downstream TCR signaling	1.8e-06	PSMD5|PSMD8|PSME2|PSMA2|PSMB1|PSMD3|PSMA5|RPS27A|PSMB4|PSMD2|UBE2N|UBE2V1|PSMA7|UBA52|PSMD13|PSMC6|PSMA1|PSMC3	128	1927|1504|1312|1123|1573|2092|532|838|1945|2434|946|388|2164|2245|1672|835|1756|1543	1.21e-07		HSA-202424	0.574473	0
71	16	Reactome Pathways		APC/C:Cdh1 mediated degradation of Cdc20 and other APC/C:Cdh1 targeted proteins in late mitosis/early G1	1.91e-06	PSMD5|PSMD8|PSME2|PSMA2|PSMB1|PSMD3|PSMA5|RPS27A|PSMB4|PSMD2|PSMA7|UBA52|PSMD13|PSMC6|PSMA1|PSMC3	128	1927|1504|1312|1123|1573|2092|532|838|1945|2434|2164|2245|1672|835|1756|1543	1.3e-07		HSA-174178	0.571897	0
502	47	Reactome Pathways		Signaling by Receptor Tyrosine Kinases	1.98e-06	RALA|MAP2K5|CDC37|COL1A1|PDGFRA|ITGAV|FLT4|MAP2K2|AP2S1|KDR|PXN|RPS27A|ATP6V1A|ATP6V1B2|FLT1|KIT|FGFR4|AP2M1|ITGA2|COL1A2|CRK|MAP2K1|PLG|PPP2R1B|PAK2|HNRNPA1|CTNNB1|FYN|FN1|RAC1|RAB4B|AP2A1|RAB4A|COL5A1|YWHAB|COL5A2|ITGB1|CDC42|UBA52|FGFR1|CDK5|ACTG1|YES1|YAP1|CLTC|POLR2A|AP2B1	128	349|931|1348|1117|778|2488|1036|1321|1528|499|1480|838|2299|1807|2260|1165|1303|1867|2527|1906|2386|595|385|2506|1492|706|1621|2566|1948|712|649|2335|883|1786|1537|859|1567|1300|2245|1870|466|2365|2089|2266|487|1675|1243	1.37e-07		HSA-9006934	0.570333	0
93	18	Reactome Pathways		Transcriptional regulation by RUNX3	2.32e-06	PSMD5|PSMD8|PSME2|PSMA2|PSMB1|PSMD3|PSMA5|RPS27A|PSMB4|PSMD2|CTNNB1|PSMA7|UBA52|PSMD13|PSMC6|PSMA1|YAP1|PSMC3	128	1927|1504|1312|1123|1573|2092|532|838|1945|2434|1621|2164|2245|1672|835|1756|2266|1543	1.61e-07		HSA-8878159	0.563451	0
127	21	Reactome Pathways		Formation of the cornified envelope	2.34e-06	KRT33A|CAPNS1|KRT13|KRT31|KRT33B|KRT5|KRT24|KRT71|KRT16|KRT28|KRT2|KRT36|KRT7|KRT77|KRT19|KRT81|KRT34|KRT3|CAPN1|KRT86|KRT4	128	1183|1180|1030|613|610|1708|2494|1045|1618|979|901|1747|904|478|1561|1861|2098|1975|2203|517|1723	1.64e-07		HSA-6809371	0.563078	0
83	17	Reactome Pathways		DNA Replication Pre-Initiation	2.49e-06	PSMD5|PSMD8|PSME2|RPA3|PSMA2|PSMB1|PSMD3|PSMA5|RPS27A|PSMB4|PSMD2|PSMA7|UBA52|PSMD13|PSMC6|PSMA1|PSMC3	128	1927|1504|1312|382|1123|1573|2092|532|838|1945|2434|2164|2245|1672|835|1756|1543	1.75e-07		HSA-69002	0.56038	0
94	18	Reactome Pathways		UCH proteinases	2.58e-06	PSMD5|PSMD8|PSME2|PSMA2|PSMB1|PSMD3|PSMA5|RPS27A|UCHL1|PSMB4|PSMD2|RUVBL1|PSMA7|UBA52|PSMD13|PSMC6|PSMA1|PSMC3	128	1927|1504|1312|1123|1573|2092|532|838|625|1945|2434|1633|2164|2245|1672|835|1756|1543	1.85e-07		HSA-5689603	0.558838	0
30	11	Reactome Pathways		RHO GTPases activate IQGAPs	2.99e-06	TUBB1|IQGAP1|TUBB6|ENSP00000320295|TUBB4B|CTNNB1|RAC1|TUBB2A|TUBAL3|CDC42|ACTG1	128	1519|748|1120|2458|1771|1621|712|2128|1546|1300|2365	2.19e-07		HSA-5626467	0.552433	0
721	59	Reactome Pathways		Transport of small molecules	3.58e-06	PSMD5|PSMD8|HMOX1|PSME2|ATP12A|PSMA2|GNB4|APOA1|EIF2S3|UNC79|RAB11A|PSMB1|AP2S1|ATP2B3|SLC9A1|PSMD3|PRKAR2B|PSMA5|RPS27A|ATP6V1A|ATP6V1B2|SLC25A4|ATP1B3|PSMB4|AP2M1|PSMD2|CAMK2G|CYBRD1|HBA1|A2M|HBB|CAMK2D|ADD3|STOML2|VCP|AP2A1|ATP1A4|PSMA7|GNG12|SLC25A5|VDAC2|FTL|ASPH|SLC25A6|HDLBP|CAMK2B|SAR1B|UBA52|ATP2B1|PSMD13|PSMC6|PSMA1|HFE|ATP2A2|SLC1A5|PHB|CLTC|PSMC3|AP2B1	128	1927|1504|2248|1312|2311|1123|1768|937|1855|925|424|1573|1528|691|634|2092|2269|532|838|2299|1807|1255|1615|1945|1867|2434|2446|1645|1852|1174|1960|868|463|2326|571|2335|661|2164|1378|1981|1915|718|2323|2077|1090|1135|1444|2245|1171|1672|835|1756|2176|316|319|1000|487|1543|1243	2.64e-07		HSA-382551	0.544612	0
109	19	Reactome Pathways		Signaling by the B Cell Receptor (BCR)	4.16e-06	PSMD5|PSMD8|PSME2|PSMA2|PSMB1|PSMD3|PSMA5|RPS27A|PSMB4|PSMD2|FYN|PSMA7|FKBP1A|UBA52|PSMD13|PSMC6|PSMA1|STIM1|PSMC3	128	1927|1504|1312|1123|1573|2092|532|838|1945|2434|2566|2164|1195|2245|1672|835|1756|1999|1543	3.08e-07		HSA-983705	0.538091	0
227	28	Reactome Pathways		Mitotic Anaphase	5.3e-06	PSMD5|PSMD8|PSME2|TUBB1|PSMA2|DYNC1LI2|PSMB1|PSMD3|CENPE|PSMA5|RPS27A|PSMB4|PSMD2|PPP2R1B|TUBB6|ENSP00000320295|TUBB4B|PSMA7|RCC1|TUBB2A|TUBAL3|DYNC1I2|PAFAH1B1|UBA52|PSMD13|PSMC6|PSMA1|PSMC3	128	1927|1504|1312|1519|1123|2251|1573|2092|1093|532|838|1945|2434|2506|1120|2458|1771|2164|1702|2128|1546|2563|1783|2245|1672|835|1756|1543	3.97e-07		HSA-68882	0.527572	0
112	19	Reactome Pathways		TCR signaling	5.87e-06	PSMD5|PSMD8|PSME2|PSMA2|PSMB1|PSMD3|PSMA5|RPS27A|PSMB4|PSMD2|PAK2|UBE2N|UBE2V1|PSMA7|UBA52|PSMD13|PSMC6|PSMA1|PSMC3	128	1927|1504|1312|1123|1573|2092|532|838|1945|2434|1492|946|388|2164|2245|1672|835|1756|1543	4.46e-07		HSA-202403	0.523136	0
647	54	Reactome Pathways		Cell Cycle	6.4e-06	PSMD5|PSMD8|PSME2|TUBB1|RPA3|PSMA2|GORASP2|YWHAH|CDK4|DYNC1LI2|CEP76|PSMB1|RAB2A|YWHAE|PSMD3|CENPE|PRKAR2B|PSMA5|RPS27A|PSMB4|YWHAG|PSMD2|RAB1B|PPP2R1B|UBE2N|RUVBL1|TUBB6|ENSP00000320295|TUBB|SFN|TUBB4B|ACTR1A|PSMA7|SET|YWHAB|RCC1|RAD50|PCNA|TUBB2A|TUBAL3|YWHAQ|KIF20A|DYNC1I2|PAFAH1B1|CEP250|PPME1|RAB1A|UBA52|PSMD13|PSMC6|DCTN2|PSMA1|POLR2A|PSMC3	128	1927|1504|1312|1519|382|1123|574|1339|2281|2251|2587|1573|874|1639|2092|1093|2269|532|838|1945|1456|2434|1495|2506|946|1633|1120|2458|1315|655|1771|2044|2164|892|1537|1702|1591|1576|2128|1546|1342|2428|2563|1783|2539|1753|2401|2245|1672|835|1798|1756|1675|1543	4.89e-07		HSA-1640170	0.519382	0
50	13	Reactome Pathways		COPI-independent Golgi-to-ER retrograde traffic	6.4e-06	TUBB1|DYNC1LI2|TUBB6|ENSP00000320295|TUBB4B|ACTR1A|TUBB2A|TUBAL3|DYNC1I2|PAFAH1B1|CAPZB|DCTN2|PAFAH1B2	128	1519|2251|1120|2458|1771|2044|2128|1546|2563|1783|2011|1798|1714	4.89e-07		HSA-6811436	0.519382	0
289	32	Reactome Pathways		RHO GTPase Effectors	7e-06	TUBB1|ARPC3|PFN2|YWHAH|DYNC1LI2|YWHAE|CENPE|IQGAP1|ARPC5|YWHAG|PPP2R1B|PAK2|TUBB6|ENSP00000320295|SFN|TUBB4B|CTNNB1|RAC1|MYH10|YWHAB|ACTR2|TUBB2A|TUBAL3|YWHAQ|KTN1|ITGB1|DYNC1I2|PAFAH1B1|CDC42|KIF5A|MYL6|ACTG1	128	1519|310|1396|1339|2251|1639|1093|748|997|1456|2506|1492|1120|2458|655|1771|1621|712|916|1537|2491|2128|1546|1342|643|1567|2563|1783|1300|2464|520|2365	5.42e-07		HSA-195258	0.51549	0
290	32	Reactome Pathways		Organelle biogenesis and maintenance	7.46e-06	ATP5D|TUBB1|RAB11A|ATP5B|CEP76|YWHAE|KIF3C|PPARGC1A|PRKAR2B|TRIP11|GLUD1|ATP5O|ARF4|YWHAG|TUBB6|ENSP00000320295|IDH2|TUBB|TUBB4B|ATP5C1|ATP5F1|ACTR1A|NPHP4|TUBB2A|TUBAL3|DYNC1I2|PAFAH1B1|CEP250|IMMT|ATP5J|DCTN2|HELZ2	128	2179|1519|424|2377|2587|1639|619|2275|2269|1549|2368|562|1150|1456|1120|2458|1132|1315|1771|1438|1669|2044|1720|2128|1546|2563|1783|2539|2254|742|1798|2170	5.81e-07		HSA-1852241	0.512726	0
27	10	Reactome Pathways		Syndecan interactions	9.27e-06	COL1A1|VTN|ITGAV|ITGA2|COL1A2|FN1|COL5A1|COL5A2|ACTN1|ITGB1	128	1117|772|2488|2527|1906|1948|1786|859|1483|1567	7.26e-07		HSA-3000170	0.503292	0
518	46	Reactome Pathways		Cell Cycle, Mitotic	9.36e-06	PSMD5|PSMD8|PSME2|TUBB1|RPA3|PSMA2|GORASP2|CDK4|DYNC1LI2|CEP76|PSMB1|RAB2A|YWHAE|PSMD3|CENPE|PRKAR2B|PSMA5|RPS27A|PSMB4|YWHAG|PSMD2|RAB1B|PPP2R1B|TUBB6|ENSP00000320295|TUBB|TUBB4B|ACTR1A|PSMA7|SET|RCC1|PCNA|TUBB2A|TUBAL3|KIF20A|DYNC1I2|PAFAH1B1|CEP250|PPME1|RAB1A|UBA52|PSMD13|PSMC6|DCTN2|PSMA1|PSMC3	128	1927|1504|1312|1519|382|1123|574|2281|2251|2587|1573|874|1639|2092|1093|2269|532|838|1945|1456|2434|1495|2506|1120|2458|1315|1771|2044|2164|892|1702|1576|2128|1546|2428|2563|1783|2539|1753|2401|2245|1672|835|1798|1756|1543	7.37e-07		HSA-69278	0.502872	0
129	20	Reactome Pathways		G1/S Transition	1e-05	PSMD5|PSMD8|PSME2|RPA3|PSMA2|CDK4|PSMB1|PSMD3|PSMA5|RPS27A|PSMB4|PSMD2|PPP2R1B|PSMA7|PCNA|UBA52|PSMD13|PSMC6|PSMA1|PSMC3	128	1927|1504|1312|382|1123|2281|1573|2092|532|838|1945|2434|2506|2164|1576|2245|1672|835|1756|1543	7.95e-07		HSA-69206	0.5	0
83	16	Reactome Pathways		Hedgehog on state	1.03e-05	PSMD5|PSMD8|PSME2|PSMA2|PSMB1|PSMD3|PSMA5|RPS27A|PSMB4|PSMD2|PSMA7|UBA52|PSMD13|PSMC6|PSMA1|PSMC3	128	1927|1504|1312|1123|1573|2092|532|838|1945|2434|2164|2245|1672|835|1756|1543	8.18e-07		HSA-5632684	0.498716	0
45	12	Reactome Pathways		Signaling by moderate kinase activity BRAF mutants	1.33e-05	VCL|PEBP1|MAP2K2|IQGAP1|MAP2K1|CAMK2G|CAMK2D|FN1|YWHAB|CAMK2B|ACTG1|PHB	128	1846|853|1321|748|595|2446|868|1948|1537|1135|2365|1000	1.07e-06		HSA-6802946	0.487615	0
45	12	Reactome Pathways		Paradoxical activation of RAF signaling by kinase inactive BRAF	1.33e-05	VCL|PEBP1|MAP2K2|IQGAP1|MAP2K1|CAMK2G|CAMK2D|FN1|YWHAB|CAMK2B|ACTG1|PHB	128	1846|853|1321|748|595|2446|868|1948|1537|1135|2365|1000	1.07e-06		HSA-6802955	0.487615	0
269	30	Reactome Pathways		Cell Cycle Checkpoints	1.33e-05	PSMD5|PSMD8|PSME2|RPA3|PSMA2|YWHAH|DYNC1LI2|PSMB1|YWHAE|PSMD3|CENPE|PSMA5|RPS27A|PSMB4|YWHAG|PSMD2|PPP2R1B|UBE2N|SFN|PSMA7|YWHAB|RAD50|YWHAQ|DYNC1I2|PAFAH1B1|UBA52|PSMD13|PSMC6|PSMA1|PSMC3	128	1927|1504|1312|382|1123|1339|2251|1573|1639|2092|1093|532|838|1945|1456|2434|2506|946|655|2164|1537|1591|1342|2563|1783|2245|1672|835|1756|1543	1.07e-06		HSA-69620	0.487615	0
45	12	Reactome Pathways		Signaling downstream of RAS mutants	1.33e-05	VCL|PEBP1|MAP2K2|IQGAP1|MAP2K1|CAMK2G|CAMK2D|FN1|YWHAB|CAMK2B|ACTG1|PHB	128	1846|853|1321|748|595|2446|868|1948|1537|1135|2365|1000	1.07e-06		HSA-9649948	0.487615	0
97	17	Reactome Pathways		RUNX1 regulates transcription of genes involved in differentiation of HSCs	1.44e-05	PSMD5|PSMD8|PSME2|PSMA2|PSMB1|PSMD3|PSMA5|RPS27A|PSMB4|PSMD2|PSMA7|UBA52|PSMD13|PSMC6|PSMA1|YAP1|PSMC3	128	1927|1504|1312|1123|1573|2092|532|838|1945|2434|2164|2245|1672|835|1756|2266|1543	1.2e-06		HSA-8939236	0.484164	0
429	40	Reactome Pathways		Signaling by Rho GTPases	1.55e-05	TUBB1|CDC37|ARPC3|PFN2|YWHAH|DYNC1LI2|YWHAE|CENPE|IQGAP1|ARHGDIA|ARPC5|RAC3|YWHAG|ARHGAP1|PPP2R1B|PAK2|TUBB6|TRIP10|ENSP00000320295|A2M|SFN|TUBB4B|CTNNB1|RAC1|MYH10|YWHAB|ACTR2|TUBB2A|TUBAL3|YWHAQ|KTN1|ITGB1|DYNC1I2|PAFAH1B1|CDC42|GNA13|KIF5A|MYL6|ACTG1|MYO9B	128	1519|1348|310|1396|1339|2251|1639|1093|748|1429|997|1354|1456|2503|2506|1492|1120|1879|2458|1174|655|1771|1621|712|916|1537|2491|2128|1546|1342|643|1567|2563|1783|1300|796|2464|520|2365|1717	1.3e-06		HSA-194315	0.480967	0
100	17	Reactome Pathways		Protein folding	2.02e-05	TUBB1|GNB4|GNAO1|CCT6A|TBCA|TUBB6|ENSP00000320295|TUBB4B|GNAI1|PFDN2|GNAI3|GNG12|TUBB2A|TUBAL3|NOP56|GNAT3|PFDN5	128	1519|1768|2344|667|934|1120|2458|1771|1534|2035|1600|1378|2128|1546|1939|1843|493	1.74e-06		HSA-391251	0.469465	0
125	19	Reactome Pathways		Respiratory electron transport, ATP synthesis by chemiosmotic coupling, and heat production by uncoupling proteins.	2.24e-05	UQCRC1|ATP5D|TRAP1|ATP5B|NDUFS3|NDUFA9|ATP5O|COX11|NDUFS8|NDUFV1|NDUFV2|NDUFA4|ETFB|ATP5C1|ATP5F1|SDHB|ATP5J|NDUFS1|ETFA	128	340|2179|1891|2377|2257|1588|562|1963|2155|1522|1231|2152|658|1438|1669|313|742|2116|2461	1.94e-06		HSA-163200	0.464975	0
296	31	Reactome Pathways		Signaling by WNT	2.72e-05	PSMD5|PSMD8|PSME2|PSMA2|GNB4|PSMB1|GNAO1|AP2S1|PSMD3|PSMA5|RPS27A|PSMB4|AP2M1|VPS35|RAC3|PSMD2|PPP2R1B|RUVBL1|CTNNB1|RAC1|AP2A1|PSMA7|GNG12|VPS26A|UBA52|PSMD13|PSMC6|PSMA1|CLTC|PSMC3|AP2B1	128	1927|1504|1312|1123|1768|1573|2344|1528|2092|532|838|1945|1867|1684|1354|2434|2506|1633|1621|712|2335|2164|1378|433|2245|1672|835|1756|487|1543|1243	2.36e-06		HSA-195721	0.456543	0
80	15	Reactome Pathways		Selective autophagy	2.78e-05	TUBB1|DYNC1LI2|RPS27A|PLIN2|UBE2N|TUBB6|ENSP00000320295|UBE2V1|TUBB4B|VCP|TUBB2A|TUBAL3|DYNC1I2|UBA52|PARK7	128	1519|2251|838|823|946|1120|2458|388|1771|571|2128|1546|2563|2245|2443	2.43e-06		HSA-9663891	0.455596	0
92	16	Reactome Pathways		EPH-Ephrin signaling	3.06e-05	ARPC3|AP2S1|AP2M1|ARPC5|PAK2|FYN|RAC1|AP2A1|MYH10|ACTR2|CDC42|MYL6|ACTG1|YES1|CLTC|AP2B1	128	310|1528|1867|997|1492|2566|712|2335|916|2491|1300|520|2365|2089|487|1243	2.69e-06		HSA-2682334	0.451428	0
116	18	Reactome Pathways		Synthesis of DNA	3.14e-05	PSMD5|PSMD8|PSME2|RPA3|PSMA2|PSMB1|PSMD3|PSMA5|RPS27A|PSMB4|PSMD2|PSMA7|PCNA|UBA52|PSMD13|PSMC6|PSMA1|PSMC3	128	1927|1504|1312|382|1123|1573|2092|532|838|1945|2434|2164|1576|2245|1672|835|1756|1543	2.77e-06		HSA-69239	0.450307	0
93	16	Reactome Pathways		Recruitment of NuMA to mitotic centrosomes	3.43e-05	TUBB1|CEP76|YWHAE|PRKAR2B|YWHAG|TUBB6|ENSP00000320295|TUBB|TUBB4B|ACTR1A|TUBB2A|TUBAL3|DYNC1I2|PAFAH1B1|CEP250|DCTN2	128	1519|2587|1639|2269|1456|1120|2458|1315|1771|2044|2128|1546|2563|1783|2539|1798	3.04e-06		HSA-380320	0.446471	0
94	16	Reactome Pathways		Chaperonin-mediated protein folding	3.85e-05	TUBB1|GNB4|GNAO1|CCT6A|TUBB6|ENSP00000320295|TUBB4B|GNAI1|PFDN2|GNAI3|GNG12|TUBB2A|TUBAL3|NOP56|GNAT3|PFDN5	128	1519|1768|2344|667|1120|2458|1771|1534|2035|1600|1378|2128|1546|1939|1843|493	3.44e-06		HSA-390466	0.441454	0
366	35	Reactome Pathways		Class I MHC mediated antigen processing & presentation	3.96e-05	PSMD5|PSMD8|PSME2|PSMA2|SEC61A1|UBE2M|ITGAV|BLMH|PSMB1|PSMD3|PSMA5|RPS27A|PSMB4|DTX3L|ERAP1|SEC23A|PSMD2|UBE2N|CALR|TRAIP|UBA1|UBE2V1|CTSL|PSMA7|HLA-E|HLA-A|SAR1B|UBA52|PSMD13|UBE2L3|PSMC6|PSMA1|SEC22B|TCEB1|PSMC3	128	1927|1504|1312|1123|994|1765|2488|1486|1573|2092|532|838|1945|1804|325|361|2434|946|1237|403|871|388|2578|2164|1207|2101|1444|2245|1672|2278|835|1756|496|1063|1543	3.56e-06		HSA-983169	0.44023	0
681	53	Reactome Pathways		Cytokine Signaling in Immune system	4.75e-05	RALA|PSMD5|PSMD8|MIF|HMOX1|PSME2|PSMA2|UBE2M|PSMB1|CNN2|PSMD3|PSMA5|RPS27A|PSMB4|EIF4A1|COL1A2|CRK|MAP2K1|PSMD2|PPP2R1B|PAK2|UBE2N|CAMK2G|TALDO1|MX2|CAMK2D|UBE2V1|MAOA|HMGB1|FYN|HNRNPA2B1|FN1|MSN|PTGS2|PSMA7|HLA-E|FSCN1|CAMK2B|ITGB1|HLA-A|LCP1|CDC42|UBA52|MAPK9|PSMD13|SERPINB2|PSMC6|PSMA1|HCK|RPLP0|YES1|PSMC3|HNRNPDL	128	349|1927|1504|355|2248|1312|1123|1765|1573|1060|2092|532|838|1945|1711|1906|2386|595|2434|2506|1492|946|2446|2467|1834|868|388|1459|2473|2566|2389|1948|1408|1663|2164|1207|1936|1135|1567|2101|1762|1300|2245|1024|1672|1447|835|1756|715|1657|2089|1543|2419	4.28e-06		HSA-1280215	0.432331	0
260	28	Reactome Pathways		Platelet activation, signaling and aggregation	4.92e-05	GNA11|VCL|SERPINE1|COL1A1|GNB4|APOA1|ACTN4|FERMT3|OLA1|ANXA5|COL1A2|CRK|PLG|SERPINF2|A2M|GNAI1|FYN|FN1|RAC1|GNAI3|GNG12|ACTN1|ALDOA|GNAT3|CDC42|CHID1|GNA13|CALU	128	2341|1846|2062|1117|1768|937|2320|1426|1273|346|1906|2386|385|1081|1174|1534|2566|1948|712|1600|1378|1483|2212|1843|1300|1330|796|2059	4.46e-06		HSA-76002	0.430803	0
54	12	Reactome Pathways		HSP90 chaperone cycle for steroid hormone receptors (SHR)	5.98e-05	TUBB1|DYNC1LI2|TUBB6|ENSP00000320295|TUBB4B|ACTR1A|HSPA1L|TUBB2A|TUBAL3|DYNC1I2|CAPZB|DCTN2	128	1519|2251|1120|2458|1771|2044|880|2128|1546|2563|2011|1798	5.48e-06		HSA-3371497	0.42233	0
28	9	Reactome Pathways		The role of Nef in HIV-1 replication and disease pathogenesis	7.36e-05	AP2S1|AP2M1|PAK2|FYN|RAC1|AP2A1|HLA-A|HCK|AP2B1	128	1528|1867|1492|2566|712|2335|2101|715|1243	6.82e-06		HSA-164952	0.413312	0
154	20	Reactome Pathways		Factors involved in megakaryocyte development and platelet production	9.64e-05	TUBB1|EHD2|KIF3C|CENPE|PRKAR2B|TUBB6|ENSP00000320295|HBB|TUBB4B|RAC1|HBE1|HBD|TUBB2A|TUBAL3|AK3|KIF20A|CDC42|CAPZB|KIF5A|CDK5	128	1519|1585|619|1093|2269|1120|2458|1960|1771|712|1795|2584|2128|1546|1096|2428|1300|2011|2464|466	8.96e-06		HSA-983231	0.401592	0
22	8	Reactome Pathways		Deregulated CDK5 triggers multiple neurodegenerative pathways in Alzheimers disease models	0.00011	CAPNS1|YWHAE|CAPN2|PRDX2|CAST|CAPNS2|CDK5|CAPN1	128	1180|1639|2437|1648|1819|1168|466|2203	1.07e-05		HSA-8862803	0.395861	0
31	9	Reactome Pathways		Cooperation of Prefoldin and TriC/CCT in actin and tubulin folding	0.00014	TUBB1|CCT6A|TUBB6|ENSP00000320295|TUBB4B|PFDN2|TUBB2A|TUBAL3|PFDN5	128	1519|667|1120|2458|1771|2035|2128|1546|493	1.35e-05		HSA-389958	0.385387	0
145	19	Reactome Pathways		SARS-CoV Infections	0.00014	DDX5|RPN2|AP2S1|RPS27A|ATP1B3|AP2M1|RPN1|TUBB|GANAB|CTSL|VCP|AP2A1|ATP1A4|STT3A|ITGB1|FKBP1A|UBA52|PRKCSH|AP2B1	128	334|427|1528|838|1615|1867|2161|1315|1285|2578|571|2335|661|2071|1567|1195|2245|1336|1243	1.33e-05		HSA-9679506	0.385387	0
60	12	Reactome Pathways		FCGR3A-mediated phagocytosis	0.00015	ARPC3|ARPC5|CRK|FYN|RAC1|MYO1C|ACTR2|CDC42|HCK|ACTG1|YES1|MYO9B	128	310|997|2386|2566|712|754|2491|1300|715|2365|2089|1717	1.39e-05		HSA-9664422	0.382391	0
41	10	Reactome Pathways		Signaling by RAF1 mutants	0.00017	VCL|MAP2K2|IQGAP1|MAP2K1|CAMK2G|CAMK2D|FN1|YWHAB|CAMK2B|ACTG1	128	1846|1321|748|595|2446|868|1948|1537|1135|2365	1.66e-05		HSA-9656223	0.376955	0
65	12	Reactome Pathways		Signaling by BRAF and RAF fusions	0.00029	VCL|PEBP1|MAP2K2|PAPSS1|IQGAP1|MAP2K1|CAMK2G|CAMK2D|FN1|YWHAB|CAMK2B|ACTG1	128	1846|853|1321|922|748|595|2446|868|1948|1537|1135|2365	2.8e-05		HSA-6802952	0.35376	0
214	23	Reactome Pathways		Biological oxidations	0.00033	CYP26B1|AHCY|GSTM2|GSTM5|GSTM3|CYP2C9|PAPSS1|ALDH1A1|GSTM1|AOC3|UGDH|CNDP2|MAOA|CYB5R3|AKR1A1|ALDH1B1|MAOB|ESD|GSTP1|POR|ABHD14B|NNMT|EPHX1	128	1402|2134|2518|1006|1015|436|922|2422|2551|2296|1420|2263|1459|1894|370|1363|2239|844|2200|2560|1105|2167|2038	3.21e-05		HSA-211859	0.348149	0
27	8	Reactome Pathways		Prefoldin mediated transfer of substrate to CCT/TriC	0.00037	TUBB1|CCT6A|TUBB6|ENSP00000320295|TUBB4B|PFDN2|TUBB2A|PFDN5	128	1519|667|1120|2458|1771|2035|2128|493	3.63e-05		HSA-389957	0.34318	0
79	13	Reactome Pathways		Signaling by MET	0.00039	COL1A1|RPS27A|ITGA2|COL1A2|CRK|FN1|RAC1|RAB4B|RAB4A|COL5A1|COL5A2|ITGB1|UBA52	128	1117|838|2527|1906|2386|1948|712|649|883|1786|859|1567|2245	3.84e-05		HSA-6806834	0.340894	0
158	19	Reactome Pathways		S Phase	0.0004	PSMD5|PSMD8|PSME2|RPA3|PSMA2|CDK4|PSMB1|PSMD3|PSMA5|RPS27A|PSMB4|PSMD2|PSMA7|PCNA|UBA52|PSMD13|PSMC6|PSMA1|PSMC3	128	1927|1504|1312|382|1123|2281|1573|2092|532|838|1945|2434|2164|1576|2245|1672|835|1756|1543	3.91e-05		HSA-69242	0.339794	0
203	22	Reactome Pathways		Neurotransmitter receptors and postsynaptic signal transmission	0.00042	TUBB1|GNB4|AP2S1|PRKAR2B|AP2M1|TUBB6|CAMK2G|ENSP00000320295|GNAL|CAMK2D|TUBB4B|GNAI1|RAC1|AP2A1|GNAI3|GNG12|TUBB2A|TUBAL3|CAMK2B|NSF|GNAT3|AP2B1	128	1519|1768|1528|2269|1867|1120|2446|2458|862|868|1771|1534|712|2335|1600|1378|2128|1546|1135|1099|1843|1243	4.23e-05		HSA-112314	0.337675	0
267	26	Reactome Pathways		Transmission across Chemical Synapses	0.00047	TUBB1|RAB3A|GNB4|SYT1|AP2S1|PRKAR2B|AP2M1|TUBB6|CAMK2G|ENSP00000320295|GNAL|CAMK2D|MAOA|TUBB4B|GNAI1|RAC1|AP2A1|GNAI3|GNG12|TUBB2A|TUBAL3|CAMK2B|NSF|GNAT3|CACNA2D3|AP2B1	128	1519|1417|1768|640|1528|2269|1867|1120|2446|2458|862|868|1459|1771|1534|712|2335|1600|1378|2128|1546|1135|1099|1843|727|1243	4.73e-05		HSA-112315	0.33279	0
13	6	Reactome Pathways		Chk1/Chk2(Cds1) mediated inactivation of Cyclin B:Cdk1 complex	0.00048	YWHAH|YWHAE|YWHAG|SFN|YWHAB|YWHAQ	128	1339|1639|1456|655|1537|1342	4.89e-05		HSA-75035	0.331876	0
13	6	Reactome Pathways		Dissolution of Fibrin Clot	0.00048	SERPINE1|PLG|SERPINF2|S100A10|SERPINB8|SERPINB2	128	2062|385|1081|1108|1252|1447	4.89e-05		HSA-75205	0.331876	0
301	28	Reactome Pathways		Extracellular matrix organization	0.00051	COMP|SERPINE1|COL1A1|VTN|LOX|CAPNS1|ITGAV|P4HA1|KDR|CAPN2|ITGA2|COL1A2|PLG|A2M|COL12A1|FBN1|FBLN1|FBLN5|CTSL|FN1|COL5A1|COL5A2|ACTN1|CAST|ITGB1|FBLN2|CAPNS2|CAPN1	128	1423|2062|1117|772|1984|1180|2488|2137|499|2437|2527|1906|385|1174|481|2413|1051|2338|2578|1948|1786|859|1483|1819|1567|664|1168|2203	5.16e-05		HSA-1474244	0.329243	0
82	13	Reactome Pathways		Oncogenic MAPK signaling	0.00053	VCL|PEBP1|MAP2K2|PAPSS1|IQGAP1|MAP2K1|CAMK2G|CAMK2D|FN1|YWHAB|CAMK2B|ACTG1|PHB	128	1846|853|1321|922|748|595|2446|868|1948|1537|1135|2365|1000	5.41e-05		HSA-6802957	0.327572	0
21	7	Reactome Pathways		Post-chaperonin tubulin folding pathway	0.00059	TUBB1|TBCA|TUBB6|ENSP00000320295|TUBB4B|TUBB2A|TUBAL3	128	1519|934|1120|2458|1771|2128|1546	6.06e-05		HSA-389977	0.322915	0
304	28	Reactome Pathways		Intracellular signaling by second messengers	0.00059	PSMD5|PSMD8|PSME2|PSMA2|PDGFRA|PSMB1|RRAGB|PSMD3|PRKAR2B|PSMA5|RPS27A|KIT|PSMB4|FGFR4|PSMD2|PPP2R1B|CAMK2G|CAMK2D|FYN|RAC1|PSMA7|CAMK2B|UBA52|FGFR1|PSMD13|PSMC6|PSMA1|PSMC3	128	1927|1504|1312|1123|778|1573|364|2092|2269|532|838|1165|1945|1303|2434|2506|2446|868|2566|712|2164|1135|2245|1870|1672|835|1756|1543	6.05e-05		HSA-9006925	0.322915	0
137	17	Reactome Pathways		PTEN Regulation	0.00067	PSMD5|PSMD8|PSME2|PSMA2|PSMB1|RRAGB|PSMD3|PSMA5|RPS27A|PSMB4|PSMD2|PSMA7|UBA52|PSMD13|PSMC6|PSMA1|PSMC3	128	1927|1504|1312|1123|1573|364|2092|532|838|1945|2434|2164|2245|1672|835|1756|1543	6.93e-05		HSA-6807070	0.317393	0
197	21	Reactome Pathways		Cilium Assembly	0.00075	TUBB1|RAB11A|CEP76|YWHAE|KIF3C|PRKAR2B|TRIP11|ARF4|YWHAG|TUBB6|ENSP00000320295|TUBB|TUBB4B|ACTR1A|NPHP4|TUBB2A|TUBAL3|DYNC1I2|PAFAH1B1|CEP250|DCTN2	128	1519|424|2587|1639|619|2269|1549|1150|1456|1120|2458|1315|1771|2044|1720|2128|1546|2563|1783|2539|1798	7.77e-05		HSA-5617833	0.312494	0
31	8	Reactome Pathways		Trafficking of AMPA receptors	0.0008	AP2S1|AP2M1|CAMK2G|CAMK2D|AP2A1|CAMK2B|NSF|AP2B1	128	1528|1867|2446|868|2335|1135|1099|1243	8.31e-05		HSA-399719	0.309691	0
41	9	Reactome Pathways		MET promotes cell motility	0.00084	COL1A1|ITGA2|COL1A2|CRK|FN1|RAC1|COL5A1|COL5A2|ITGB1	128	1117|2527|1906|2386|1948|712|1786|859|1567	8.87e-05		HSA-8875878	0.307572	0
15	6	Reactome Pathways		Activation of BAD and translocation to mitochondria	0.00087	YWHAH|YWHAE|YWHAG|SFN|YWHAB|YWHAQ	128	1339|1639|1456|655|1537|1342	9.17e-05		HSA-111447	0.306048	0
87	13	Reactome Pathways		Regulation of PLK1 Activity at G2/M Transition	0.00087	CEP76|YWHAE|PRKAR2B|RPS27A|YWHAG|TUBB|TUBB4B|ACTR1A|DYNC1I2|PAFAH1B1|CEP250|UBA52|DCTN2	128	2587|1639|2269|838|1456|1315|1771|2044|2563|1783|2539|2245|1798	9.28e-05		HSA-2565942	0.306048	0
42	9	Reactome Pathways		Assembly and cell surface presentation of NMDA receptors	0.00098	TUBB1|TUBB6|CAMK2G|ENSP00000320295|CAMK2D|TUBB4B|TUBB2A|TUBAL3|CAMK2B	128	1519|1120|2446|2458|868|1771|2128|1546|1135	0.0001		HSA-9609736	0.300877	0
33	8	Reactome Pathways		Glutathione conjugation	0.0011	GSTM2|GSTM5|GSTM3|GSTM1|CNDP2|AKR1A1|ESD|GSTP1	128	2518|1006|1015|2551|2263|370|844|2200	0.00012		HSA-156590	0.295861	0
24	7	Reactome Pathways		Formation of tubulin folding intermediates by CCT/TriC	0.0011	TUBB1|CCT6A|TUBB6|ENSP00000320295|TUBB4B|TUBB2A|TUBAL3	128	1519|667|1120|2458|1771|2128|1546	0.00012		HSA-389960	0.295861	0
90	13	Reactome Pathways		Opioid Signalling	0.0012	GNB4|GNAO1|PRKAR2B|PPP2R1B|CAMK2G|GNAL|CAMK2D|GNAI1|GNAI3|GNG12|CAMK2B|GNAT3|CDK5	128	1768|2344|2269|2506|2446|862|868|1534|1600|1378|1135|1843|466	0.00013		HSA-111885	0.292082	0
54	10	Reactome Pathways		Ion homeostasis	0.0012	ATP2B3|ATP1B3|CAMK2G|CAMK2D|ATP1A4|ASPH|CAMK2B|ATP2B1|ATP2A2|STIM1	128	691|1615|2446|868|661|2323|1135|1171|316|1999	0.00013		HSA-5578775	0.292082	0
34	8	Reactome Pathways		RAF activation	0.0013	MAP2K2|MAP2K1|PPP2R1B|CAMK2G|CAMK2D|YWHAB|CAMK2B|PHB	128	1321|595|2506|2446|868|1537|1135|1000	0.00014		HSA-5673000	0.288606	0
34	8	Reactome Pathways		Gluconeogenesis	0.0013	SLC25A1|ALDOC|GAPDH|ENO1|ENO3|MDH2|ALDOA|MDH1	128	394|2110|1603|1234|2083|988|2212|2185	0.00014		HSA-70263	0.288606	0
133	16	Reactome Pathways		Macroautophagy	0.0014	TUBB1|DYNC1LI2|RRAGB|RPS27A|PLIN2|UBE2N|TUBB6|ENSP00000320295|UBE2V1|TUBB4B|VCP|TUBB2A|TUBAL3|DYNC1I2|UBA52|PARK7	128	1519|2251|364|838|823|946|1120|2458|388|1771|571|2128|1546|2563|2245|2443	0.00016		HSA-1632852	0.285387	0
67	11	Reactome Pathways		COPII-mediated vesicle transport	0.0014	CTSC|NAPA|TMED10|LMAN2|SEC23A|RAB1B|CD59|NSF|SAR1B|RAB1A|SEC22B	128	2347|2404|535|391|361|1495|1003|1099|1444|2401|496	0.00015		HSA-204005	0.285387	0
17	6	Reactome Pathways		Translesion synthesis by POLI	0.0014	RPA3|REV1|RPS27A|PCNA|UBA52|POLI	128	382|1450|838|1576|2245|2359	0.00016		HSA-5656121	0.285387	0
45	9	Reactome Pathways		Elastic fibre formation	0.0015	VTN|LOX|ITGAV|FBN1|FBLN1|FBLN5|FN1|ITGB1|FBLN2	128	772|1984|2488|2413|1051|2338|1948|1567|664	0.00016		HSA-1566948	0.282391	0
35	8	Reactome Pathways		N-glycan trimming in the ER and Calnexin/Calreticulin cycle	0.0015	MLEC|RPS27A|CALR|GANAB|RAD23B|VCP|UBA52|PRKCSH	128	583|838|1237|1285|2392|571|2245|1336	0.00017		HSA-532668	0.282391	0
178	19	Reactome Pathways		mRNA Splicing - Major Pathway	0.0015	SF3A1|SNRPD3|DDX5|PRPF19|HNRNPU|U2AF2|HNRNPD|HNRNPA1|HNRNPA2B1|DHX9|YBX1|HNRNPH2|SRSF3|HNRNPR|SNRPB|SRSF10|PUF60|SNRNP70|POLR2A	128	598|1258|334|505|2500|511|454|706|2389|1903|1822|2545|1780|1144|1279|1186|1801|1759|1675	0.00017		HSA-72163	0.282391	0
120	15	Reactome Pathways		Rab regulation of trafficking	0.0015	RAB3A|RAB35|RAB11A|YWHAE|RAB10|ANKRD27|RAB1B|RAB8B|RAB12|RAB4A|TBC1D13|RAB14|GDI2|RAB1A|RAB5C	128	1417|2482|424|1639|622|991|1495|1840|1369|883|1777|1744|1531|2401|2590	0.00017		HSA-9007101	0.282391	0
148	17	Reactome Pathways		Autophagy	0.0015	TUBB1|DYNC1LI2|RRAGB|RPS27A|PLIN2|UBE2N|TUBB6|ENSP00000320295|HBB|UBE2V1|TUBB4B|VCP|TUBB2A|TUBAL3|DYNC1I2|UBA52|PARK7	128	1519|2251|364|838|823|946|1120|2458|1960|388|1771|571|2128|1546|2563|2245|2443	0.00016		HSA-9612973	0.282391	0
69	11	Reactome Pathways		Loss of Nlp from mitotic centrosomes	0.0017	CEP76|YWHAE|PRKAR2B|YWHAG|TUBB|TUBB4B|ACTR1A|DYNC1I2|PAFAH1B1|CEP250|DCTN2	128	2587|1639|2269|1456|1315|1771|2044|2563|1783|2539|1798	0.00019		HSA-380259	0.276955	0
136	16	Reactome Pathways		RHO GTPases Activate Formins	0.0017	TUBB1|PFN2|DYNC1LI2|CENPE|PPP2R1B|TUBB6|ENSP00000320295|TUBB4B|RAC1|TUBB2A|TUBAL3|ITGB1|DYNC1I2|PAFAH1B1|CDC42|ACTG1	128	1519|1396|2251|1093|2506|1120|2458|1771|712|2128|1546|1567|2563|1783|1300|2365	0.0002		HSA-5663220	0.276955	0
18	6	Reactome Pathways		Formation of ATP by chemiosmotic coupling	0.0018	ATP5D|ATP5B|ATP5O|ATP5C1|ATP5F1|ATP5J	128	2179|2377|562|1438|1669|742	0.00021		HSA-163210	0.274473	0
18	6	Reactome Pathways		Microtubule-dependent trafficking of connexons from Golgi to the plasma membrane	0.0018	TUBB1|TUBB6|ENSP00000320295|TUBB4B|TUBB2A|TUBAL3	128	1519|1120|2458|1771|2128|1546	0.00021		HSA-190840	0.274473	0
18	6	Reactome Pathways		Cell-extracellular matrix interactions	0.0018	PXN|FERMT2|ACTN1|ITGB1|ILK|ACTG1	128	1480|343|1483|1567|2095|2365	0.00021		HSA-446353	0.274473	0
36	8	Reactome Pathways		Signaling by high-kinase activity BRAF mutants	0.0018	VCL|PEBP1|MAP2K2|IQGAP1|MAP2K1|FN1|YWHAB|ACTG1	128	1846|853|1321|748|595|1948|1537|2365	0.0002		HSA-6802948	0.274473	0
47	9	Reactome Pathways		Gap junction trafficking	0.0019	TUBB1|AP2M1|TUBB6|ENSP00000320295|TUBB4B|TUBB2A|TUBAL3|ACTG1|CLTC	128	1519|1867|1120|2458|1771|2128|1546|2365|487	0.00022		HSA-190828	0.272125	0
264	24	Reactome Pathways		PIP3 activates AKT signaling	0.002	PSMD5|PSMD8|PSME2|PSMA2|PDGFRA|PSMB1|RRAGB|PSMD3|PSMA5|RPS27A|KIT|PSMB4|FGFR4|PSMD2|PPP2R1B|FYN|RAC1|PSMA7|UBA52|FGFR1|PSMD13|PSMC6|PSMA1|PSMC3	128	1927|1504|1312|1123|778|1573|364|2092|532|838|1165|1945|1303|2434|2506|2566|712|2164|2245|1870|1672|835|1756|1543	0.00024		HSA-1257604	0.269897	0
59	10	Reactome Pathways		Kinesins	0.002	TUBB1|KIF3C|CENPE|TUBB6|ENSP00000320295|TUBB4B|TUBB2A|TUBAL3|KIF20A|KIF5A	128	1519|619|1093|1120|2458|1771|2128|1546|2428|2464	0.00024		HSA-983189	0.269897	0
97	13	Reactome Pathways		Anchoring of the basal body to the plasma membrane	0.0021	RAB11A|CEP76|YWHAE|PRKAR2B|YWHAG|TUBB|TUBB4B|ACTR1A|NPHP4|DYNC1I2|PAFAH1B1|CEP250|DCTN2	128	424|2587|1639|2269|1456|1315|1771|2044|1720|2563|1783|2539|1798	0.00025		HSA-5620912	0.267778	0
72	11	Reactome Pathways		AURKA Activation by TPX2	0.0022	CEP76|YWHAE|PRKAR2B|YWHAG|TUBB|TUBB4B|ACTR1A|DYNC1I2|PAFAH1B1|CEP250|DCTN2	128	2587|1639|2269|1456|1315|1771|2044|2563|1783|2539|1798	0.00027		HSA-8854518	0.265758	0
202	20	Reactome Pathways		Signaling by NOTCH	0.0023	PSMD5|PSMD8|PSME2|PSMA2|FLT4|PSMB1|PSMD3|PSMA5|RPS27A|PSMB4|PSMD2|PSMA7|YBX1|POFUT1|UBA52|PSMD13|PSMC6|PSMA1|ATP2A2|PSMC3	128	1927|1504|1312|1123|1036|1573|2092|532|838|1945|2434|2164|1822|1912|2245|1672|835|1756|316|1543	0.00028		HSA-157118	0.263827	0
38	8	Reactome Pathways		Molecules associated with elastic fibres	0.0023	VTN|ITGAV|FBN1|FBLN1|FBLN5|FN1|ITGB1|FBLN2	128	772|2488|2413|1051|2338|1948|1567|664	0.00028		HSA-2129379	0.263827	0
85	12	Reactome Pathways		Integrin cell surface interactions	0.0023	COMP|COL1A1|VTN|ITGAV|KDR|ITGA2|COL1A2|FBN1|FN1|COL5A1|COL5A2|ITGB1	128	1423|1117|772|2488|499|2527|1906|2413|1948|1786|859|1567	0.00027		HSA-216083	0.263827	0
127	15	Reactome Pathways		Platelet degranulation	0.0024	VCL|SERPINE1|APOA1|ACTN4|FERMT3|OLA1|ANXA5|PLG|SERPINF2|A2M|FN1|ACTN1|ALDOA|CHID1|CALU	128	1846|2062|937|2320|1426|1273|346|385|1081|1174|1948|1483|2212|1330|2059	0.0003		HSA-114608	0.261979	0
12	5	Reactome Pathways		VLDLR internalisation and degradation	0.0025	AP2S1|AP2M1|AP2A1|CLTC|AP2B1	128	1528|1867|2335|487|1243	0.00031		HSA-8866427	0.260206	0
204	20	Reactome Pathways		Transcriptional regulation by RUNX1	0.0025	PSMD5|PSMD8|PSME2|PSMA2|PSMB1|PSMD3|PSMA5|RPS27A|PSMB4|PSMD2|ARID1A|CTSL|PSMA7|UBA52|PSMD13|PSMC6|PRMT1|PSMA1|YAP1|PSMC3	128	1927|1504|1312|1123|1573|2092|532|838|1945|2434|1858|2578|2164|2245|1672|835|703|1756|2266|1543	0.00032		HSA-8878171	0.260206	0
87	12	Reactome Pathways		Fcgamma receptor (FCGR) dependent phagocytosis	0.0027	ARPC3|ARPC5|CRK|FYN|RAC1|MYO1C|ACTR2|CDC42|HCK|ACTG1|YES1|MYO9B	128	310|997|2386|2566|712|754|2491|1300|715|2365|2089|1717	0.00033		HSA-2029480	0.256864	0
101	13	Reactome Pathways		Respiratory electron transport	0.0028	UQCRC1|TRAP1|NDUFS3|NDUFA9|COX11|NDUFS8|NDUFV1|NDUFV2|NDUFA4|ETFB|SDHB|NDUFS1|ETFA	128	340|1891|2257|1588|1963|2155|1522|1231|2152|658|313|2116|2461	0.00035		HSA-611105	0.255284	0
88	12	Reactome Pathways		RAB GEFs exchange GTP for GDP on RABs	0.0029	RAB3A|RAB35|YWHAE|RAB10|ANKRD27|RAB1B|RAB8B|RAB12|RAB14|GDI2|RAB1A|RAB5C	128	1417|2482|1639|622|991|1495|1840|1369|1744|1531|2401|2590	0.00037		HSA-8876198	0.25376	0
51	9	Reactome Pathways		EPH-ephrin mediated repulsion of cells	0.003	AP2S1|AP2M1|FYN|RAC1|AP2A1|ACTG1|YES1|CLTC|AP2B1	128	1528|1867|2566|712|2335|2365|2089|487|1243	0.00037		HSA-3928665	0.252288	0
40	8	Reactome Pathways		MAP2K and MAPK activation	0.003	VCL|PEBP1|MAP2K2|IQGAP1|MAP2K1|FN1|YWHAB|ACTG1	128	1846|853|1321|748|595|1948|1537|2365	0.00038		HSA-5674135	0.252288	0
145	16	Reactome Pathways		Clathrin-mediated endocytosis	0.003	ARPC3|SYT1|AP2S1|RPS27A|AP2M1|ARPC5|TRIP10|AP2A1|ACTR2|SNX9|PICALM|UBA52|RAB5C|ACTG1|CLTC|AP2B1	128	310|640|1528|838|1867|997|1879|2335|2491|2230|2509|2245|2590|2365|487|1243	0.00038		HSA-8856828	0.252288	0
76	11	Reactome Pathways		ECM proteoglycans	0.0031	COMP|SERPINE1|COL1A1|VTN|ITGAV|ITGA2|COL1A2|FN1|COL5A1|COL5A2|ITGB1	128	1423|2062|1117|772|2488|2527|1906|1948|1786|859|1567	0.0004		HSA-3000178	0.250864	0
89	12	Reactome Pathways		Cellular response to heat stress	0.0031	RPA3|YWHAE|HSPA4L|HSPA4|HSPA6|CCAR2|CAMK2G|CAMK2D|VCP|BAG2|HSPA1L|CAMK2B	128	382|1639|2524|1516|1690|1810|2446|868|571|2542|880|1135	0.0004		HSA-3371556	0.250864	0
30	7	Reactome Pathways		MET activates PTK2 signaling	0.0031	COL1A1|ITGA2|COL1A2|FN1|COL5A1|COL5A2|ITGB1	128	1117|2527|1906|1948|1786|859|1567	0.00039		HSA-8874081	0.250864	0
103	13	Reactome Pathways		Phase II - Conjugation of compounds	0.0032	AHCY|GSTM2|GSTM5|GSTM3|PAPSS1|GSTM1|UGDH|CNDP2|AKR1A1|ESD|GSTP1|ABHD14B|NNMT	128	2134|2518|1006|1015|922|2551|1420|2263|370|844|2200|1105|2167	0.00042		HSA-156580	0.249485	0
21	6	Reactome Pathways		Signal transduction by L1	0.0032	ITGAV|MAP2K2|MAP2K1|RAC1|ITGB1|FGFR1	128	2488|1321|595|712|1567|1870	0.00041		HSA-445144	0.249485	0
13	5	Reactome Pathways		WNT5A-dependent internalization of FZD2, FZD5 and ROR2	0.0032	AP2S1|AP2M1|AP2A1|CLTC|AP2B1	128	1528|1867|2335|487|1243	0.00042		HSA-5140745	0.249485	0
2741	141	Reactome Pathways		Signal Transduction	0.0036	CYP26B1|RALA|GNA11|MAP2K5|PSMD5|VCL|PSMD8|PSME2|TUBB1|CDC37|SERPINE1|PSMA2|DDX5|COL1A1|RCVRN|ARPC3|GNB4|APOA1|PFN2|RDH10|C3|YWHAH|UBE2M|PDGFRA|CDK4|DYNC1LI2|ITGAV|PEBP1|FLT4|PSMB1|GNAO1|RRAGB|MAP2K2|AP2S1|KDR|YWHAE|PSMD3|CENPE|PRKAR2B|PXN|IQGAP1|ARHGDIA|PSMA5|RPS27A|ATP6V1A|ATP6V1B2|FLT1|KIT|PSMB4|FGFR4|AP2M1|ARPC5|PDHA2|RETSAT|ITGA2|COL1A2|ALDH1A1|VPS35|CRK|MAP2K1|RAC3|YWHAG|PDHB|PLG|PSMD2|ARHGA…	128	1402|349|2341|931|1927|1846|1504|1312|1519|1348|2062|1123|334|1117|2572|310|1768|937|1396|1654|2410|1339|1765|778|2281|2251|2488|853|1036|1573|2344|364|1321|1528|499|1639|2092|1093|2269|1480|748|1429|532|838|2299|1807|2260|1165|1945|1303|1867|997|2053|1372|2527|1906|2422|1684|2386|595|1354|1456|1849|385|2434|2503|2506|2350|1492|1633|1120|2446|1879|2458|1174|1498|862|868|655|1771|706|1534|1621|256…	0.00047		HSA-162582	0.24437	0
31	7	Reactome Pathways		Cristae formation	0.0036	ATP5D|ATP5B|ATP5O|ATP5C1|ATP5F1|IMMT|ATP5J	128	2179|2377|562|1438|1669|2254|742	0.00047		HSA-8949613	0.24437	0
134	15	Reactome Pathways		Signaling by NTRKs	0.0038	RALA|MAP2K5|MAP2K2|AP2S1|AP2M1|CRK|MAP2K1|PPP2R1B|FYN|RAC1|AP2A1|YWHAB|CDK5|CLTC|AP2B1	128	349|931|1321|1528|1867|2386|595|2506|2566|712|2335|1537|466|487|1243	0.0005		HSA-166520	0.242022	0
42	8	Reactome Pathways		EPHB-mediated forward signaling	0.0038	ARPC3|ARPC5|FYN|RAC1|ACTR2|CDC42|ACTG1|YES1	128	310|997|2566|712|2491|1300|2365|2089	0.0005		HSA-3928662	0.242022	0
22	6	Reactome Pathways		Citric acid cycle (TCA cycle)	0.0038	MDH2|IDH2|DLST|FH|SDHB|SUCLG2	128	988|1132|2425|1018|313|331	0.00051		HSA-71403	0.242022	0
22	6	Reactome Pathways		Regulation of signaling by CBL	0.0038	RPS27A|CRK|FYN|UBA52|HCK|YES1	128	838|2386|2566|2245|715|2089	0.00051		HSA-912631	0.242022	0
7	4	Reactome Pathways		Nef Mediated CD8 Down-regulation	0.0039	AP2S1|AP2M1|AP2A1|AP2B1	128	1528|1867|2335|1243	0.00053		HSA-182218	0.240894	0
54	9	Reactome Pathways		G-protein mediated events	0.004	GNAO1|PRKAR2B|CAMK2G|GNAL|CAMK2D|GNAI1|GNAI3|CAMK2B|GNAT3	128	2344|2269|2446|862|868|1534|1600|1135|1843	0.00054		HSA-112040	0.239794	0
79	11	Reactome Pathways		Post NMDA receptor activation events	0.004	TUBB1|PRKAR2B|TUBB6|CAMK2G|ENSP00000320295|CAMK2D|TUBB4B|RAC1|TUBB2A|TUBAL3|CAMK2B	128	1519|2269|1120|2446|2458|868|1771|712|2128|1546|1135	0.00054		HSA-438064	0.239794	0
66	10	Reactome Pathways		SARS-CoV-2 Infection	0.004	DDX5|RPN2|RPS27A|RPN1|GANAB|CTSL|VCP|STT3A|UBA52|PRKCSH	128	334|427|838|2161|1285|2578|571|2071|2245|1336	0.00053		HSA-9694516	0.239794	0
14	5	Reactome Pathways		Retrograde neurotrophin signalling	0.0041	AP2S1|AP2M1|AP2A1|CLTC|AP2B1	128	1528|1867|2335|487|1243	0.00055		HSA-177504	0.238722	0
199	19	Reactome Pathways		TCF dependent signaling in response to WNT	0.0044	PSMD5|PSMD8|PSME2|PSMA2|PSMB1|PSMD3|PSMA5|RPS27A|PSMB4|PSMD2|PPP2R1B|RUVBL1|CTNNB1|PSMA7|UBA52|PSMD13|PSMC6|PSMA1|PSMC3	128	1927|1504|1312|1123|1573|2092|532|838|1945|2434|2506|1633|1621|2164|2245|1672|835|1756|1543	0.00059		HSA-201681	0.235655	0
80	11	Reactome Pathways		Recruitment of mitotic centrosome proteins and complexes	0.0044	CEP76|YWHAE|PRKAR2B|YWHAG|TUBB|TUBB4B|ACTR1A|DYNC1I2|PAFAH1B1|CEP250|DCTN2	128	2587|1639|2269|1456|1315|1771|2044|2563|1783|2539|1798	0.0006		HSA-380270	0.235655	0
199	19	Reactome Pathways		Mitotic Prometaphase	0.0044	TUBB1|DYNC1LI2|CEP76|YWHAE|CENPE|PRKAR2B|YWHAG|PPP2R1B|TUBB6|ENSP00000320295|TUBB|TUBB4B|ACTR1A|TUBB2A|TUBAL3|DYNC1I2|PAFAH1B1|CEP250|DCTN2	128	1519|2251|2587|1639|1093|2269|1456|2506|1120|2458|1315|1771|2044|2128|1546|2563|1783|2539|1798	0.00059		HSA-68877	0.235655	0
55	9	Reactome Pathways		Pyruvate metabolism and Citric Acid (TCA) cycle	0.0044	PDHA2|PDHB|MDH2|IDH2|DLST|FH|SDHB|SUCLG2|LDHC	128	2053|1849|988|1132|2425|1018|313|331|1996	0.00061		HSA-71406	0.235655	0
55	9	Reactome Pathways		Ion transport by P-type ATPases	0.0044	ATP12A|ATP2B3|ATP1B3|CAMK2G|CAMK2D|ATP1A4|CAMK2B|ATP2B1|ATP2A2	128	2311|691|1615|2446|868|661|1135|1171|316	0.00061		HSA-936837	0.235655	0
249	22	Reactome Pathways		Leishmania infection	0.0044	ARPC3|GNB4|C3|PYCARD|PRKAR2B|ARPC5|CRK|GNAI1|FYN|RAC1|MYO1C|GNAI3|GNG12|TXN|SUGT1|ACTR2|GNAT3|CDC42|HCK|ACTG1|YES1|MYO9B	128	310|1768|2410|526|2269|997|2386|1534|2566|712|754|1600|1378|1291|2380|2491|1843|1300|715|2365|2089|1717	0.00061		HSA-9658195	0.235655	0
33	7	Reactome Pathways		Signal amplification	0.0046	GNA11|GNB4|GNAI1|GNAI3|GNG12|GNAT3|GNA13	128	2341|1768|1534|1600|1378|1843|796	0.00065		HSA-392518	0.233724	0
33	7	Reactome Pathways		Cargo concentration in the ER	0.0046	CTSC|TMED10|LMAN2|SEC23A|CD59|SAR1B|SEC22B	128	2347|535|391|361|1003|1444|496	0.00065		HSA-5694530	0.233724	0
33	7	Reactome Pathways		Plasma lipoprotein clearance	0.0046	APOA1|AP2S1|AP2M1|AP2A1|HDLBP|CLTC|AP2B1	128	937|1528|1867|2335|1090|487|1243	0.00065		HSA-8964043	0.233724	0
56	9	Reactome Pathways		Golgi Associated Vesicle Biogenesis	0.0049	NAPA|ACBD3|FTL|SNX9|PICALM|GOLGB1|TPD52L1|RAB5C|CLTC	128	2404|2041|718|2230|2509|2554|1930|2590|487	0.00069		HSA-432722	0.23098	0
15	5	Reactome Pathways		WNT5A-dependent internalization of FZD4	0.005	AP2S1|AP2M1|AP2A1|CLTC|AP2B1	128	1528|1867|2335|487|1243	0.00071		HSA-5099900	0.230103	0
15	5	Reactome Pathways		Platelet Adhesion to exposed collagen	0.005	COL1A1|ITGA2|COL1A2|FYN|ITGB1	128	1117|2527|1906|2566|1567	0.00071		HSA-75892	0.230103	0
304	25	Reactome Pathways		Antigen processing: Ubiquitination & Proteasome degradation	0.005	PSMD5|PSMD8|PSME2|PSMA2|UBE2M|BLMH|PSMB1|PSMD3|PSMA5|RPS27A|PSMB4|DTX3L|PSMD2|UBE2N|TRAIP|UBA1|UBE2V1|PSMA7|UBA52|PSMD13|UBE2L3|PSMC6|PSMA1|TCEB1|PSMC3	128	1927|1504|1312|1123|1765|1486|1573|2092|532|838|1945|1804|2434|946|403|871|388|2164|2245|1672|2278|835|1756|1063|1543	0.00071		HSA-983168	0.230103	0
203	19	Reactome Pathways		Ub-specific processing proteases	0.0052	PSMD5|PSMD8|PSME2|PSMA2|USP14|PSMB1|PSMD3|PSMA5|RPS27A|PSMB4|PSMD2|RUVBL1|PSMA7|VDAC2|UBA52|PSMD13|PSMC6|PSMA1|PSMC3	128	1927|1504|1312|1123|1264|1573|2092|532|838|1945|2434|1633|2164|1915|2245|1672|835|1756|1543	0.00074		HSA-5689880	0.2284	0
140	15	Reactome Pathways		Degradation of the extracellular matrix	0.0053	COL1A1|CAPNS1|CAPN2|COL1A2|PLG|A2M|COL12A1|FBN1|CTSL|FN1|COL5A1|COL5A2|CAST|CAPNS2|CAPN1	128	1117|1180|2437|1906|385|1174|481|2413|2578|1948|1786|859|1819|1168|2203	0.00075		HSA-1474228	0.227572	0
8	4	Reactome Pathways		Nef and signal transduction	0.0053	PAK2|FYN|RAC1|HCK	128	1492|2566|712|715	0.00077		HSA-164944	0.227572	0
16	5	Reactome Pathways		Translesion synthesis by REV1	0.0063	RPA3|REV1|RPS27A|PCNA|UBA52	128	382|1450|838|1576|2245	0.00091		HSA-110312	0.220066	0
292	24	Reactome Pathways		Metabolism of carbohydrates	0.0063	PYGM|SLC25A1|ALDOC|GAPDH|ENO1|PGLS|SLC9A1|PAPSS1|HEXA|RPS27A|HK2|GNPDA2|ALDH1A1|GAA|PPP2R1B|GYS1|TALDO1|ENO3|MDH2|AKR1A1|ALDOA|UBA52|TKT|MDH1	128	1054|394|2110|1603|1234|787|634|922|646|838|1177|469|2422|460|2506|2374|2467|2083|988|370|2212|2245|1642|2185	0.0009		HSA-71387	0.220066	0
25	6	Reactome Pathways		Antigen Presentation: Folding, assembly and peptide loading of class I MHC	0.0063	ERAP1|SEC23A|CALR|HLA-E|HLA-A|SAR1B	128	325|361|1237|1207|2101|1444	0.0009		HSA-983170	0.220066	0
3	3	Reactome Pathways		Vpr-mediated induction of apoptosis by mitochondrial outer membrane permeabilization	0.0067	SLC25A4|SLC25A5|SLC25A6	128	1255|1981|2077	0.00097		HSA-180897	0.217393	0
115	13	Reactome Pathways		Signaling by NTRK1 (TRKA)	0.0073	RALA|MAP2K5|MAP2K2|AP2S1|AP2M1|CRK|MAP2K1|PPP2R1B|AP2A1|YWHAB|CDK5|CLTC|AP2B1	128	349|931|1321|1528|1867|2386|595|2506|2335|1537|466|487|1243	0.0011		HSA-187037	0.213668	0
9	4	Reactome Pathways		Nef Mediated CD4 Down-regulation	0.0074	AP2S1|AP2M1|AP2A1|AP2B1	128	1528|1867|2335|1243	0.0011		HSA-167590	0.213077	0
87	11	Reactome Pathways		TP53 Regulates Metabolic Genes	0.0076	YWHAH|RRAGB|YWHAE|COX11|PRDX2|YWHAG|NDUFA4|SFN|YWHAB|TXN|YWHAQ	128	1339|364|1639|1963|1648|1456|2152|655|1537|1291|1342	0.0011		HSA-5628897	0.211919	0
17	5	Reactome Pathways		Trafficking of GluR2-containing AMPA receptors	0.0077	AP2S1|AP2M1|AP2A1|NSF|AP2B1	128	1528|1867|2335|1099|1243	0.0011		HSA-416993	0.211351	0
17	5	Reactome Pathways		Translesion synthesis by POLK	0.0077	RPA3|REV1|RPS27A|PCNA|UBA52	128	382|1450|838|1576|2245	0.0011		HSA-5655862	0.211351	0
37	7	Reactome Pathways		Detoxification of Reactive Oxygen Species	0.0079	CAT|PRDX2|TXN|GSTP1|TXNRD2|GPX8|ATOX1	128	1969|1648|1291|2200|1198|328|373	0.0012		HSA-3299685	0.210237	0
27	6	Reactome Pathways		Activation of AMPK downstream of NMDARs	0.0086	TUBB1|TUBB6|ENSP00000320295|TUBB4B|TUBB2A|TUBAL3	128	1519|1120|2458|1771|2128|1546	0.0013		HSA-9619483	0.20655	0
27	6	Reactome Pathways		Infection with Mycobacterium tuberculosis	0.0086	CORO1A|LTF|ENO1|RPS27A|SFPQ|UBA52	128	898|2308|1234|838|2188|2245	0.0013		HSA-9635486	0.20655	0
62	9	Reactome Pathways		Regulation of actin dynamics for phagocytic cup formation	0.0088	ARPC3|ARPC5|CRK|RAC1|MYO1C|ACTR2|CDC42|ACTG1|MYO9B	128	310|997|2386|712|754|2491|1300|2365|1717	0.0013		HSA-2029482	0.205552	0
18	5	Reactome Pathways		Scavenging by Class A Receptors	0.0094	COL1A1|APOA1|COL1A2|CALR|FTL	128	1117|937|1906|1237|718	0.0014		HSA-3000480	0.202687	0
63	9	Reactome Pathways		RHO GTPases activate PKNs	0.0096	YWHAH|YWHAE|YWHAG|SFN|RAC1|MYH10|YWHAB|YWHAQ|MYL6	128	1339|1639|1456|655|712|916|1537|1342|520	0.0014		HSA-5625740	0.201773	0
28	6	Reactome Pathways		G-protein activation	0.01	GNB4|GNAO1|GNAI1|GNAI3|GNG12|GNAT3	128	1768|2344|1534|1600|1378|1843	0.0015		HSA-202040	0.2	0
39	7	Reactome Pathways		Translesion synthesis by Y family DNA polymerases bypasses lesions on DNA template	0.0101	RPA3|REV1|RPS27A|VCP|PCNA|UBA52|POLI	128	382|1450|838|571|1576|2245|2359	0.0015		HSA-110313	0.199568	0
106	12	Reactome Pathways		Signaling by VEGF	0.0106	ITGAV|FLT4|KDR|PXN|FLT1|CRK|PAK2|CTNNB1|FYN|RAC1|CDC42|ACTG1	128	2488|1036|499|1480|2260|2386|1492|1621|2566|712|1300|2365	0.0016		HSA-194138	0.197469	0
4	3	Reactome Pathways		Localization of the PINCH-ILK-PARVIN complex to focal adhesions	0.0108	PXN|ITGB1|ILK	128	1480|1567|2095	0.0016		HSA-446343	0.196658	0
92	11	Reactome Pathways		Glucose metabolism	0.011	SLC25A1|ALDOC|GAPDH|ENO1|HK2|GNPDA2|PPP2R1B|ENO3|MDH2|ALDOA|MDH1	128	394|2110|1603|1234|1177|469|2506|2083|988|2212|2185	0.0017		HSA-70326	0.195861	0
19	5	Reactome Pathways		Translesion Synthesis by POLH	0.0112	RPA3|RPS27A|VCP|PCNA|UBA52	128	382|838|571|1576|2245	0.0017		HSA-110320	0.195078	0
19	5	Reactome Pathways		LDL clearance	0.0112	AP2S1|AP2M1|AP2A1|CLTC|AP2B1	128	1528|1867|2335|487|1243	0.0017		HSA-8964038	0.195078	0
93	11	Reactome Pathways		Mitochondrial biogenesis	0.0117	ATP5D|ATP5B|PPARGC1A|GLUD1|ATP5O|IDH2|ATP5C1|ATP5F1|IMMT|ATP5J|HELZ2	128	2179|2377|2275|2368|562|1132|1438|1669|2254|742|2170	0.0018		HSA-1592230	0.193181	0
238	20	Reactome Pathways		Processing of Capped Intron-Containing Pre-mRNA	0.0118	SF3A1|SNRPD3|DDX5|PRPF19|HNRNPU|U2AF2|HNRNPD|HNRNPA1|HNRNPA2B1|DHX9|YBX1|HNRNPH2|SRSF3|HNRNPR|DDX39B|SNRPB|SRSF10|PUF60|SNRNP70|POLR2A	128	598|1258|334|505|2500|511|454|706|2389|1903|1822|2545|1780|1144|1558|1279|1186|1801|1759|1675	0.0018		HSA-72203	0.192812	0
108	12	Reactome Pathways		Integration of energy metabolism	0.0119	GNA11|GNB4|PRKAR2B|IQGAP1|PPP2R1B|TALDO1|ACSL4|ACACB|GNAI1|GNG12|TKT|ACACA	128	2341|1768|2269|748|2506|2467|577|1864|1534|1378|1642|1681	0.0019		HSA-163685	0.192445	0
53	8	Reactome Pathways		PLC beta mediated events	0.0123	GNAO1|PRKAR2B|CAMK2G|CAMK2D|GNAI1|GNAI3|CAMK2B|GNAT3	128	2344|2269|2446|868|1534|1600|1135|1843	0.0019		HSA-112043	0.191009	0
11	4	Reactome Pathways		RHO GTPases activate KTN1	0.0123	RAC1|KTN1|CDC42|KIF5A	128	712|643|1300|2464	0.0019		HSA-5625970	0.191009	0
53	8	Reactome Pathways		Signaling by PTK6	0.0123	CDK4|PXN|RPS27A|CRK|RAC1|SFPQ|GPNMB|UBA52	128	2281|1480|838|2386|712|2188|1885|2245	0.0019		HSA-8848021	0.191009	0
41	7	Reactome Pathways		Binding and Uptake of Ligands by Scavenger Receptors	0.0124	COL1A1|APOA1|COL1A2|CALR|HBA1|HBB|FTL	128	1117|937|1906|1237|1852|1960|718	0.002		HSA-2173782	0.190658	0
189	17	Reactome Pathways		Metabolism of vitamins and cofactors	0.0129	NAMPT|APOA1|ALDH1L2|COQ9|BST1|PDXK|RETSAT|SHMT2|ACACB|CYB5R3|PTGS2|APOM|AKR1C3|IDH1|VKORC1L1|NNMT|ACACA	128	964|937|421|439|1876|1021|1372|1750|1864|1894|1663|1666|817|1726|550|2167|1681	0.002		HSA-196854	0.188941	0
30	6	Reactome Pathways		Sealing of the nuclear envelope (NE) by ESCRT-III	0.0129	TUBB1|TUBB6|ENSP00000320295|TUBB4B|TUBB2A|TUBAL3	128	1519|1120|2458|1771|2128|1546	0.002		HSA-9668328	0.188941	0
42	7	Reactome Pathways		Cooperation of PDCL (PhLP1) and TRiC/CCT in G-protein beta folding	0.0139	GNB4|GNAO1|CCT6A|GNAI1|GNAI3|GNG12|GNAT3	128	1768|2344|667|1534|1600|1378|1843	0.0022		HSA-6814122	0.185699	0
280	22	Reactome Pathways		Deubiquitination	0.0153	PSMD5|PSMD8|PSME2|PSMA2|USP14|PSMB1|PSMD3|PSMA5|RPS27A|UCHL1|PSMB4|PSMD2|RUVBL1|RAD23B|VCP|PSMA7|VDAC2|UBA52|PSMD13|PSMC6|PSMA1|PSMC3	128	1927|1504|1312|1123|1264|1573|2092|532|838|625|1945|2434|1633|2392|571|2164|1915|2245|1672|835|1756|1543	0.0024		HSA-5688426	0.181531	0
21	5	Reactome Pathways		Nef-mediates down modulation of cell surface receptors by recruiting them to clathrin adapters	0.0156	AP2S1|AP2M1|AP2A1|HLA-A|AP2B1	128	1528|1867|2335|2101|1243	0.0025		HSA-164938	0.180688	0
12	4	Reactome Pathways		CD28 dependent Vav1 pathway	0.0156	PAK2|FYN|RAC1|CDC42	128	1492|2566|712|1300	0.0025		HSA-389359	0.180688	0
193	17	Reactome Pathways		Muscle contraction	0.0156	VCL|ATP2B3|PXN|ATP1B3|MYL1|PAK2|CAMK2G|CAMK2D|TPM1|ACTA1|ATP1A4|ASPH|CAMK2B|ATP2B1|ATP2A2|MYL6|STIM1	128	1846|691|1480|1615|1594|1492|2446|868|1111|967|661|2323|1135|1171|316|520|1999	0.0025		HSA-397014	0.180688	0
43	7	Reactome Pathways		Signaling by Retinoic Acid	0.0156	CYP26B1|RDH10|PDHA2|ALDH1A1|PDHB|ALDH1A3|AKR1C3	128	1402|1654|2053|2422|1849|1498|817	0.0025		HSA-5362517	0.180688	0
21	5	Reactome Pathways		RHO GTPases activate PAKs	0.0156	PAK2|RAC1|MYH10|CDC42|MYL6	128	1492|712|916|1300|520	0.0025		HSA-5627123	0.180688	0
43	7	Reactome Pathways		Negative regulation of MAPK pathway	0.0156	PEBP1|MAP2K2|RPS27A|MAP2K1|PPP2R1B|YWHAB|UBA52	128	853|1321|838|595|2506|1537|2245	0.0025		HSA-5675221	0.180688	0
12	4	Reactome Pathways		Josephin domain DUBs	0.0156	RPS27A|RAD23B|VCP|UBA52	128	838|2392|571|2245	0.0025		HSA-5689877	0.180688	0
12	4	Reactome Pathways		Regulation of localization of FOXO transcription factors	0.0156	YWHAG|SFN|YWHAB|YWHAQ	128	1456|655|1537|1342	0.0025		HSA-9614399	0.180688	0
43	7	Reactome Pathways		Translation of structural proteins	0.0156	RPN2|RPS27A|RPN1|GANAB|STT3A|UBA52|PRKCSH	128	427|838|2161|1285|2071|2245|1336	0.0025		HSA-9694635	0.180688	0
56	8	Reactome Pathways		Iron uptake and transport	0.016	HMOX1|RPS27A|ATP6V1A|ATP6V1B2|CYBRD1|FTL|UBA52|HFE	128	2248|838|2299|1807|1645|718|2245|2176	0.0026		HSA-917937	0.179588	0
32	6	Reactome Pathways		Termination of translesion DNA synthesis	0.0164	RPA3|REV1|RPS27A|PCNA|UBA52|POLI	128	382|1450|838|1576|2245|2359	0.0027		HSA-5656169	0.178516	0
71	9	Reactome Pathways		Plasma lipoprotein assembly, remodeling, and clearance	0.0181	APOA1|AP2S1|AP2M1|A2M|AP2A1|HDLBP|SAR1B|CLTC|AP2B1	128	937|1528|1867|1174|2335|1090|1444|487|1243	0.003		HSA-174824	0.174232	0
22	5	Reactome Pathways		ADP signalling through P2Y purinoceptor 12	0.0181	GNB4|GNAI1|GNAI3|GNG12|GNAT3	128	1768|1534|1600|1378|1843	0.003		HSA-392170	0.174232	0
22	5	Reactome Pathways		JNK (c-Jun kinases) phosphorylation and activation mediated by activated human TAK1	0.0181	RPS27A|UBE2N|UBE2V1|UBA52|MAPK9	128	838|946|388|2245|1024	0.003		HSA-450321	0.174232	0
22	5	Reactome Pathways		RA biosynthesis pathway	0.0181	CYP26B1|RDH10|ALDH1A1|ALDH1A3|AKR1C3	128	1402|1654|2422|1498|817	0.003		HSA-5365859	0.174232	0
22	5	Reactome Pathways		Chaperone Mediated Autophagy	0.0181	RPS27A|PLIN2|HBB|UBA52|PARK7	128	838|823|1960|2245|2443	0.003		HSA-9613829	0.174232	0
13	4	Reactome Pathways		TRAF6 mediated IRF7 activation in TLR7/8 or 9 signaling	0.0189	RPS27A|UBE2N|UBE2V1|UBA52	128	838|946|388|2245	0.0032		HSA-975110	0.172354	0
23	5	Reactome Pathways		Nephrin family interactions	0.0209	ACTN4|IQGAP1|FYN|SPTBN1|ACTN1	128	2320|748|2566|352|1483	0.0035		HSA-373753	0.167985	0
23	5	Reactome Pathways		Response of Mtb to phagocytosis	0.0209	CORO1A|ENO1|RPS27A|SFPQ|UBA52	128	898|1234|838|2188|2245	0.0035		HSA-9637690	0.167985	0
14	4	Reactome Pathways		Golgi Cisternae Pericentriolar Stack Reorganization	0.0233	GORASP2|RAB2A|RAB1B|RAB1A	128	574|874|1495|2401	0.004		HSA-162658	0.163264	0
14	4	Reactome Pathways		Prolonged ERK activation events	0.0233	MAP2K2|CRK|MAP2K1|YWHAB	128	1321|2386|595|1537	0.004		HSA-169893	0.163264	0
14	4	Reactome Pathways		Adenylate cyclase inhibitory pathway	0.0233	GNAL|GNAI1|GNAI3|GNAT3	128	862|1534|1600|1843	0.004		HSA-170670	0.163264	0
14	4	Reactome Pathways		IRAK1 recruits IKK complex	0.0233	RPS27A|UBE2N|UBE2V1|UBA52	128	838|946|388|2245	0.004		HSA-937039	0.163264	0
14	4	Reactome Pathways		IRAK1 recruits IKK complex upon TLR7/8 or 9 stimulation	0.0233	RPS27A|UBE2N|UBE2V1|UBA52	128	838|946|388|2245	0.004		HSA-975144	0.163264	0
36	6	Reactome Pathways		RHO GTPases Activate WASPs and WAVEs	0.0264	ARPC3|ARPC5|RAC1|ACTR2|CDC42|ACTG1	128	310|997|712|2491|1300|2365	0.0045		HSA-5663213	0.15784	0
49	7	Reactome Pathways		SARS-CoV-1 Infection	0.0276	DDX5|RPS27A|GANAB|CTSL|VCP|UBA52|PRKCSH	128	334|838|1285|2578|571|2245|1336	0.0048		HSA-9678108	0.155909	0
107	11	Reactome Pathways		Post-translational protein phosphorylation	0.028	APOA1|C3|MFGE8|FBN1|FN1|SERPINC1|CKAP4|KTN1|PDIA6|CALU|PRKCSH	128	937|2410|538|2413|1948|1693|1630|643|688|2059|1336	0.0049		HSA-8957275	0.155284	0
124	12	Reactome Pathways		Regulation of Insulin-like Growth Factor (IGF) transport and uptake by Insulin-like Growth Factor Binding Proteins (IGFBPs)	0.0299	APOA1|C3|MFGE8|PLG|FBN1|FN1|SERPINC1|CKAP4|KTN1|PDIA6|CALU|PRKCSH	128	937|2410|538|385|2413|1948|1693|1630|643|688|2059|1336	0.0052		HSA-381426	0.152433	0
78	9	Reactome Pathways		G2/M DNA damage checkpoint	0.0305	RPA3|YWHAH|YWHAE|YWHAG|UBE2N|SFN|YWHAB|RAD50|YWHAQ	128	382|1339|1639|1456|946|655|1537|1591|1342	0.0053		HSA-69473	0.15157	0
64	8	Reactome Pathways		Semaphorin interactions	0.0312	DPYSL2|PAK2|FYN|RAC1|MYH10|ITGB1|CDK5|MYL6	128	1057|1492|2566|712|916|1567|466|520	0.0055		HSA-373755	0.150585	0
26	5	Reactome Pathways		Calnexin/calreticulin cycle	0.0317	RPS27A|CALR|GANAB|UBA52|PRKCSH	128	838|1237|1285|2245|1336	0.0056		HSA-901042	0.149894	0
229	18	Reactome Pathways		Neddylation	0.0327	PSMD5|PSMD8|PSME2|PSMA2|UBE2M|PSMB1|PSMD3|PSMA5|RPS27A|PSMB4|PSMD2|PSMA7|UBA52|PSMD13|PSMC6|PSMA1|TCEB1|PSMC3	128	1927|1504|1312|1123|1765|1573|2092|532|838|1945|2434|2164|2245|1672|835|1756|1063|1543	0.0058		HSA-8951664	0.148545	0
51	7	Reactome Pathways		Intrinsic Pathway for Apoptosis	0.033	YWHAH|YWHAE|YWHAG|SFN|YWHAB|YWHAQ|NMT1	128	1339|1639|1456|655|1537|1342|1267	0.0058		HSA-109606	0.148149	0
51	7	Reactome Pathways		Intraflagellar transport	0.033	TUBB1|KIF3C|TRIP11|TUBB6|ENSP00000320295|TUBB4B|TUBB2A	128	1519|619|1549|1120|2458|1771|2128	0.0058		HSA-5620924	0.148149	0
16	4	Reactome Pathways		Glycogen storage diseases	0.0333	RPS27A|GAA|GYS1|UBA52	128	838|460|2374|2245	0.0059		HSA-3229121	0.147756	0
160	14	Reactome Pathways		Protein localization	0.0341	TIMM13|HMOX1|DECR2|ECH1|SGTA|FIS1|CAT|ATP5B|RPS27A|SLC25A4|SCP2|SLC25A6|UBA52|IDH1	128	709|2248|1813|1732|1957|448|1969|2377|838|1255|877|2077|2245|1726	0.0061		HSA-9609507	0.146725	0
27	5	Reactome Pathways		Glycogen metabolism	0.0358	PYGM|RPS27A|GAA|GYS1|UBA52	128	1054|838|460|2374|2245	0.0064		HSA-8982491	0.144612	0
81	9	Reactome Pathways		Potential therapeutics for SARS	0.0371	AP2S1|ATP1B3|AP2M1|TUBB|AP2A1|ATP1A4|ITGB1|FKBP1A|AP2B1	128	1528|1615|1867|1315|2335|661|1567|1195|1243	0.0066		HSA-9679191	0.143063	0
8	3	Reactome Pathways		VEGF binds to VEGFR leading to receptor dimerization	0.0386	FLT4|KDR|FLT1	128	1036|499|2260	0.0069		HSA-195399	0.141341	0
97	10	Reactome Pathways		VEGFA-VEGFR2 Pathway	0.0386	ITGAV|KDR|PXN|CRK|PAK2|CTNNB1|FYN|RAC1|CDC42|ACTG1	128	2488|499|1480|2386|1492|1621|2566|712|1300|2365	0.007		HSA-4420097	0.141341	0
8	3	Reactome Pathways		Synthesis of UDP-N-acetyl-glucosamine	0.0386	GFPT2|GFPT1|NAGK	128	2581|2242|865	0.0069		HSA-446210	0.141341	0
180	15	Reactome Pathways		Ion channel transport	0.0386	ATP12A|UNC79|ATP2B3|RPS27A|ATP6V1A|ATP6V1B2|ATP1B3|CAMK2G|CAMK2D|ATP1A4|ASPH|CAMK2B|UBA52|ATP2B1|ATP2A2	128	2311|925|691|838|2299|1807|1615|2446|868|661|2323|1135|2245|1171|316	0.0069		HSA-983712	0.141341	0
113	11	Reactome Pathways		EML4 and NUDC in mitotic spindle formation	0.0387	TUBB1|DYNC1LI2|CENPE|PPP2R1B|TUBB6|ENSP00000320295|TUBB4B|TUBB2A|TUBAL3|DYNC1I2|PAFAH1B1	128	1519|2251|1093|2506|1120|2458|1771|2128|1546|2563|1783	0.007		HSA-9648025	0.141229	0
406	27	Reactome Pathways		Neuronal System	0.0397	TUBB1|RAB3A|GNB4|SYT1|AP2S1|PRKAR2B|AP2M1|TUBB6|CAMK2G|ENSP00000320295|GNAL|CAMK2D|MAOA|TUBB4B|GNAI1|EPB41L3|RAC1|AP2A1|GNAI3|GNG12|TUBB2A|TUBAL3|CAMK2B|NSF|GNAT3|CACNA2D3|AP2B1	128	1519|1417|1768|640|1528|2269|1867|1120|2446|2458|862|868|1459|1771|1534|2575|712|2335|1600|1378|2128|1546|1135|1099|1843|727|1243	0.0072		HSA-112316	0.140121	0
130	12	Reactome Pathways		Cell-Cell communication	0.04	KRT5|ACTN4|PXN|IQGAP1|FERMT2|CTNNB1|FYN|SPTBN1|ACTN1|ITGB1|ILK|ACTG1	128	1708|2320|1480|748|343|1621|2566|352|1483|1567|2095|2365	0.0073		HSA-1500931	0.139794	0
28	5	Reactome Pathways		FLT3 signaling in disease	0.04	TRIP11|RPS27A|SPTBN1|GOLGB1|UBA52	128	1549|838|352|2554|2245	0.0073		HSA-9682385	0.139794	0
28	5	Reactome Pathways		Maturation of spike protein	0.04	RPN2|RPN1|GANAB|STT3A|PRKCSH	128	427|2161|1285|2071|1336	0.0073		HSA-9694548	0.139794	0
54	7	Reactome Pathways		E3 ubiquitin ligases ubiquitinate target proteins	0.0417	RPS27A|UBE2N|VCP|PCNA|HLA-A|UBA52|UBE2L3	128	838|946|571|1576|2101|2245|2278	0.0077		HSA-8866654	0.137986	0
2	2	Reactome Pathways		Biogenic amines are oxidatively deaminated to aldehydes by MAOA and MAOB	0.0436	MAOA|MAOB	128	1459|2239	0.008		HSA-141333	0.136051	0
2	2	Reactome Pathways		Insulin effects increased synthesis of Xylulose-5-Phosphate	0.0436	TALDO1|TKT	128	2467|1642	0.008		HSA-163754	0.136051	0
69	8	Reactome Pathways		Regulation of HSF1-mediated heat shock response	0.0441	RPA3|YWHAE|HSPA4L|HSPA4|HSPA6|CCAR2|BAG2|HSPA1L	128	382|1639|2524|1516|1690|1810|2542|880	0.0082		HSA-3371453	0.135556	0
55	7	Reactome Pathways		Nucleotide-binding domain, leucine rich repeat containing receptor (NLR) signaling pathways	0.0447	PYCARD|RPS27A|UBE2N|UBE2V1|TXN|SUGT1|UBA52	128	526|838|946|388|1291|2380|2245	0.0084		HSA-168643	0.134969	0
18	4	Reactome Pathways		TICAM1, RIP1-mediated IKK complex recruitment	0.0447	RPS27A|UBE2N|UBE2V1|UBA52	128	838|946|388|2245	0.0084		HSA-168927	0.134969	0
29	5	Reactome Pathways		Uptake and actions of bacterial toxins	0.0447	SYT1|MAP2K2|MAP2K1|EEF2|PDCD6IP	128	640|1321|595|793|445	0.0083		HSA-5339562	0.134969	0
29	5	Reactome Pathways		Regulation of necroptotic cell death	0.0447	CDC37|RPS27A|CFLAR|UBA52|PDCD6IP	128	1348|838|2350|2245|445	0.0083		HSA-5675482	0.134969	0
9	3	Reactome Pathways		Myoclonic epilepsy of Lafora	0.0477	RPS27A|GYS1|UBA52	128	838|2374|2245	0.009		HSA-3785653	0.132148	0
9	3	Reactome Pathways		InlA-mediated entry of Listeria monocytogenes into host cells	0.0477	RPS27A|CTNNB1|UBA52	128	838|1621|2245	0.009		HSA-8876493	0.132148	0
9	3	Reactome Pathways		Prevention of phagosomal-lysosomal fusion	0.0477	CORO1A|RPS27A|UBA52	128	898|838|2245	0.009		HSA-9636383	0.132148	0

## Sheet: VisAD_P1_Reactome
# background genes	# genes	category	chart color	description	FDR value	genes	network.SUID	nodes.SUID	p-value	PMID	term name	transferred FDR value	year
1977	234	Reactome Pathways		Metabolism of proteins	1.3e-43	PSMA4|RCN1|LMCD1|ASNS|NANS|PSMA3|CTSZ|TUBB1|EEF1A2|CSNK2A1|MMP2|RAB3D|RPL18A|GAPDHS|PSMA2|YKT6|SEC61B|DDX5|CTSC|USP5|CMAS|RAB35|RPS12|RARS|LTF|GNB4|APOA1|RPN2|TFG|C3|TUBA4A|COPB1|DAD1|LMAN1|APOE|TRIM28|EIF2S1|NARS|CCT7|PSMB7|RAB21|LYZ|PSMC1|USP14|PSMD11|AARS|PFDN1|TCEB2|GNAO1|RAB2A|C19orf10|NAPA|ARCN1|DARS|PSMD3|RAB10|TNC|VDAC1|MFGE8|PSMB6|RPS11|PSMA5|RPS27A|RAB5A|CCT6A|RPS3|UCHL1|RAB6B|PSMB4|PSM…	128	2467|532|703|2389|1147|2479|2122|2131|2332|1426|1990|715|2035|1441|1921|1483|2401|1453|1330|946|2722|2704|1126|1006|1294|2284|1813|1525|484|1366|1627|1948|1381|2119|985|2281|733|871|2488|337|2701|2689|535|1993|859|352|1855|1696|1324|580|2020|1357|1159|2290|1192|1651|1039|913|412|1555|667|406|1768|2230|1684|2314|451|2497|1135|313|982|1456|1564|1744|1219|376|1027|2269|1225|1816|310|319|2728|1501|76…	6e-47		HSA-392499	4.28861	0
547	111	Reactome Pathways		Axon guidance	3.1e-36	PSMA4|MAPK1|PSMA3|TUBB1|CSNK2A1|MMP2|RPL18A|PSMA2|RPS12|VASP|TUBA4A|PSMB7|ITGAV|PSMC1|PSMD11|TCEB2|ARPC1A|MAPK3|AP2S1|PSMD3|COL6A5|PRKAR2A|EIF4A3|PSMB6|RPS11|PSMA5|RPS27A|RPS3|PSMB4|AP2M1|PSME3|ITGA5|ARPC5|ARPC2|ITGA2|TUBA1A|TUBA1C|RPS9|COL3A1|RPL15|PSMD1|DPYSL2|PSMC5|PSMA8|PABPC1|RPS15A|ENSP00000320295|CRMP1|RPLP2|RPS27L|HSP90AA1|TUBA1B|RPS7|RPL7|RPS2|RPS21|RPL27A|RPS17|RPSA|RPL22|SPTBN1|AP2A1|M…	128	2467|775|2479|2131|1426|1990|2035|1921|1126|1405|1627|337|2710|535|859|1696|2032|2155|2137|1192|1075|886|1597|1555|667|406|1768|2314|1135|2341|313|349|1837|1561|2719|310|319|2728|1693|1114|2134|1870|952|2593|556|1534|2686|2023|2347|970|1723|1222|2302|1594|1465|643|2482|1711|1648|1573|328|1318|598|2056|2317|2518|1705|1018|1828|2665|2503|889|1045|2419|2092|1714|1480|577|2734|2680|2149|1636|2170|249…	2.85e-39		HSA-422475	3.55086	0
2089	223	Reactome Pathways		Metabolism	4.74e-35	PSMA4|DCN|GNA11|PYGM|HSD17B10|ASNS|SULT2B1|ADH1A|TECR|PSMA3|CSNK2A1|DECR1|GSR|PLIN3|RPL18A|GAPDHS|NAMPT|PSMA2|NAGLU|ALDOC|RPS12|RARS|RBP1|GNB4|SPR|AKR7A2|APOA1|ATIC|AKR1D1|GOT2|APOE|PGLS|GNS|ALDH1L2|PSMB7|PSMC1|XYLT1|HEXB|SLC7A5|PSMD11|ATP5B|DARS|CPOX|PSMD3|SDHA|PAPSS1|VDAC1|PRKAR2A|AMDHD1|ESYT1|HEXA|IQGAP1|CPNE7|PSMB6|RPS11|PSMA5|RPS27A|RAB5A|ALDH1L1|PLIN2|RPS3|LDHAL6A|GPD1L|AKR1B1|KPNB1|ATP5O|C…	128	2467|616|2590|655|1549|2389|2113|1012|1687|2479|1426|2749|1861|1360|2035|1441|622|1921|1138|2473|1126|1006|1141|2284|1891|2278|1813|634|2443|709|985|547|523|1519|337|535|1201|1543|1600|859|1342|2290|691|1192|1717|1807|913|886|2611|1801|1669|511|2182|1555|667|406|1768|2230|2509|1759|2314|931|1981|739|2014|421|1888|1849|1135|436|1732|313|1567|1744|2515|2635|2728|1609|403|1645|1477|1183|1114|2134|95…	6.55e-38		HSA-1430728	3.43242	0
544	108	Reactome Pathways		Cellular responses to stress	8.25e-35	PSMA4|ASNS|MAPK1|ST13|PSMA3|TUBB1|GSR|RPL18A|PSMA2|RPS12|CAT|TUBA4A|DNAJB1|EIF2S1|PSMB7|PSMC1|PSMD11|TCEB2|PRDX1|MAPK3|PSMD3|SOD1|PSMB6|RPS11|PSMA5|RPS27A|RPS3|PSMB4|PSME3|IGFBP7|H2AFZ|HSPA9|PRDX3|GCN1L1|TUBA1A|TUBA1C|PRDX2|RPS9|HSPA4|RPL15|PSMD1|HSPA6|PSMC5|PSMA8|RPS15A|HSPH1|ENSP00000320295|RPLP2|HSPA5|RPS27L|HSP90AA1|TUBA1B|EEF1A1|RPS7|CAMK2D|RPL7|RPS2|PRDX6|RPS21|RPL27A|RPS17|RPSA|RPL22|RPL12…	128	2467|2389|775|2533|2479|2131|1861|2035|1921|1126|2407|1627|2173|733|337|535|859|1696|1540|2155|1192|1702|1555|667|406|1768|2314|1135|313|1456|376|925|2650|2176|310|319|2221|2728|868|1114|2134|2233|952|2593|1534|2029|2686|2347|367|970|1723|1222|2425|2302|1783|1594|1465|2242|643|2482|1711|1648|1573|2056|1522|2317|2194|1018|1471|1174|1828|2503|889|2092|1714|2008|1480|1762|583|2680|2149|364|1636|1108…	1.9e-37		HSA-2262752	3.40835	0
558	109	Reactome Pathways		Cellular responses to external stimuli	1.11e-34	PSMA4|ASNS|MAPK1|ST13|PSMA3|TUBB1|GSR|RPL18A|PSMA2|RPS12|CAT|TUBA4A|DNAJB1|EIF2S1|PSMB7|PSMC1|PSMD11|TCEB2|PRDX1|MAPK3|PSMD3|SOD1|PSMB6|RPS11|PSMA5|RPS27A|RPS3|PSMB4|PSME3|IGFBP7|H2AFZ|HSPA9|PRDX3|GCN1L1|TUBA1A|TUBA1C|PRDX2|RPS9|HSPA4|RPL15|PSMD1|HSPA6|PSMC5|PSMA8|RPS15A|HSPH1|ENSP00000320295|RPLP2|HSPA5|RPS27L|HSP90AA1|TUBA1B|EEF1A1|RPS7|CAMK2D|RPL7|RPS2|PRDX6|RPS21|RPL27A|RPS17|RPSA|RPL22|RPL12…	128	2467|2389|775|2533|2479|2131|1861|2035|1921|1126|2407|1627|2173|733|337|535|859|1696|1540|2155|1192|1702|1555|667|406|1768|2314|1135|313|1456|376|925|2650|2176|310|319|2221|2728|868|1114|2134|2233|952|2593|1534|2029|2686|2347|367|970|1723|1222|2425|2302|1783|1594|1465|2242|643|2482|1711|1648|1573|2056|1522|2317|2557|2194|1018|1471|1174|1828|2503|889|2092|1714|2008|1480|1762|583|2680|2149|364|1636…	3.07e-37		HSA-8953897	3.39547	0
167	65	Reactome Pathways		Regulation of expression of SLITs and ROBOs	2.42e-34	PSMA4|PSMA3|RPL18A|PSMA2|RPS12|PSMB7|PSMC1|PSMD11|TCEB2|PSMD3|EIF4A3|PSMB6|RPS11|PSMA5|RPS27A|RPS3|PSMB4|PSME3|RPS9|RPL15|PSMD1|PSMC5|PSMA8|PABPC1|RPS15A|RPLP2|RPS27L|RPS7|RPL7|RPS2|RPS21|RPL27A|RPS17|RPSA|RPL22|RPL12|PSMB5|PSMD4|RPL5|PSMA7|PSMB2|RPL10A|RPL11|RPS6|RPL24|RPL14|RPS8|PSMD14|UBA52|RPS18|PSMC6|RPS24|PSMA1|EIF4G1|RPL30|RPS20|RPS25|RPL18|RPLP0|RPL36|RPL27|RPS19|RPS28|RPS5|TCEB1	128	2467|2479|2035|1921|1126|337|535|859|1696|1192|1597|1555|667|406|1768|2314|1135|313|2728|1114|2134|952|2593|556|1534|2347|970|2302|1594|1465|643|2482|1711|1648|1573|2056|2317|1018|1828|2503|2092|1714|1480|2680|1636|2494|1273|1498|1264|1819|1765|2395|2263|1282|1984|1489|2458|2158|943|1663|2125|724|2731|1144|1876	7.81e-37		HSA-9010553	3.36162	0
213	71	Reactome Pathways		Signaling by ROBO receptors	3.72e-34	PSMA4|PSMA3|RPL18A|PSMA2|RPS12|VASP|PSMB7|PSMC1|PSMD11|TCEB2|PSMD3|PRKAR2A|EIF4A3|PSMB6|RPS11|PSMA5|RPS27A|RPS3|PSMB4|PSME3|RPS9|RPL15|PSMD1|PSMC5|PSMA8|PABPC1|RPS15A|RPLP2|RPS27L|RPS7|RPL7|RPS2|RPS21|RPL27A|RPS17|RPSA|RPL22|RPL12|PSMB5|PSMD4|RPL5|PRKACB|PSMA7|CAP1|PSMB2|RPL10A|RPL11|RPS6|RPL24|RPL14|RPS8|CDC42|PSMD14|UBA52|RPS18|RHOA|PSMC6|RPS24|PSMA1|EIF4G1|RPL30|RPS20|RPS25|RPL18|RPLP0|RPL36|R…	128	2467|2479|2035|1921|1126|1405|337|535|859|1696|1192|886|1597|1555|667|406|1768|2314|1135|313|2728|1114|2134|952|2593|556|1534|2347|970|2302|1594|1465|643|2482|1711|1648|1573|2056|2317|1018|1828|2665|2503|2419|2092|1714|1480|2680|1636|2494|1273|766|1498|1264|1819|2380|1765|2395|2263|1282|1984|1489|2458|2158|943|1663|2125|724|2731|1144|1876	1.37e-36		HSA-376176	3.34295	0
826	130	Reactome Pathways		Infectious disease	2.01e-33	PSMA4|MAPK1|PSMA3|TUBB1|RPL18A|PSMA2|DDX5|RPS12|LTF|GNB4|RPN2|C3|TUBA4A|DAD1|TRIM28|PSMB7|PSMC1|PSMD11|TCEB2|ARPC1A|MAPK3|AP2S1|PSMD3|PRKAR2A|SH3GL1|PSMB6|RPS11|PSMA5|RPS27A|RAB5A|RPS3|KPNB1|PSMB4|AP2M1|PSME3|ARPC5|ARPC2|RPN1|CRK|TUBA1A|TUBA1C|RPS9|EEF2|RPL15|PSMD1|PSMC5|PSMA8|GNAI2|VAMP2|RPS15A|ENSP00000320295|RPLP2|RPS27L|HSP90AA1|TUBA1B|RPS7|RPL7|GANAB|RPS2|GNAI1|RPS21|RPL27A|RPS17|RPSA|RPL22|…	128	2467|775|2479|2131|2035|1921|1453|1126|1294|2284|1525|1366|1627|1381|2281|337|535|859|1696|2032|2155|2137|1192|886|619|1555|667|406|1768|2230|2314|2014|1135|2341|313|1837|1561|1219|1345|310|319|2728|1729|1114|2134|952|2593|961|1720|1534|2686|2347|970|1723|1222|2302|1594|751|1465|874|643|2482|1711|1648|1573|1318|2236|1996|2056|2317|2194|469|1018|2191|1828|2665|2503|2047|889|2092|688|1714|448|2008|…	8.33e-36		HSA-5663205	3.26968	0
365	83	Reactome Pathways		Metabolism of amino acids and derivatives	4.67e-30	PSMA4|HSD17B10|ASNS|PSMA3|GSR|RPL18A|PSMA2|RPS12|RARS|GOT2|PSMB7|PSMC1|SLC7A5|PSMD11|DARS|PSMD3|PAPSS1|AMDHD1|PSMB6|RPS11|PSMA5|RPS27A|RPS3|PSMB4|PSME3|RPS9|RPL15|PSMD1|PSMC5|PSMA8|GRHPR|GLS|RPS15A|NQO1|RPLP2|RPS27L|DLST|RPS7|RPL7|RPS2|RPS21|RPL27A|RPS17|RPSA|RPL22|RPL12|PSMB5|EPRS|ECHS1|OAT|PSMD4|RPL5|PSMA7|ALDH18A1|PSMB2|RPL10A|RPL11|PSAT1|SLC3A2|MTAP|RPS6|RPL24|AIMP1|RPL14|RPS8|PSMD14|UBA52|RP…	128	2467|1549|2389|2479|1861|2035|1921|1126|1006|709|337|535|1600|859|2290|1192|1807|2611|1555|667|406|1768|2314|1135|313|2728|1114|2134|952|2593|1369|1942|1534|1909|2347|970|2656|2302|1594|1465|643|2482|1711|1648|1573|2056|2317|1798|2197|1168|1018|1828|2503|796|2092|1714|1480|442|2143|2671|2680|1636|1117|2494|1273|1498|1264|1819|1765|2395|2263|1984|1489|1321|2458|2158|943|1810|1663|2125|724|2731|1144	2.15e-32		HSA-71291	2.93307	0
289	73	Reactome Pathways		Translation	9.87e-29	EEF1A2|RPL18A|SEC61B|RPS12|RARS|RPN2|EIF2S1|NARS|AARS|DARS|RPS11|RPS27A|RPS3|EIF4A1|RPN1|RPS9|SRP9|EEF2|RPL15|SRP68|PABPC1|RPS15A|RPLP2|TUFM|EIF4A2|RPS27L|EEF1G|EEF1A1|RPS7|RPL7|RPS2|PPA2|RPS21|RPL27A|RPS17|RPSA|RPL22|WARS|EIF3B|RPL12|EPRS|EIF3A|RPL5|PPA1|YARS|RPL10A|RPL11|EIF2S2|VARS|RPS6|EEF1B2|RPL24|AIMP1|RPL14|RPS8|UBA52|RPS18|EEF1D|RPS24|EIF4G1|HARS|RPL30|RPS20|EIF3F|RPS25|RPL18|RPLP0|SEC11A…	128	2332|2035|2401|1126|1006|1525|733|871|352|2290|667|1768|2314|982|1219|2728|712|1729|1114|1699|556|1534|2347|2248|346|970|499|2425|2302|1594|1465|1879|643|2482|1711|1648|1573|502|1021|2056|1798|508|1828|2038|2098|1714|1480|1762|625|2680|2659|1636|1117|2494|1273|1264|1819|916|2395|1282|1903|1984|1489|1315|2458|2158|943|472|1663|2125|724|2731|1144	5e-31		HSA-72766	2.80057	0
1548	173	Reactome Pathways		Disease	1.33e-28	PSMA4|DCN|VCL|MAPK1|PSMA3|TUBB1|RPL18A|PSMA2|DDX5|NAGLU|RPS12|LTF|RBP1|GNB4|APOA1|RPN2|FLT3|C3|TUBA4A|DAD1|TRIM28|AP3B1|PDGFRA|GNS|PSMB7|PSMC1|HEXB|PSMD11|TCEB2|PRDX1|ARPC1A|MAPK3|AP2S1|KDR|PSMD3|PAPSS1|PRKAR2A|HEXA|IQGAP1|SH3GL1|PSMB6|RPS11|PSMA5|RPS27A|RAB5A|ERLIN2|RPS3|KIT|KPNB1|PSMB4|FGFR4|AP2M1|PSME3|ARPC5|ARPC2|RPN1|CRK|TUBA1A|TUBA1C|PRDX2|RPS9|GLB1|EEF2|F2|RPL15|PSMD1|PSMC5|PSMA8|GNAI2|VAM…	128	2467|616|1066|775|2479|2131|2035|1921|1453|1138|1126|1294|1141|2284|1813|1525|2716|1366|1627|1381|2281|1582|538|523|337|535|1543|859|1696|1540|2032|2155|2137|397|1192|1807|886|1669|511|619|1555|667|406|1768|2230|919|2314|697|2014|1135|772|2341|313|1837|1561|1219|1345|310|319|2221|2728|1183|1729|601|1114|2134|952|2593|961|1720|2647|2617|1534|2686|1390|2347|970|2377|1723|1222|2302|850|1783|1594|751…	7.37e-31		HSA-1643685	2.78761	0
108	48	Reactome Pathways		L13a-mediated translational silencing of Ceruloplasmin expression	2.74e-27	RPL18A|RPS12|EIF2S1|RPS11|RPS27A|RPS3|EIF4A1|RPS9|RPL15|PABPC1|RPS15A|RPLP2|EIF4A2|RPS27L|RPS7|RPL7|RPS2|RPS21|RPL27A|RPS17|RPSA|RPL22|EIF3B|RPL12|EIF3A|RPL5|RPL10A|RPL11|EIF2S2|RPS6|RPL24|RPL14|RPS8|UBA52|RPS18|RPS24|EIF4G1|RPL30|RPS20|EIF3F|RPS25|RPL18|RPLP0|RPL36|RPL27|RPS19|RPS28|RPS5	128	2035|1126|733|667|1768|2314|982|2728|1114|556|1534|2347|346|970|2302|1594|1465|643|2482|1711|1648|1573|1021|2056|508|1828|1714|1480|1762|2680|1636|2494|1273|1264|1819|2395|1282|1984|1489|1315|2458|2158|943|1663|2125|724|2731|1144	1.64e-29		HSA-156827	2.65622	0
1087	138	Reactome Pathways		Developmental Biology	4.34e-27	PSMA4|KRT14|KRT20|MAPK1|PSMA3|TUBB1|CSNK2A1|MMP2|RPL18A|PSMA2|RPS12|VASP|KRT13|KRT9|TUBA4A|KRT5|KRT1|KRT75|KRT15|PSMB7|ITGAV|PSMC1|PSMD11|TCEB2|ARPC1A|MAPK3|AP2S1|PSMD3|COL6A5|PRKAR2A|EIF4A3|KRT10|PSMB6|RPS11|PSMA5|RPS27A|RPS3|PSMB4|AP2M1|PSME3|ITGA5|ARPC5|ARPC2|H2AFZ|ITGA2|TUBA1A|TUBA1C|KRT27|RPS9|COL3A1|CTNNA1|KRT28|KRT17|RPL15|PSMD1|DPYSL2|PSMC5|KRT25|KRT2|PSMA8|PABPC1|RPS15A|ENSP00000320295|C…	128	2467|1447|1444|775|2479|2131|1426|1990|2035|1921|1126|1405|1852|1927|1627|976|988|991|1822|337|2710|535|859|1696|2032|2155|2137|1192|1075|886|1597|1960|1555|667|406|1768|2314|1135|2341|313|349|1837|1561|376|2719|310|319|1363|2728|1693|1780|628|1072|1114|2134|1870|952|949|589|2593|556|1534|2686|2023|2347|721|592|1831|970|1723|1222|2302|1594|2599|1465|1576|643|2482|1711|1648|1573|328|1318|598|2056|…	2.8e-29		HSA-1266738	2.63625	0
91	45	Reactome Pathways		Eukaryotic Translation Elongation	4.34e-27	EEF1A2|RPL18A|RPS12|RPS11|RPS27A|RPS3|RPS9|EEF2|RPL15|RPS15A|RPLP2|RPS27L|EEF1G|EEF1A1|RPS7|RPL7|RPS2|RPS21|RPL27A|RPS17|RPSA|RPL22|RPL12|RPL5|RPL10A|RPL11|RPS6|EEF1B2|RPL24|RPL14|RPS8|UBA52|RPS18|EEF1D|RPS24|RPL30|RPS20|RPS25|RPL18|RPLP0|RPL36|RPL27|RPS19|RPS28|RPS5	128	2332|2035|1126|667|1768|2314|2728|1729|1114|1534|2347|970|499|2425|2302|1594|1465|643|2482|1711|1648|1573|2056|1828|1714|1480|2680|2659|1636|2494|1273|1264|1819|916|2395|1984|1489|2458|2158|943|1663|2125|724|2731|1144	2.84e-29		HSA-156842	2.63625	0
109	47	Reactome Pathways		GTP hydrolysis and joining of the 60S ribosomal subunit	2.49e-26	RPL18A|RPS12|EIF2S1|RPS11|RPS27A|RPS3|EIF4A1|RPS9|RPL15|RPS15A|RPLP2|EIF4A2|RPS27L|RPS7|RPL7|RPS2|RPS21|RPL27A|RPS17|RPSA|RPL22|EIF3B|RPL12|EIF3A|RPL5|RPL10A|RPL11|EIF2S2|RPS6|RPL24|RPL14|RPS8|UBA52|RPS18|RPS24|EIF4G1|RPL30|RPS20|EIF3F|RPS25|RPL18|RPLP0|RPL36|RPL27|RPS19|RPS28|RPS5	128	2035|1126|733|667|1768|2314|982|2728|1114|1534|2347|346|970|2302|1594|1465|643|2482|1711|1648|1573|1021|2056|508|1828|1714|1480|1762|2680|1636|2494|1273|1264|1819|2395|1282|1984|1489|1315|2458|2158|943|1663|2125|724|2731|1144	1.83e-28		HSA-72706	2.56038	0
116	48	Reactome Pathways		Cap-dependent Translation Initiation	2.66e-26	RPL18A|RPS12|EIF2S1|RPS11|RPS27A|RPS3|EIF4A1|RPS9|RPL15|PABPC1|RPS15A|RPLP2|EIF4A2|RPS27L|RPS7|RPL7|RPS2|RPS21|RPL27A|RPS17|RPSA|RPL22|EIF3B|RPL12|EIF3A|RPL5|RPL10A|RPL11|EIF2S2|RPS6|RPL24|RPL14|RPS8|UBA52|RPS18|RPS24|EIF4G1|RPL30|RPS20|EIF3F|RPS25|RPL18|RPLP0|RPL36|RPL27|RPS19|RPS28|RPS5	128	2035|1126|733|667|1768|2314|982|2728|1114|556|1534|2347|346|970|2302|1594|1465|643|2482|1711|1648|1573|1021|2056|508|1828|1714|1480|1762|2680|1636|2494|1273|1264|1819|2395|1282|1984|1489|1315|2458|2158|943|1663|2125|724|2731|1144	2.08e-28		HSA-72737	2.55751	0
1956	193	Reactome Pathways		Immune System	3.7e-26	RALA|PSMA4|CDK13|VCL|MIF|MAPK1|PSMA3|CTSZ|TUBB1|PGRMC1|MMP2|RAB3D|PSMA2|SEC61B|COL1A1|ALDOC|CTSC|LTF|CAT|FLT3|IRF1|C3|VASP|TUBA4A|COPB1|KRT1|LGALS3|GNS|PSMB7|ITGAV|LYZ|PSMC1|HEXB|PSMD11|BLMH|TCEB2|COTL1|ERP44|ARPC1A|MAPK3|CNN2|AP2S1|CD81|PSMD3|RAB10|CENPE|IQGAP1|EIF4A3|SOD1|PSMB6|PSMA5|S100A11|RPS27A|KPNB1|PSMB4|AP2M1|PSME3|EIF4A1|ARPC5|ARPC2|DTX3L|ITGB5|ERAP1|HSPA9|COL1A2|CCT2|HSP90B1|CRK|TUBA1A…	128	1459|2467|1690|1066|1474|775|2479|2122|2131|1639|1990|715|1921|2401|1915|2473|1330|1294|2407|2716|2386|1366|1405|1627|1948|988|2239|523|337|2710|2689|535|1543|859|856|1696|487|1189|2032|2155|661|2137|2539|1192|1651|1897|511|1597|1702|1555|406|2050|1768|2014|1135|2341|313|982|1837|1561|2323|2383|1450|925|2362|1027|1225|1345|310|319|763|1693|1477|1183|2209|1729|601|2134|2233|952|2593|892|1720|607|2…	3.24e-28		HSA-168256	2.54318	0
110	45	Reactome Pathways		SRP-dependent cotranslational protein targeting to membrane	1.67e-24	RPL18A|SEC61B|RPS12|RPN2|RPS11|RPS27A|RPS3|RPN1|RPS9|SRP9|RPL15|SRP68|RPS15A|RPLP2|RPS27L|RPS7|RPL7|RPS2|RPS21|RPL27A|RPS17|RPSA|RPL22|RPL12|RPL5|RPL10A|RPL11|RPS6|RPL24|RPL14|RPS8|UBA52|RPS18|RPS24|RPL30|RPS20|RPS25|RPL18|RPLP0|SEC11A|RPL36|RPL27|RPS19|RPS28|RPS5	128	2035|2401|1126|1525|667|1768|2314|1219|2728|712|1114|1699|1534|2347|970|2302|1594|1465|643|2482|1711|1648|1573|2056|1828|1714|1480|2680|1636|2494|1273|1264|1819|2395|1984|1489|2458|2158|943|472|1663|2125|724|2731|1144	1.54e-26		HSA-1799339	2.37773	0
1025	128	Reactome Pathways		Innate Immune System	1.72e-24	PSMA4|CDK13|VCL|MIF|MAPK1|PSMA3|CTSZ|PGRMC1|RAB3D|PSMA2|ALDOC|CTSC|LTF|CAT|C3|COPB1|KRT1|LGALS3|GNS|PSMB7|ITGAV|LYZ|PSMC1|HEXB|PSMD11|COTL1|ERP44|ARPC1A|MAPK3|CNN2|CD81|PSMD3|RAB10|IQGAP1|PSMB6|PSMA5|S100A11|RPS27A|KPNB1|PSMB4|PSME3|ARPC5|ARPC2|CCT2|HSP90B1|CRK|RAB24|GLB1|EEF2|F2|PSMD1|HSPA6|PSMC5|PSMA8|RAB6A|UBE2N|EEA1|TRIM25|LAMP1|HBB|HSP90AA1|EEF1A1|RHOG|UBE2V1|PRDX6|HMGB1|VAT1|RAB4B|RAB5B|CAP…	128	2467|1690|1066|1474|775|2479|2122|1639|715|1921|2473|1330|1294|2407|1366|1948|988|2239|523|337|2710|2689|535|1543|859|487|1189|2032|2155|661|2539|1192|1651|511|1555|406|2050|1768|2014|1135|313|1837|1561|1027|1225|1345|763|1183|1729|601|2134|2233|952|2593|892|607|2491|1009|1249|2398|1723|2425|850|1492|2242|2695|877|1675|1918|1522|865|2317|1093|1018|2665|2503|2185|889|967|1642|2419|1414|2092|2260|4…	1.66e-26		HSA-168249	2.37645	0
473	84	Reactome Pathways		Neutrophil degranulation	3.02e-24	CDK13|VCL|MIF|MAPK1|CTSZ|PGRMC1|RAB3D|PSMA2|ALDOC|CTSC|LTF|CAT|C3|COPB1|KRT1|LGALS3|GNS|PSMB7|ITGAV|LYZ|HEXB|PSMD11|COTL1|ERP44|CNN2|PSMD3|RAB10|IQGAP1|PSMA5|S100A11|KPNB1|ARPC5|CCT2|RAB24|GLB1|EEF2|PSMD1|HSPA6|RAB6A|LAMP1|HBB|HSP90AA1|EEF1A1|RHOG|PRDX6|HMGB1|VAT1|RAB4B|RAB5B|ILF2|PGAM1|HSP90AB1|DPP7|SURF4|CAP1|RAB14|FGR|HLA-C|CKAP4|GDI2|ASAH1|PGM2|RAB37|NME2|PSAP|ALDOA|MVP|CD59|MGST1|HLA-A|GSTP1…	128	1690|1066|1474|775|2122|1639|715|1921|2473|1330|1294|2407|1366|1948|988|2239|523|337|2710|2689|1543|859|487|1189|661|1192|1651|511|406|2050|2014|1837|1027|763|1183|1729|2134|2233|892|1249|2398|1723|2425|850|2242|2695|877|1675|1918|865|2185|889|967|1642|2419|2260|448|1618|940|2140|814|748|1306|400|928|2551|1747|1840|2548|1195|2542|1498|1003|820|2380|2167|373|1102|2743|2452|2527|2587|790|922	3.1e-26		HSA-6798695	2.352	0
99	43	Reactome Pathways		Response of EIF2AK4 (GCN2) to amino acid deficiency	3.02e-24	ASNS|RPL18A|RPS12|EIF2S1|RPS11|RPS27A|RPS3|GCN1L1|RPS9|RPL15|RPS15A|RPLP2|RPS27L|RPS7|RPL7|RPS2|RPS21|RPL27A|RPS17|RPSA|RPL22|RPL12|RPL5|RPL10A|RPL11|EIF2S2|RPS6|RPL24|RPL14|RPS8|UBA52|RPS18|RPS24|RPL30|RPS20|RPS25|RPL18|RPLP0|RPL36|RPL27|RPS19|RPS28|RPS5	128	2389|2035|1126|733|667|1768|2314|2176|2728|1114|1534|2347|970|2302|1594|1465|643|2482|1711|1648|1573|2056|1828|1714|1480|1762|2680|1636|2494|1273|1264|1819|2395|1984|1489|2458|2158|943|1663|2125|724|2731|1144	3.06e-26		HSA-9633012	2.352	0
87	41	Reactome Pathways		Peptide chain elongation	3.43e-24	RPL18A|RPS12|RPS11|RPS27A|RPS3|RPS9|EEF2|RPL15|RPS15A|RPLP2|RPS27L|EEF1A1|RPS7|RPL7|RPS2|RPS21|RPL27A|RPS17|RPSA|RPL22|RPL12|RPL5|RPL10A|RPL11|RPS6|RPL24|RPL14|RPS8|UBA52|RPS18|RPS24|RPL30|RPS20|RPS25|RPL18|RPLP0|RPL36|RPL27|RPS19|RPS28|RPS5	128	2035|1126|667|1768|2314|2728|1729|1114|1534|2347|970|2425|2302|1594|1465|643|2482|1711|1648|1573|2056|1828|1714|1480|2680|1636|2494|1273|1264|1819|2395|1984|1489|2458|2158|943|1663|2125|724|2731|1144	3.79e-26		HSA-156902	2.34647	0
114	45	Reactome Pathways		Selenoamino acid metabolism	4.42e-24	GSR|RPL18A|RPS12|RARS|DARS|PAPSS1|RPS11|RPS27A|RPS3|RPS9|RPL15|RPS15A|RPLP2|RPS27L|RPS7|RPL7|RPS2|RPS21|RPL27A|RPS17|RPSA|RPL22|RPL12|EPRS|RPL5|RPL10A|RPL11|RPS6|RPL24|AIMP1|RPL14|RPS8|UBA52|RPS18|RPS24|RPL30|RPS20|RPS25|RPL18|RPLP0|RPL36|RPL27|RPS19|RPS28|RPS5	128	1861|2035|1126|1006|2290|1807|667|1768|2314|2728|1114|1534|2347|970|2302|1594|1465|643|2482|1711|1648|1573|2056|1798|1828|1714|1480|2680|1636|1117|2494|1273|1264|1819|2395|1984|1489|2458|2158|943|1663|2125|724|2731|1144	5.08e-26		HSA-2408522	2.33546	0
99	42	Reactome Pathways		Formation of a pool of free 40S subunits	2.03e-23	RPL18A|RPS12|RPS11|RPS27A|RPS3|RPS9|RPL15|RPS15A|RPLP2|RPS27L|RPS7|RPL7|RPS2|RPS21|RPL27A|RPS17|RPSA|RPL22|EIF3B|RPL12|EIF3A|RPL5|RPL10A|RPL11|RPS6|RPL24|RPL14|RPS8|UBA52|RPS18|RPS24|RPL30|RPS20|EIF3F|RPS25|RPL18|RPLP0|RPL36|RPL27|RPS19|RPS28|RPS5	128	2035|1126|667|1768|2314|2728|1114|1534|2347|970|2302|1594|1465|643|2482|1711|1648|1573|1021|2056|508|1828|1714|1480|2680|1636|2494|1273|1264|1819|2395|1984|1489|1315|2458|2158|943|1663|2125|724|2731|1144	2.43e-25		HSA-72689	2.26925	0
93	41	Reactome Pathways		Nonsense Mediated Decay (NMD) independent of the Exon Junction Complex (EJC)	2.28e-23	RPL18A|RPS12|RPS11|RPS27A|RPS3|RPS9|RPL15|PABPC1|RPS15A|RPLP2|RPS27L|RPS7|RPL7|RPS2|RPS21|RPL27A|RPS17|RPSA|RPL22|RPL12|RPL5|RPL10A|RPL11|RPS6|RPL24|RPL14|RPS8|UBA52|RPS18|RPS24|EIF4G1|RPL30|RPS20|RPS25|RPL18|RPLP0|RPL36|RPL27|RPS19|RPS28|RPS5	128	2035|1126|667|1768|2314|2728|1114|556|1534|2347|970|2302|1594|1465|643|2482|1711|1648|1573|2056|1828|1714|1480|2680|1636|2494|1273|1264|1819|2395|1282|1984|1489|2458|2158|943|1663|2125|724|2731|1144	2.84e-25		HSA-975956	2.26421	0
113	44	Reactome Pathways		Nonsense Mediated Decay (NMD) enhanced by the Exon Junction Complex (EJC)	2.28e-23	RPL18A|RPS12|EIF4A3|RPS11|RPS27A|RPS3|RPS9|RPL15|PABPC1|RPS15A|RPLP2|PPP2R2A|RPS27L|RPS7|RPL7|RPS2|RPS21|RPL27A|RPS17|RPSA|RPL22|RPL12|RPL5|RPL10A|RPL11|RPS6|RPL24|RPL14|RPS8|UBA52|RPS18|RPS24|EIF4G1|PPP2CA|RPL30|RPS20|RPS25|RPL18|RPLP0|RPL36|RPL27|RPS19|RPS28|RPS5	128	2035|1126|1597|667|1768|2314|2728|1114|556|1534|2347|832|970|2302|1594|1465|643|2482|1711|1648|1573|2056|1828|1714|1480|2680|1636|2494|1273|1264|1819|2395|1282|1603|1984|1489|2458|2158|943|1663|2125|724|2731|1144	2.83e-25		HSA-975957	2.26421	0
659	97	Reactome Pathways		Metabolism of RNA	7.52e-23	PSMA4|HSD17B10|PSMA3|RPL18A|PSMA2|DDX5|RPS12|DDX39A|PSMB7|PSMC1|C14orf166|PSMD11|PSMD3|EIF4A3|PSMB6|RPS11|PSMA5|RPS27A|RPS3|PSMB4|PSME3|EIF4A1|PAIP1|RPS9|PCBP1|RPL15|PSMD1|PSMC5|PSMA8|TRMT10C|PABPC1|NCL|RPS15A|RPLP2|PPP2R2A|HNRNPM|SRSF7|EIF4A2|RPS27L|RPS7|RPL7|RPS2|RPS21|RPL27A|RPS17|RPSA|RPL22|DDX21|HNRNPA2B1|PTBP1|RPL12|PSMB5|EPRS|TPR|DHX9|PSMD4|RPL5|RBMX|PSMA7|SRSF11|YBX1|PSMB2|RPL10A|RPL11|RP…	128	2467|1549|2479|2035|1921|1453|1126|2755|337|535|823|859|1192|1597|1555|667|406|1768|2314|1135|313|982|1438|2728|1462|1114|2134|952|2593|1243|556|2152|1534|2347|832|1678|2428|346|970|2302|1594|1465|643|2482|1711|1648|1573|1228|2623|514|2056|2317|1798|2194|1093|1018|1828|955|2503|2161|2329|2092|1714|1480|2680|2212|2017|2578|1636|2494|1273|1150|382|1498|1264|1819|613|1765|2005|2395|2263|1282|1603|19…	1.04e-24		HSA-8953854	2.21238	0
87	39	Reactome Pathways		Viral mRNA Translation	1.83e-22	RPL18A|RPS12|RPS11|RPS27A|RPS3|RPS9|RPL15|RPS15A|RPLP2|RPS27L|RPS7|RPL7|RPS2|RPS21|RPL27A|RPS17|RPSA|RPL22|RPL12|RPL5|RPL10A|RPL11|RPS6|RPL24|RPL14|RPS8|UBA52|RPS18|RPS24|RPL30|RPS20|RPS25|RPL18|RPLP0|RPL36|RPL27|RPS19|RPS28|RPS5	128	2035|1126|667|1768|2314|2728|1114|1534|2347|970|2302|1594|1465|643|2482|1711|1648|1573|2056|1828|1714|1480|2680|1636|2494|1273|1264|1819|2395|1984|1489|2458|2158|943|1663|2125|724|2731|1144	2.61e-24		HSA-192823	2.17375	0
91	39	Reactome Pathways		Selenocysteine synthesis	6.47e-22	RPL18A|RPS12|RPS11|RPS27A|RPS3|RPS9|RPL15|RPS15A|RPLP2|RPS27L|RPS7|RPL7|RPS2|RPS21|RPL27A|RPS17|RPSA|RPL22|RPL12|RPL5|RPL10A|RPL11|RPS6|RPL24|RPL14|RPS8|UBA52|RPS18|RPS24|RPL30|RPS20|RPS25|RPL18|RPLP0|RPL36|RPL27|RPS19|RPS28|RPS5	128	2035|1126|667|1768|2314|2728|1114|1534|2347|970|2302|1594|1465|643|2482|1711|1648|1573|2056|1828|1714|1480|2680|1636|2494|1273|1264|1819|2395|1984|1489|2458|2158|943|1663|2125|724|2731|1144	9.53e-24		HSA-2408557	2.11891	0
91	39	Reactome Pathways		Eukaryotic Translation Termination	6.47e-22	RPL18A|RPS12|RPS11|RPS27A|RPS3|RPS9|RPL15|RPS15A|RPLP2|RPS27L|RPS7|RPL7|RPS2|RPS21|RPL27A|RPS17|RPSA|RPL22|RPL12|RPL5|RPL10A|RPL11|RPS6|RPL24|RPL14|RPS8|UBA52|RPS18|RPS24|RPL30|RPS20|RPS25|RPL18|RPLP0|RPL36|RPL27|RPS19|RPS28|RPS5	128	2035|1126|667|1768|2314|2728|1114|1534|2347|970|2302|1594|1465|643|2482|1711|1648|1573|2056|1828|1714|1480|2680|1636|2494|1273|1264|1819|2395|1984|1489|2458|2158|943|1663|2125|724|2731|1144	9.53e-24		HSA-72764	2.11891	0
660	92	Reactome Pathways		Vesicle-mediated transport	3.5e-20	RALA|CTSZ|TUBB1|PLIN3|YKT6|COL1A1|CTSC|RAB35|APOA1|TFG|TUBA4A|COPB1|LMAN1|APOE|AP3B1|GNS|RAB21|ARL1|ARPC1A|AP2S1|NAPA|ARCN1|RAB10|CENPE|SH3GL1|RPS27A|RAB5A|RAB6B|AP2M1|ARPC5|ARPC2|ALB|COL1A2|HSP90B1|RAB8A|TUBA1A|TUBA1C|LMAN2|COL3A1|ARF4|RAB33B|SEC23A|KIF5B|GCC2|RAB6A|RAB8B|VAMP2|HSPH1|ENSP00000320295|HBA1|TMED9|RAB12|HBB|HSP90AA1|TUBA1B|SEC24C|SPTBN1|RAB3GAP2|AP2A1|RAB5B|CAPZA2|RAB4A|ACBD3|COPA|S…	128	1459|2122|2131|1360|1483|1915|1330|2704|1813|484|1627|1948|2119|985|1582|523|2701|1630|2032|2137|1357|1159|1651|1897|619|1768|2230|2497|2341|1837|1561|1744|2362|1225|1816|310|319|1501|1693|1930|1933|1477|2209|1786|892|1063|1720|2029|2686|2335|1657|793|2398|1723|1222|1873|328|2500|1318|1918|1522|1789|2455|550|1504|1174|2074|1642|2260|805|445|2140|2149|1396|1840|2299|2083|1264|898|2572|409|754|2431…	5.49e-22		HSA-5653656	1.94559	0
154	45	Reactome Pathways		Influenza Infection	7.62e-20	RPL18A|RPS12|RPS11|RPS27A|RPS3|KPNB1|RPS9|RPL15|RPS15A|RPLP2|RPS27L|HSP90AA1|RPS7|RPL7|RPS2|RPS21|RPL27A|RPS17|RPSA|RPL22|RPL12|TPR|RPL5|RPL10A|RPL11|RPS6|RPL24|RPL14|RPS8|XPO1|UBA52|RPS18|RPS24|RPL30|RPS20|RPS25|RAN|RPL18|RPLP0|RPL36|RPL27|RPS19|RPS28|RPS5|CLTC	128	2035|1126|667|1768|2314|2014|2728|1114|1534|2347|970|1723|2302|1594|1465|643|2482|1711|1648|1573|2056|2194|1828|1714|1480|2680|1636|2494|1273|1150|1264|1819|2395|1984|1489|2458|670|2158|943|1663|2125|724|2731|1144|1585	1.23e-21		HSA-168255	1.9118	0
55	30	Reactome Pathways		Translation initiation complex formation	4.38e-19	RPS12|EIF2S1|RPS11|RPS27A|RPS3|EIF4A1|RPS9|PABPC1|RPS15A|EIF4A2|RPS27L|RPS7|RPS2|RPS21|RPS17|RPSA|EIF3B|EIF3A|EIF2S2|RPS6|RPS8|RPS18|RPS24|EIF4G1|RPS20|EIF3F|RPS25|RPS19|RPS28|RPS5	128	1126|733|667|1768|2314|982|2728|556|1534|346|970|2302|1465|643|1711|1648|1021|508|1762|2680|1273|1819|2395|1282|1489|1315|2458|724|2731|1144	7.26e-21		HSA-72649	1.83585	0
75	33	Reactome Pathways		The role of GTSE1 in G2/M progression after G2 checkpoint	8.18e-19	PSMA4|PSMA3|TUBB1|PSMA2|TUBA4A|PSMB7|PSMC1|PSMD11|PSMD3|PSMB6|PSMA5|RPS27A|PSMB4|PSME3|TUBA1A|TUBA1C|PSMD1|PSMC5|PSMA8|ENSP00000320295|HSP90AA1|TUBA1B|PSMB5|PSMD4|PSMA7|HSP90AB1|PSMB2|TUBAL3|CDK1|PSMD14|UBA52|PSMC6|PSMA1	128	2467|2479|2131|1921|1627|337|535|859|1192|1555|406|1768|1135|313|310|319|2134|952|2593|2686|1723|1222|2317|1018|2503|889|2092|2149|2644|1498|1264|1765|2263	1.43e-20		HSA-8852276	1.80872	0
134	41	Reactome Pathways		Influenza Viral RNA Transcription and Replication	1.09e-18	RPL18A|RPS12|RPS11|RPS27A|RPS3|RPS9|RPL15|RPS15A|RPLP2|RPS27L|HSP90AA1|RPS7|RPL7|RPS2|RPS21|RPL27A|RPS17|RPSA|RPL22|RPL12|TPR|RPL5|RPL10A|RPL11|RPS6|RPL24|RPL14|RPS8|UBA52|RPS18|RPS24|RPL30|RPS20|RPS25|RPL18|RPLP0|RPL36|RPL27|RPS19|RPS28|RPS5	128	2035|1126|667|1768|2314|2728|1114|1534|2347|970|1723|2302|1594|1465|643|2482|1711|1648|1573|2056|2194|1828|1714|1480|2680|1636|2494|1273|1264|1819|2395|1984|1489|2458|2158|943|1663|2125|724|2731|1144	1.96e-20		HSA-168273	1.79626	0
55	29	Reactome Pathways		Ribosomal scanning and start codon recognition	3.6e-18	RPS12|EIF2S1|RPS11|RPS27A|RPS3|EIF4A1|RPS9|RPS15A|EIF4A2|RPS27L|RPS7|RPS2|RPS21|RPS17|RPSA|EIF3B|EIF3A|EIF2S2|RPS6|RPS8|RPS18|RPS24|EIF4G1|RPS20|EIF3F|RPS25|RPS19|RPS28|RPS5	128	1126|733|667|1768|2314|982|2728|1534|346|970|2302|1465|643|1711|1648|1021|508|1762|2680|1273|1819|2395|1282|1489|1315|2458|724|2731|1144	6.62e-20		HSA-72702	1.74437	0
1390	135	Reactome Pathways		Post-translational protein modification	3.98e-17	PSMA4|RCN1|NANS|PSMA3|CTSZ|TUBB1|RAB3D|PSMA2|YKT6|DDX5|CTSC|USP5|CMAS|RAB35|APOA1|RPN2|TFG|C3|TUBA4A|COPB1|DAD1|LMAN1|APOE|TRIM28|PSMB7|RAB21|PSMC1|USP14|PSMD11|TCEB2|RAB2A|NAPA|ARCN1|PSMD3|RAB10|TNC|VDAC1|MFGE8|PSMB6|PSMA5|RPS27A|RAB5A|UCHL1|RAB6B|PSMB4|PSME3|IGFBP7|ALB|RPN1|HSP90B1|RAB8A|TUBA1A|TUBA1C|LMAN2|RAB24|ARF4|RAB33B|SEC23A|GLB1|EEF2|F2|PSMD1|PSMC5|PSMA8|RAB6A|RAB8B|UBE2N|ENSP0000032029…	128	2467|532|1147|2479|2122|2131|715|1921|1483|1453|1330|946|2722|2704|1813|1525|484|1366|1627|1948|1381|2119|985|2281|337|2701|535|1993|859|1696|580|1357|1159|1192|1651|1039|913|412|1555|406|1768|2230|451|2497|1135|313|1456|1744|1219|1225|1816|310|319|1501|763|1930|1933|1477|1183|1729|601|2134|952|2593|892|1063|607|2686|1009|2641|1657|793|958|1222|2425|751|1465|1873|460|328|1675|1261|2626|1918|1522|…	7.5e-19		HSA-597592	1.64001	0
49	26	Reactome Pathways		Formation of the ternary complex, and subsequently, the 43S complex	2.53e-16	RPS12|EIF2S1|RPS11|RPS27A|RPS3|RPS9|RPS15A|RPS27L|RPS7|RPS2|RPS21|RPS17|RPSA|EIF3B|EIF3A|EIF2S2|RPS6|RPS8|RPS18|RPS24|RPS20|EIF3F|RPS25|RPS19|RPS28|RPS5	128	1126|733|667|1768|2314|2728|1534|970|2302|1465|643|1711|1648|1021|508|1762|2680|1273|1819|2395|1489|1315|2458|724|2731|1144	4.9e-18		HSA-72695	1.55969	0
129	37	Reactome Pathways		Host Interactions of HIV factors	4.32e-16	PSMA4|PSMA3|PSMA2|PSMB7|PSMC1|PSMD11|TCEB2|AP2S1|PSMD3|PSMB6|PSMA5|RPS27A|KPNB1|PSMB4|AP2M1|PSME3|PSMD1|PSMC5|PSMA8|AP2A1|PSMB5|TPR|PSMD4|PSMA7|PSMB2|HLA-A|XPO1|PSMD14|UBA52|RANBP1|PSMC6|PSMA1|PPIA|HCK|RAN|TCEB1|AP2B1	128	2467|2479|1921|337|535|859|1696|2137|1192|1555|406|1768|2014|1135|2341|313|2134|952|2593|1318|2317|2194|1018|2503|2092|1195|1150|1498|1264|742|1765|2263|373|1708|670|1876|1978	8.56e-18		HSA-162909	1.53645	0
53	26	Reactome Pathways		AUF1 (hnRNP D0) binds and destabilizes mRNA	1.07e-15	PSMA4|PSMA3|PSMA2|PSMB7|PSMC1|PSMD11|PSMD3|PSMB6|PSMA5|RPS27A|PSMB4|PSME3|PSMD1|PSMC5|PSMA8|PABPC1|PSMB5|PSMD4|PSMA7|PSMB2|PSMD14|UBA52|PSMC6|PSMA1|EIF4G1|HSPA8	128	2467|2479|1921|337|535|859|1192|1555|406|1768|1135|313|2134|952|2593|556|2317|1018|2503|2092|1498|1264|1765|2263|1282|1102	2.16e-17		HSA-450408	1.49706	0
622	80	Reactome Pathways		Membrane Trafficking	1.11e-15	RALA|CTSZ|TUBB1|PLIN3|YKT6|CTSC|RAB35|TFG|TUBA4A|COPB1|LMAN1|AP3B1|GNS|RAB21|ARL1|ARPC1A|AP2S1|NAPA|ARCN1|RAB10|CENPE|SH3GL1|RPS27A|RAB5A|RAB6B|AP2M1|ARPC5|ARPC2|RAB8A|TUBA1A|TUBA1C|LMAN2|ARF4|RAB33B|SEC23A|KIF5B|GCC2|RAB6A|RAB8B|VAMP2|ENSP00000320295|TMED9|RAB12|TUBA1B|SEC24C|SPTBN1|RAB3GAP2|AP2A1|RAB5B|CAPZA2|RAB4A|ACBD3|COPA|SEC23IP|ACTR1A|OCRL|SURF4|RAB14|KIF3B|TBC1D4|GDI2|TUBAL3|PICALM|CD59|…	128	1459|2122|2131|1360|1483|1330|2704|484|1627|1948|2119|1582|523|2701|1630|2032|2137|1357|1159|1651|1897|619|1768|2230|2497|2341|1837|1561|1816|310|319|1501|1930|1933|1477|2209|1786|892|1063|1720|2686|1657|793|1222|1873|328|2500|1318|1918|1522|1789|2455|550|1504|1174|2074|1642|2260|805|445|2140|2149|1396|1840|2299|2083|1264|898|2572|409|754|2431|994|1102|1351|2743|1585|463|2101|1978	2.3e-17		HSA-199991	1.49547	0
110	34	Reactome Pathways		Hedgehog off state	1.32e-15	PSMA4|PSMA3|TUBB1|PSMA2|TUBA4A|PSMB7|PSMC1|PSMD11|PSMD3|PRKAR2A|PSMB6|PSMA5|RPS27A|PSMB4|PSME3|TUBA1A|TUBA1C|PSMD1|PSMC5|PSMA8|ENSP00000320295|TUBA1B|PSMB5|PSMD4|PRKACB|PSMA7|GNAS|PSMB2|RPGRIP1L|PRKAR1A|PSMD14|UBA52|PSMC6|PSMA1	128	2467|2479|2131|1921|1627|337|535|859|1192|886|1555|406|1768|1135|313|310|319|2134|952|2593|2686|1222|2317|1018|2665|2503|2047|2092|1162|2461|1498|1264|1765|2263	2.8e-17		HSA-5610787	1.48794	0
52	25	Reactome Pathways		Vif-mediated degradation of APOBEC3G	5.97e-15	PSMA4|PSMA3|PSMA2|PSMB7|PSMC1|PSMD11|TCEB2|PSMD3|PSMB6|PSMA5|RPS27A|PSMB4|PSME3|PSMD1|PSMC5|PSMA8|PSMB5|PSMD4|PSMA7|PSMB2|PSMD14|UBA52|PSMC6|PSMA1|TCEB1	128	2467|2479|1921|337|535|859|1696|1192|1555|406|1768|1135|313|2134|952|2593|2317|1018|2503|2092|1498|1264|1765|2263|1876	1.29e-16		HSA-180585	1.4224	0
180	41	Reactome Pathways		Major pathway of rRNA processing in the nucleolus and cytosol	6.85e-15	RPL18A|RPS12|RPS11|RPS27A|RPS3|RPS9|RPL15|NCL|RPS15A|RPLP2|RPS27L|RPS7|RPL7|RPS2|RPS21|RPL27A|RPS17|RPSA|RPL22|DDX21|RPL12|RPL5|RPL10A|RPL11|RPS6|RPL24|RPL14|RPS8|UBA52|RPS18|RPS24|RPL30|RPS20|RPS25|RPL18|RPLP0|RPL36|RPL27|RPS19|RPS28|RPS5	128	2035|1126|667|1768|2314|2728|1114|2152|1534|2347|970|2302|1594|1465|643|2482|1711|1648|1573|1228|2056|1828|1714|1480|2680|1636|2494|1273|1264|1819|2395|1984|1489|2458|2158|943|1663|2125|724|2731|1144	1.51e-16		HSA-6791226	1.41643	0
200	43	Reactome Pathways		rRNA processing	7.39e-15	HSD17B10|RPL18A|RPS12|RPS11|RPS27A|RPS3|RPS9|RPL15|TRMT10C|NCL|RPS15A|RPLP2|RPS27L|RPS7|RPL7|RPS2|RPS21|RPL27A|RPS17|RPSA|RPL22|DDX21|RPL12|RPL5|RPL10A|RPL11|RPS6|RPL24|RPL14|RPS8|UBA52|RPS18|RPS24|RPL30|RPS20|RPS25|RPL18|RPLP0|RPL36|RPL27|RPS19|RPS28|RPS5	128	1549|2035|1126|667|1768|2314|2728|1114|1243|2152|1534|2347|970|2302|1594|1465|643|2482|1711|1648|1573|1228|2056|1828|1714|1480|2680|1636|2494|1273|1264|1819|2395|1984|1489|2458|2158|943|1663|2125|724|2731|1144	1.67e-16		HSA-72312	1.41314	0
87	29	Reactome Pathways		MAPK6/MAPK4 signaling	5.14e-14	PSMA4|PSMA3|PSMA2|DNAJB1|PSMB7|PSMC1|PSMD11|PSMD3|PSMB6|PSMA5|RPS27A|PSMB4|PSME3|PSMD1|PSMC5|PSMA8|PSMB5|PSMD4|PRKACB|PSMA7|PSMB2|CDK1|SEPT7|CDC42|XPO1|PSMD14|UBA52|PSMC6|PSMA1	128	2467|2479|1921|2173|337|535|859|1192|1555|406|1768|1135|313|2134|952|2593|2317|1018|2665|2503|2092|2644|1411|766|1150|1498|1264|1765|2263	1.21e-15		HSA-5687128	1.3289	0
605	75	Reactome Pathways		Hemostasis	6.09e-14	GNA11|VCL|MIF|MAPK1|PROCR|TUBB1|COL1A1|GNB4|APOA1|IRF1|TUBA4A|ITGAV|SLC7A5|MAPK3|EHD2|ATP2B3|CENPE|PRKAR2A|SOD1|RAB5A|GNA12|ITGA5|ALB|ITGA2|COL1A2|TMX3|CRK|TUBA1A|TUBA1C|KIF5B|F2|GNAI2|ENSP00000320295|SERPINF2|A2M|HSPA5|BSG|HBB|TUBA1B|CAV1|RHOG|GNAI1|FAM3C|CAPZA2|S100A10|GNAI3|PRKACB|GNAS|CAP1|PRKG1|FGR|KIF3B|SLC3A2|HBE1|HBD|TUBAL3|PRKAR1A|ACTN1|PSAP|ALDOA|ITGB1|GNAT3|CDC42|CD44|RHOA|GNA13|CAPZB|…	128	2590|1066|1474|775|355|2131|1915|2284|1813|2386|1627|2710|1600|2155|2179|481|1897|886|1702|2230|895|349|1744|2719|2362|2668|1345|310|319|2209|601|961|2686|1885|706|367|2377|2398|1222|1111|850|874|1054|1522|1906|2191|2665|2047|2419|1354|448|805|2143|2305|1435|2149|2461|853|928|2551|2170|1069|766|820|2380|1735|2431|2089|1603|373|2638|1591|1180|316|1036	1.46e-15		HSA-109582	1.32154	0
48	23	Reactome Pathways		Regulation of activated PAK-2p34 by proteasome mediated degradation	9.31e-14	PSMA4|PSMA3|PSMA2|PSMB7|PSMC1|PSMD11|PSMD3|PSMB6|PSMA5|RPS27A|PSMB4|PSME3|PSMD1|PSMC5|PSMA8|PSMB5|PSMD4|PSMA7|PSMB2|PSMD14|UBA52|PSMC6|PSMA1	128	2467|2479|1921|337|535|859|1192|1555|406|1768|1135|313|2134|952|2593|2317|1018|2503|2092|1498|1264|1765|2263	2.27e-15		HSA-211733	1.30311	0
90	29	Reactome Pathways		PCP/CE pathway	1.01e-13	PSMA4|PSMA3|PSMA2|PSMB7|PSMC1|PSMD11|AP2S1|PSMD3|PSMB6|PSMA5|RPS27A|PSMB4|AP2M1|PSME3|PSMD1|PSMC5|PSMA8|AP2A1|PSMB5|PSMD4|PSMA7|PSMB2|PSMD14|UBA52|RHOA|PSMC6|PSMA1|CLTC|AP2B1	128	2467|2479|1921|337|535|859|2137|1192|1555|406|1768|1135|2341|313|2134|952|2593|1318|2317|1018|2503|2092|1498|1264|2380|1765|2263|1585|1978	2.51e-15		HSA-4086400	1.29957	0
63	25	Reactome Pathways		Oxygen-dependent proline hydroxylation of Hypoxia-inducible Factor Alpha	1.74e-13	PSMA4|PSMA3|PSMA2|PSMB7|PSMC1|PSMD11|TCEB2|PSMD3|PSMB6|PSMA5|RPS27A|PSMB4|PSME3|PSMD1|PSMC5|PSMA8|PSMB5|PSMD4|PSMA7|PSMB2|PSMD14|UBA52|PSMC6|PSMA1|TCEB1	128	2467|2479|1921|337|535|859|1696|1192|1555|406|1768|1135|313|2134|952|2593|2317|1018|2503|2092|1498|1264|1765|2263|1876	4.42e-15		HSA-1234176	1.27595	0
50	23	Reactome Pathways		Vpu mediated degradation of CD4	1.75e-13	PSMA4|PSMA3|PSMA2|PSMB7|PSMC1|PSMD11|PSMD3|PSMB6|PSMA5|RPS27A|PSMB4|PSME3|PSMD1|PSMC5|PSMA8|PSMB5|PSMD4|PSMA7|PSMB2|PSMD14|UBA52|PSMC6|PSMA1	128	2467|2479|1921|337|535|859|1192|1555|406|1768|1135|313|2134|952|2593|2317|1018|2503|2092|1498|1264|1765|2263	4.52e-15		HSA-180534	1.2757	0
50	23	Reactome Pathways		Autodegradation of the E3 ubiquitin ligase COP1	1.75e-13	PSMA4|PSMA3|PSMA2|PSMB7|PSMC1|PSMD11|PSMD3|PSMB6|PSMA5|RPS27A|PSMB4|PSME3|PSMD1|PSMC5|PSMA8|PSMB5|PSMD4|PSMA7|PSMB2|PSMD14|UBA52|PSMC6|PSMA1	128	2467|2479|1921|337|535|859|1192|1555|406|1768|1135|313|2134|952|2593|2317|1018|2503|2092|1498|1264|1765|2263	4.52e-15		HSA-349425	1.2757	0
50	23	Reactome Pathways		Ubiquitin Mediated Degradation of Phosphorylated Cdc25A	1.75e-13	PSMA4|PSMA3|PSMA2|PSMB7|PSMC1|PSMD11|PSMD3|PSMB6|PSMA5|RPS27A|PSMB4|PSME3|PSMD1|PSMC5|PSMA8|PSMB5|PSMD4|PSMA7|PSMB2|PSMD14|UBA52|PSMC6|PSMA1	128	2467|2479|1921|337|535|859|1192|1555|406|1768|1135|313|2134|952|2593|2317|1018|2503|2092|1498|1264|1765|2263	4.52e-15		HSA-69601	1.2757	0
50	23	Reactome Pathways		Ubiquitin-dependent degradation of Cyclin D	1.75e-13	PSMA4|PSMA3|PSMA2|PSMB7|PSMC1|PSMD11|PSMD3|PSMB6|PSMA5|RPS27A|PSMB4|PSME3|PSMD1|PSMC5|PSMA8|PSMB5|PSMD4|PSMA7|PSMB2|PSMD14|UBA52|PSMC6|PSMA1	128	2467|2479|1921|337|535|859|1192|1555|406|1768|1135|313|2134|952|2593|2317|1018|2503|2092|1498|1264|1765|2263	4.52e-15		HSA-75815	1.2757	0
58	24	Reactome Pathways		Degradation of GLI1 by the proteasome	2.56e-13	PSMA4|PSMA3|PSMA2|PSMB7|PSMC1|PSMD11|PSMD3|PSMB6|PSMA5|RPS27A|PSMB4|PSME3|PSMD1|PSMC5|PSMA8|PSMB5|PSMD4|PRKACB|PSMA7|PSMB2|PSMD14|UBA52|PSMC6|PSMA1	128	2467|2479|1921|337|535|859|1192|1555|406|1768|1135|313|2134|952|2593|2317|1018|2665|2503|2092|1498|1264|1765|2263	7.43e-15		HSA-5610780	1.25918	0
58	24	Reactome Pathways		Degradation of GLI2 by the proteasome	2.56e-13	PSMA4|PSMA3|PSMA2|PSMB7|PSMC1|PSMD11|PSMD3|PSMB6|PSMA5|RPS27A|PSMB4|PSME3|PSMD1|PSMC5|PSMA8|PSMB5|PSMD4|PRKACB|PSMA7|PSMB2|PSMD14|UBA52|PSMC6|PSMA1	128	2467|2479|1921|337|535|859|1192|1555|406|1768|1135|313|2134|952|2593|2317|1018|2665|2503|2092|1498|1264|1765|2263	7.43e-15		HSA-5610783	1.25918	0
58	24	Reactome Pathways		GLI3 is processed to GLI3R by the proteasome	2.56e-13	PSMA4|PSMA3|PSMA2|PSMB7|PSMC1|PSMD11|PSMD3|PSMB6|PSMA5|RPS27A|PSMB4|PSME3|PSMD1|PSMC5|PSMA8|PSMB5|PSMD4|PRKACB|PSMA7|PSMB2|PSMD14|UBA52|PSMC6|PSMA1	128	2467|2479|1921|337|535|859|1192|1555|406|1768|1135|313|2134|952|2593|2317|1018|2665|2503|2092|1498|1264|1765|2263	7.43e-15		HSA-5610785	1.25918	0
[truncated: 305 more rows]

## Sheet: SubAD_P1_Reactome
# background genes	# genes	category	chart color	description	FDR value	genes	network.SUID	nodes.SUID	p-value	PMID	term name	transferred FDR value	year
[truncated: 368 more rows]
