# Supplementary material for: SARS-CoV-2 infects adipose tissue in a fat depot- and viral lineage-dependent manner
Source: Nat Commun. 2022 Sep 29;13:5722. doi: 10.1038/s41467-022-33218-8 (PMC9521555; doi:10.1038/s41467-022-33218-8)
Supplement: Supplementary file 6 — Supplementary Data 3 [file 41467_2022_33218_MOESM6_ESM.xlsx]

## Sheet: Materials
Supplementary Data 3. Reagents and materials used in the study
Reagent or Resource	Vendor	Catalog number
Antibodies
Alpaca anti-mouse IgG AlexaFluor 488	Jackson ImmunoReseacher	615-545-214
Alpaca anti-rabbit IgG AlexaFluor 594	Jackson ImmunoReseacher	611-585-215
Donkey anti-goat IgG AlexaFluor 488	Abcam	ab150129
Anti-mouse IgG, HRP-linked	Cell Signaling Technology	7076
Anti-rabbit IgG, HRP-linked	Cell Signaling Technology	7074
Donkey anti-Mouse IgG (H+L) Highly Cross-Adsorbed Secondary Antibody, Alexa Fluor 488	Thermo Fisher Scientific	A21202
Goat Anti-Mouse IgG H&L (Alexa Fluor® 594)	Abcam	ab150116
Goat anti-rabbit IgG AlexaFluor 405	Abcam	ab175652
Goat polyclonal anti-ACE2	R&D systems	AF933
Mouse monoclonal anti-ACE2 (AC18F)	Novus Biologicals	NBP2-80035
Mouse monoclonal anti-double stranded RNA J2	SCICONS	10010200
Mouse monoclonal anti-perilipin 1 (G-2)	Santa Cruz Biotechnology	sc-390169
Mouse monoclonal anti-Vinculin	Abcam	ab207440
Neuropilin-1 3E7 antibody	This paper	N/A
Neuropilin-1 3E8 antibody	This paper	N/A
Rabbit monoclonal anti-SARS-CoV-2 Spike	Invitrogen	703959
Rabbit polyclonal anti-ADFP (perilipin 2)	Abcam	ab78920
Rabbit polyclonal anti-ATGL	Cell Signaling Technology	2138
Rabbit polyclonal anti-HSL	Cell Signaling Technology	4107
Rabbit polyclonal anti-phospho-HSL(S565)	Cell Signaling Technology	4137
Rabbit polyclonal anti-SARS-CoV-2 Spike	Rheabiotech	IM0828
Rabbit polyclonal anti-α-tubulin antibody	Cell Signaling Technology	2144
Bacterial and Virus Strains
SARS-CoV-2 B lineage (SARS.CoV2/SP02.2020)	Isolated from a patient	GenBank accession number MT126808
SARS-CoV-2 P.1 lineage	Isolated from a patient	GISAID Accession ID EPI_ISL_1708318
Chemicals, Reagents, and Recombinant Proteins
[Glu1]-Fibrinopeptide B Standard	Waters Corporation	700004729
3,3′,5-Triiodo-L-thyronine sodium salt	Sigma Aldrich	T6397
3-Isobutyl-1-methylxanthine	Sigma Aldrich	I5879
Acetonitrile	SUPELCO	EM-AX0145P-1
Ammonium bicarbonate	Sigma Aldrich	9830
BM-1 medium	ZenBio	BM-1
Bovine Serum Albumin	Sigma Aldrich	a9418
BSA, essentially fatty acid free, ≥96%	Sigma Aldrich	A-6003
BSA, fatty acid free	Sigma Aldrich	A7030
CaCl2	Sigma Aldrich	C1016
Carboxymethyl cellulose sodium salt	Sigma Aldrich	419273
Crystal Violet	Sigma Aldrich	C0775
D-(+)-Glucose	Sigma Aldrich	G8270
DAPI	Thermo Fisher Scientific	62248
Dexamethasone	Sigma Aldrich	D4902
Dimethyl sulfoxide (DMSO)	Sigma Aldrich	D4540
Dithiothreitol (DTT)	Thermo Fisher Scientific	D1532
Dulbecco's Modified Eagle Medium (DMEM)	Sigma Aldrich	D5030
ECL Substrate	Bio-Rad	1705061
EDTA	Sigma Aldrich	E5134
EG00229	Tocris Bioscience	6986
Ethanol Absolute	Sigma Aldrich	E7023
Fetal bovine serum (FBS)	Gibco	12657-029
FGF-Basic (AA 10-155) Recombinant Human Protein	Thermo Fischer Scientific	PHG0023
Formaldehyde solution	Sigma Aldrich	252549
Formic acid	Honeywell	UN1779
Glycine	Sigma Aldrich	g8898
Hanks' Balanced Salt Solution (HBSS)	GIBCO	14065-056
HEPES	Sigma Aldrich	H4034
Insulin from bovine pancreas	Sigma Aldrich	I6634
Iodoacetamide alkyne (IAA)	Sigma Aldrich	I6125
Isopropanol	Sigma Aldrich	278475
Isoproterenol hydrochloride	Sigma Aldrich	I6504
KCl	Synth	c1058.01.AH
KH2PO4	Sigma Aldrich	P9791
Methylene blue Solution	Sigma Aldrich	3978
MgSO4	Sigma Aldrich	M7506
Na2HPO4 heptahydrate	Sigma Aldrich	s9390
NaCl	Synth	c1060.01.AH
Nitrocellulose membranes	Bio-Rad	1620112
Oil Red O	Sigma Aldrich	O0625
Paraformaldehyde	Sigma Aldrich	158127
Penicillin/Streptomycin Solution	Gibco	15140122
ProLong® Gold Antifade Mounting	Thermo Fisher Scientific	P36930
Protease and phosphatase inhibitor cocktail	Thermo Fisher Scientific	A32961
qPCRBIO Probe 1-Step Virus Detect	PCR Biosystems	PB25.51-01
Recombinant Human BMP-4 Protein	Thermo Fischer Scientific	314-BP-010/CF
Red Blood Cell Lysis solution	Sigma Aldrich	R7757
RIPA buffer	Cell Signaling Technology	9806
Sodium dodecyl sulfate (SDS)	Sigma Aldrich	L3771
Sodium citrate dihydrate	Sigma Aldrich	W302600
StartingBlock™ T20 (PBS) Blocking Buffer	Thermo Fischer Scientific	37539
SuperBlock Blocking Buffer in PBS	Pierce	37515
TaqMan™ QSY Probe	Applied Biosystems	4482777
Triton-X 100	Sigma Aldrich	T8787
Trizma® base	Sigma Aldrich	T1503
Trizma® hydrochloride	Sigma Aldrich	T5941
Trizol	Life technologies	15596
Trypsin Singles, Proteomics Grade	Sigma Aldrich	T7575
Trypsin-EDTA (0.25%), phenol red	Thermo Fischer Scientific	25200072
Tween-20	Sigma Aldrich	p1379
Type 2 Collagenase	Worthington	LS004176
VECTASHIELD Antifade Mounting Medium with DAPI	Vector	H-1200-10
LipidTOX™ Deep Red	Invitrogen	H34477
Xylene	Synth	01X1001.01.BJ
Commercial Assays
3T3-L1 Lipolysis Assay Kit	ZenBio	LIP-3-L1
CellTiter-Glo luminescent cell viability assay	Promega	G7572
CloneJetTM Cloning Kit	Thermo Fisher Scientific	K1231
High-Capacity cDNA Reverse Transcription Kit	Applied Biosystems	4368813
Pierce BCA kit	Thermo Fisher Scientific	23225
QuantiNova SYBR Green	QIagen	208056
Instruments
HSS T3 C18 1.8 μm, 75 μm × 150 mm	Waters Corporation	186007473
Magnum 14-gauge cutting needle	Bard Care	MN1420
Magnum biopsy gun	Bard Care	MG1522
Microcon-10kDa Centrifugal Filter Unit	Merck	MRCPRT010
Symmetry C18 5 μm, 180 μm × 20 mm	Waters Corporation	186007497
Deposited Data
Raw and analyzed data	This paper	10.6019/PXD030910
Experimental Models: Cell Lines
P3X63Ag8.653	ATCC	CRL-1580
Vero CCL-81	ATCC	CCL-81
Software and Algorithms
Graph Prism 8.0	GraphPad	N/A
Image J	National Institutes of Health	N/A
Progenesis QI	Waters Corporation	N/A
